# Supplementary material for: Incoherent nonadiabatic to coherent adiabatic transition of electron transfer in colloidal quantum dot molecules
Source: Nat Commun. 2023 May 27;14:3073. doi: 10.1038/s41467-023-38470-0 (PMC10224918; doi:10.1038/s41467-023-38470-0)
Supplement: Supplementary file 3 — Supplementary Data 1 [file 41467_2023_38470_MOESM3_ESM.txt]

=== Configuration file for conf-4a.txt in SI ===
# Unit in bohr
# Atom number
13162
Cd  74.31876573 -4.48428198  4.22571077
Cd  82.27507906 -4.47358613  4.24492928
Se  82.27659084 -4.46999565 -0.62157434
Cd  90.23158137 -4.48277020  4.23060516
Cd  70.34996321  2.38891601  4.22448245
Cd  78.30193017  2.39866699  4.23342085
Se  78.29947353  2.39638042 -0.63585311
Cd  86.24709412  2.39942288  4.23587750
Cd  82.27659084  0.11087363 -2.26506336
Se  86.25238535  2.39711742 -0.63340214
Cd  94.19925005  2.39116478  4.23183348
Cd  74.33596224  9.27509641  4.24249154
Se  74.34049758  9.27330117 -0.62401776
Cd  82.27394523  9.27997190  4.23464917
Cd  78.30816627  6.98312334 -2.26631058
Se  82.27526804  9.28456393 -0.63462668
Cd  90.21173924  9.27657039  4.24738593
Cd  86.24369261  6.98387923 -2.26383504
Se  90.21003849  9.27477515 -0.61912904
Cd  78.30476476  16.17117897  4.22693909
Cd  86.24142494  16.17191596  4.22937684
Se  74.33917477 -4.47653410  12.34006188
Cd  82.27092167 -4.49195426  17.23997019
Cd  78.30854421 -6.78816031  10.73800888
Se  82.27262242 -4.48564258  12.36799203
Se  78.29928456 -6.76586155  5.86599293
Cd  86.23802343 -6.78738552  10.74042773
Se  90.20607006 -4.47502232  12.34488068
Se  86.25030665 -6.76508676  5.86843067
Se  70.36564794  2.40488419  12.33887136
Cd  78.29380435  2.39630483  17.23040818
Cd  74.33596224  0.10932292  10.71684395
Se  78.30060736  2.39929060  12.35982842
Se  74.32632464  0.10294245  5.84926885
Cd  86.24709412  2.39706072  17.23280813
Cd  82.27281139  0.10356492  10.73764983
Se  86.24350364  2.40002759  12.36224727
Se  82.27432317  0.11000908  5.86759919
Cd  90.20966054  0.11085889  10.72168165
Se  94.17865204  2.40713296  12.34609011
Se  90.22213274  0.10448087  5.85412545
Cd  74.31593114  9.28424268  17.23757024
Cd  70.34788451  6.99795769  10.73559003
Se  74.32311210  9.28110573  12.36559208
Se  70.36338027  6.97752975  5.86357408
Cd  82.26978783  9.28467732  17.23159871
Cd  78.29796175  6.98677051  10.73644041
Se  82.27129961  9.27874358  12.36103784
Se  78.30514271  6.98355798  5.86638977
Cd  90.22364452  9.28573556  17.24240794
Cd  86.24614926  6.98752640  10.73887816
Se  90.21967609  9.28259862  12.37041088
Se  86.24199186  6.98431387  5.86880862
Cd  94.19641546  7.00022536  10.74288438
Se  94.18394327  6.97981632  5.87084952
Cd  74.31177375  13.86580775  10.73679946
Se  78.29758380  16.14746291  12.34127131
Se  74.33804094  13.86393692  5.86478350
Cd  82.27129961  13.85768193  10.71926280
Se  86.24369261  16.14819990  12.34367126
Se  82.27281139  13.87045648  5.85168770
Cd  90.23082548  13.86731953  10.74165605
Se  90.20777082  13.86542980  5.86964010
Se  82.27016578  0.10378866  18.84464991
Se  78.29569408  6.98665713  18.84345939
Se  86.24331467  6.98741302  18.84585934
Se  74.29287649 -4.49486444 -0.63819070
Se  70.33049903 -6.77393068  5.81194676
Cd  86.25786556 -6.76119392 -2.23418524
Cd  78.29663894 -6.76196871 -2.23664189
Se  90.26030520 -4.49333376 -0.63327175
Se  94.21928115 -6.77160631  5.81924111
Se  70.32860931  2.37066125 -0.63941335
Se  66.37341281  0.07917574  5.81073734
Cd  74.31876573  0.09720297 -2.25073924
Se  82.27810262  0.11644756 -7.13947927
Cd  90.23460493  0.09874177 -2.24578816
Se  94.22343854  2.37291003 -0.63205098
Se  98.17542250  0.08224995  5.82046943
Cd  70.36659280  6.97116138 -2.23911743
Cd  74.34635573  13.86643136 -2.23787021
Se  78.31440236  6.98034545 -7.14070759
Cd  82.27526804  13.88194601 -2.24826370
Se  86.24029111  6.98110134 -7.13825095
Cd  94.18564402  6.97342905 -2.23172860
Cd  90.20418034  13.86794314 -2.23295692
Se  78.31062291  16.20001619 -0.63694726
Se  78.31534723  20.76960040  5.81438451
Se  86.23840138  16.20075318 -0.63450574
Se  86.22876378  20.77035629  5.81680336
Cd  70.37452965 -6.76565368  10.69201295
Cd  74.34163142 -4.47222552  17.20901648
Se  78.29267052 -6.78543911  18.86092046
Se  86.24879487 -6.78466432  18.86332041
Se  78.31648106 -11.37924960  12.38377125
Cd  78.30722141 -11.34455423  4.23714361
Se  86.22989761 -11.37849371  12.38617120
Cd  94.17241594 -6.76334821  10.69928840
Cd  90.20040089 -4.47071374  17.21383528
Cd  86.24388158 -11.34377945  4.23960026
Cd  66.40175870  0.11443633  10.69080353
Cd  70.36980534  2.40635818  17.20784485
Se  74.32235621  0.10301123  18.86965099
Se  90.21797534  0.10454512  18.87443200
Cd  98.14405305  0.11750146  10.70049782
Cd  94.17128211  2.40860695  17.21504471
Se  70.34108150  6.98512645  18.85855830
Se  74.31819882  13.87589889  18.85974882
Se  66.37549151  9.30026756  12.38019966
Cd  66.40213665  9.27284763  4.23347754
Se  82.26884297  13.87030530  18.87203204
Se  94.19811622  6.98741302  18.86573926
Se  90.21929815  13.87741067  18.86454873
Se  98.16748565  9.30323443  12.38983727
Cd  98.14575381  9.27579560  4.24326632
Se  70.33125493  16.15407695  12.38139019
Cd  78.29833969  20.72594772  10.69443180
Cd  78.29758380  16.14166145  17.21022591
Cd  70.36961636  16.14682040  4.23470587
Cd  86.24293672  20.72670362  10.69686955
Cd  86.24048008  16.14239844  17.21264476
Se  94.21021046  16.15628793  12.38862784
Cd  94.17676231  16.14901248  4.24203800
Cd  82.26846502  0.11375489  23.70453383
Cd  78.30249709  6.98166825  23.70321102
Cd  86.23311015  6.98244304  23.70566766
Cd  70.28590150 -6.78577926 -2.24862275
Cd  70.32067246 -11.35290682  4.15284294
Cd  66.34487795 -4.50669413  4.13866999
Se  86.25918837 -6.76223327 -7.09316209
Se  86.25881042 -11.35438081 -0.62787658
Se  78.29796175 -6.76298916 -7.09561873
Se  78.29531613 -11.35513670 -0.63032755
Cd  94.26879197 -6.78347379 -2.24119613
Cd  94.23061950 -11.35060136  4.16019397
Cd  98.20584709 -4.50367057  4.14847767
Cd  66.34185439  0.04439666 -2.24986997
Cd  62.40309851  2.35936069  4.15040519
Se  74.31498628  0.09418923 -7.11451599
Cd  82.27885852 -4.46731224 -8.76135550
Cd  78.29682791  2.39356473 -8.78575186
Cd  86.25975528  2.39432062 -8.78325742
Se  90.24121897  0.09572520 -7.10956491
Cd  98.21170524  0.04745971 -2.23998670
Cd  102.14649270  2.36310235  4.16263172
Se  70.36697075  6.97165271 -7.09809427
Se  66.38777473  9.26653595 -0.63399551
Se  74.34673368  13.86696048 -7.09684705
Se  70.36848253  16.16369565 -0.63276530
Cd  74.34503292  9.27192167 -8.76383104
Cd  82.27753571  9.29015752 -8.78450464
Se  82.27659084  13.88799313 -7.11204045
Cd  90.21022746  9.27343345 -8.75889885
Se  94.18791170  6.97393927 -7.09070544
Se  98.16313928  9.26950282 -0.62421240
Se  90.20663698  13.86847226 -7.09193377
Se  94.18073074  16.16592553 -0.62543505
Cd  78.33103195  20.81627663 -2.24610941
Cd  74.35542642  23.06788514  4.15409015
Cd  82.27224447  23.08848316  4.14358328
Cd  86.21799234  20.81703252 -2.24367167
Cd  90.18925150  23.06939692  4.15896565
Se  70.39890712 -11.34444085  12.33896584
Se  66.40175870 -4.47235781  12.31405925
Se  70.38624595 -6.75864279  18.84835378
Cd  78.32819736 -11.40281448  17.26854285
Cd  78.22690805 -6.74121952  23.73514739
Cd  86.21496878 -11.40205859  17.27094280
Cd  86.31115583 -6.74044473  23.73760403
Cd  82.27375626 -13.69752765  10.75276764
Cd  74.35826101 -13.67698633  10.72638707
Se  74.32160032 -13.61834813  5.84140759
Se  82.27526804 -13.64542790  5.87098180
Cd  90.18944048 -13.67545565  10.73124366
Se  94.14747156 -11.34217318  12.34620349
Se  98.14386408 -4.46933424  12.32367796
Se  94.15540841 -6.75633733  18.85553474
Se  90.22893575 -13.61679856  5.84626419
Se  62.44826296  2.42508536  12.33662258
Se  66.41234117  0.12343936  18.84718215
Cd  74.26736519  0.07227011  23.75517848
Cd  90.26956486  0.07381100  23.76009177
Se  102.09622598  2.42880812  12.34862234
Se  98.12817935  0.12649316  18.85674416
Cd  66.35999576  9.32353008  17.26495237
Cd  70.34542787  6.90749651  23.73287972
Cd  70.30253109  16.15432261  17.26612400
Cd  74.38679587  13.90930924  23.73401355
Cd  62.40744488  7.01984072  10.72277769
Cd  66.34582282  13.88619789  10.74792994
Se  62.44070406  6.95749866  5.83781711
Se  66.39249905  13.86015747  5.86616300
Cd  82.26714221  13.93179698  23.75763513
Cd  98.17976887  9.32651585  17.27458997
Cd  94.19036834  6.90978308  23.74006068
Cd  94.23572176  16.15655249  17.27339945
Cd  90.14748856  13.91082102  23.73873787
Cd  102.13723304  7.02365797  10.73490973
Cd  98.19715435  13.88922145  10.75766203
Se  102.10699742  6.96129701  5.84993026
Se  98.15350168  13.86318103  5.87585730
Cd  70.32105040  20.73123896  10.72517764
Se  82.26978783  23.01969713  12.31884026
Se  74.31989957  22.99361891  12.34017527
Se  78.29456024  20.71007403  18.85073483
Se  70.39248205  20.73501841  5.84021706
Se  90.21986506  22.99513069  12.34499407
Se  86.24142494  20.71082992  18.85313478
Cd  94.22022601  20.73350663  10.73249088
Se  94.15181793  20.73709711  5.84749251
Se  82.26846502 -4.46980668  25.31306859
Se  86.25578686  2.39050338  25.33536736
Se  78.27982038  2.38974749  25.33291071
Se  82.26714221  9.29773532  25.33423352
Se  74.33237176  9.27314999  25.31061195
Se  90.20191267  9.27466177  25.31533626
S  70.37528554 -11.28793804 -0.62004177
S  66.41612062 -4.46632958 -0.63463424
S  70.37585246 -6.72808592 -7.02362017
S  66.44578932 -13.53126956  5.83373530
S  62.49286050 -6.73097720  5.82035604
Cd  90.29243054 -4.51164521 -8.68824200
Cd  86.22744097 -11.38599592 -8.61985282
Cd  90.29583205 -13.59102269 -2.21613836
Cd  82.27772468 -13.67577690 -2.26340041
Cd  74.26528649 -4.51317589 -8.69323088
Cd  78.33140990 -11.38675181 -8.62230946
Cd  74.25980628 -13.59257227 -2.22108944
S  98.13725004 -4.46332492 -0.62486624
S  94.17902998 -11.28567037 -0.61271342
S  94.18148663 -6.72579935 -7.01625024
S  98.10512470 -13.52820820  5.84342960
S  102.05729763 -6.72717885  5.83245029
S  62.48719132  2.37287223 -0.62247007
S  66.43747453  0.09244313 -7.02484849
S  58.57961592  0.09223167  5.83137315
Cd  70.30007445  2.35395607 -8.69447810
S  82.28018132 -4.40277809 -13.48100285
S  78.33594524  2.41542886 -13.50674091
S  86.22309460  2.41618475 -13.50428427
Cd  94.25669772  2.35624264 -8.68701368
S  102.06504551  2.37659499 -0.61028701
S  98.11873072  0.09547916 -7.01504081
S  105.96959734  0.09676058  5.84584845
Cd  66.37927097  9.31147363 -8.62605112
Cd  66.36849953  13.87533197 -2.26833259
Cd  62.43314516  6.88893940 -2.22479330
Cd  78.31194572  16.23497612 -8.69196476
Cd  70.32653061  16.15027860 -8.62480390
Cd  70.44917383  20.77772622 -2.22227997
S  74.40229162  9.23962625 -13.48345949
S  82.27885852  9.24641036 -13.50551259
Cd  86.24180289  16.23571311 -8.68948922
S  90.15561438  9.24113803 -13.47856510
Cd  98.17617839  9.31449719 -8.61616785
Cd  102.11928064  6.89273775 -2.21249119
Cd  98.18222552  13.87835553 -2.25848712
Cd  94.22740697  16.15252737 -8.61737728
Cd  94.09985046  20.77999389 -2.21494783
S  82.27375626  23.00779186 -0.62974174
S  74.38660690  22.98946151 -0.61880022
S  78.33783497  20.71045197 -7.02114463
S  74.40550416  27.51252067  5.83617305
S  82.27129961  27.53614224  5.82638427
S  90.16109459  22.99078432 -0.61394363
S  86.21383494  20.71120786 -7.01870688
S  90.13709507  27.51384348  5.84099185
Cd  70.46202396 -11.36660734  17.22989795
Cd  66.40402638 -13.55606276  10.62545680
Cd  66.39287699 -4.47645851  17.19849071
Cd  62.44656221 -6.75686645  10.61219093
Cd  70.43821342 -6.68188212  23.73306869
S  82.27129961 -13.58826369  18.82119841
S  74.39076429 -13.58093156  18.80549479
S  78.31912668 -11.25067265  25.21026750
S  74.34219834 -4.43679316  25.30097434
S  90.15183493 -13.57941978  18.81027580
S  90.19454274 -4.43528138  25.30588763
S  86.21874823 -11.24991676  25.21272414
S  82.27356728 -18.14240884  12.33788870
S  74.40928361 -18.11958095  12.32415039
Cd  74.40531518 -18.19127715  4.20197581
Cd  82.27602393 -18.21487983  4.20241045
S  90.13785096 -18.11806917  12.32895029
Cd  94.08114218 -11.36433966  17.23707891
Cd  98.14386408 -13.55300141  10.63515110
Cd  98.14934429 -4.47343495  17.20812831
Cd  102.10057235 -6.75304920  10.62430407
Cd  94.10003944 -6.67961445  23.74024965
Cd  90.14692164 -18.18976537  4.20681351
Cd  62.45979029  2.49226512  17.22751690
Cd  58.53653017  0.06981404  10.62309464
Cd  66.50380391  0.13164568  23.73193485
S  70.39928506  2.39142934  25.29984051
S  94.13632218  2.39369701  25.30702147
Cd  102.08148612  2.49600678  17.23953556
Cd  106.00965953  0.07435694  10.63756995
Cd  98.03331511  0.13466830  23.74138348
S  66.43766350  13.83158481  18.81647410
S  62.50533269  7.00217178  18.80197990
S  66.48585151  9.24196951  25.20686599
S  70.38416725  20.65281533  18.80432316
S  78.32403997  16.12108233  25.30229715
S  70.43481191  16.08368466  25.20799982
S  58.58528510  9.28535762  12.31944497
S  62.49588406  16.10836448  12.33193606
Cd  58.52254620  9.31557434  4.19710032
Cd  62.43579077  16.14460942  4.19630663
S  86.20873268  16.12181933  25.30456482
S  98.10002244  13.83458948  18.82603611
S  102.03405400  7.00595123  18.81392297
S  98.04862189  9.24495528  25.21631462
S  94.15200690  20.65508300  18.81150412
S  94.09814971  16.08593343  25.21518078
S  105.95825899  9.28979847  12.33380689
S  102.04577030  16.11206834  12.34395472
Cd  106.02610015  9.32003409  4.21170790
Cd  102.11096585  16.14831328  4.20851426
S  66.44749007  22.90782535  12.32176934
Cd  82.26827605  23.02801192  17.20329061
Cd  82.26978783  27.58773176  10.61823805
Cd  74.26660930  22.94864343  17.23106958
Cd  74.40266957  27.55957484  10.62789455
Cd  78.33254373  20.62503636  23.73552533
Cd  66.39117624  22.94921035  4.19951917
Cd  90.26994280  22.95015521  17.23592618
Cd  90.13690609  27.56108663  10.63271335
Cd  86.20022891  20.62579225  23.73779301
S  98.09246353  22.91065994  12.33140694
Cd  98.15387963  22.95223391  4.20928905
Cd  82.26676427 -4.37913762  30.17608945
Cd  86.19626049  2.42391373  30.20651404
Cd  78.33594524  2.42315784  30.20405739
Cd  82.26544146  9.23089571  30.20538020
Cd  74.40928361  9.22779656  30.17363280
Cd  90.12178829  9.22928945  30.17835712
Cd  66.49038685 -13.50016467 -2.17520689
Cd  62.54407207 -6.70274470 -2.18595943
Cd  66.49530014 -4.42182653 -8.59154472
Cd  70.45711068 -11.23270135 -8.57767413
Cd  62.57279591 -11.22988566  4.22678791
Cd  66.55482651 -18.02139079  4.24980478
Cd  58.63687462 -4.41309600  4.22557849
S  90.16676376 -4.40600953 -13.42999914
S  90.19605452 -13.51985561 -6.98820671
S  82.27904749 -13.58051582 -7.02150368
S  86.20816576 -11.21310489 -13.37910882
S  90.16317328 -18.07779911 -0.57248115
S  82.27753571 -18.12729103 -0.58247780
S  74.39359888 -4.40752131 -13.43491243
S  74.36222943 -13.52136739 -6.99310110
S  78.35333072 -11.21384189 -13.38154657
S  74.39189813 -18.07929199 -0.57733019
Cd  102.01081037 -6.69896525 -2.17375180
Cd  98.06525148 -13.49714111 -2.16547480
Cd  98.06260586 -4.41884077 -8.58173704
Cd  94.10174019 -11.23047147 -8.57034200
Cd  101.97887400 -11.22614400  4.23890106
Cd  97.99741032 -18.01840502  4.25946128
Cd  105.91403940 -4.40865514  4.24011048
Cd  58.62988263  0.11322898 -2.17766354
Cd  62.57695330  2.41421944 -8.58014967
Cd  54.74592881  2.43105690  4.24619540
S  70.45616581  2.41112029 -13.43614075
Cd  86.22347254 -6.67260357 -14.96269920
Cd  82.28018132  0.14416720 -15.01967444
Cd  78.33821291 -6.67334056 -14.96515584
Cd  78.34048058  6.96651265 -15.02090276
Cd  74.39511066  0.13929586 -14.98790814
Cd  90.16544096  0.14080065 -14.98301375
Cd  86.21855926  6.96724964 -15.01844612
S  94.10306300  2.41338796 -13.42878972
Cd  105.92405495  0.11774240 -2.16305596
Cd  101.97981886  2.41794220 -8.56790425
Cd  109.80422932  2.43619695  4.26310845
S  66.45221439  13.82769198 -7.02641697
S  62.54652872  6.94096356 -6.99678606
S  66.54027562  9.24285768 -13.38525043
S  62.51289159  16.10080557 -0.58855705
S  58.61325304  9.24675052 -0.58217544
S  78.34123647  16.07213843 -13.43368411
S  70.46164602  20.65451608 -6.99431052
S  70.46712622  16.04596573 -13.38402211
S  66.49681192  22.90612460 -0.57975471
Cd  74.40739388  13.78917936 -14.96636527
Cd  70.46561444  6.95982302 -14.96761249
Cd  82.27885852  13.79783431 -14.98545150
S  86.21515775  16.07289432 -13.43122746
Cd  94.09361437  6.96209069 -14.96026145
Cd  90.15032315  13.79071004 -14.96148977
S  98.10115627  13.83073444 -7.01662818
S  102.00854270  6.94474301 -6.98457843
S  98.01744141  9.24586234 -13.37546165
S  105.93803892  9.25121027 -0.56762833
S  102.03669962  16.10450944 -0.57639855
S  94.09021286  20.65678375 -6.98701618
S  94.08926800  16.04823340 -13.37667107
S  98.05088956  22.90914816 -0.57004907
Cd  82.27375626  27.47963944 -2.17983672
Cd  74.41381895  27.46036423 -2.17275025
Cd  82.27602393  22.91878576 -8.58661254
Cd  74.39681142  22.89270754 -8.57644581
Cd  78.33575627  29.71650809  4.23164451
Cd  70.46296883  29.66321782  4.25101420
Cd  86.20722090  29.71726398  4.23406336
Cd  90.13369356  27.46187601 -2.16789365
Cd  90.15542541  22.89421932 -8.57155142
Cd  94.08000834  29.66548549  4.25827075
S  66.51646507 -13.50101504  18.73967564
S  66.55029117 -18.01944437  12.28112133
S  62.56580392 -11.23209664  12.27874028
S  62.53915878 -6.70181873  18.74419208
S  58.63026058 -4.41579831  12.27758754
S  70.48224403 -11.21497572  25.18097674
S  66.51967761 -4.40170095  25.22330661
Cd  82.26959886 -13.46654644  23.59719739
Cd  82.27205550 -18.06137739  17.13643211
Cd  74.40153573 -13.47537146  23.58170164
Cd  74.42137785 -18.04871623  17.12125761
Cd  78.34426003 -11.16831839  29.97804617
Cd  74.41117333 -4.37704003  30.05174548
Cd  90.13785096 -13.47385968  23.58642595
Cd  90.12273315 -18.04722334  17.12605751
Cd  90.12235520 -4.37554714  30.05646979
Cd  86.19040234 -11.16758139  29.98050281
Cd  86.20778782 -20.31266465  10.68197851
Cd  78.34085853 -20.31342054  10.67957855
Cd  70.47468513 -20.26825609  10.67194406
S  78.33972469 -20.34951431  5.87098180
S  70.46504753 -20.28923205  5.87192667
S  86.21194522 -20.34875842  5.87340065
Cd  94.07396122 -20.26617739  10.67918171
S  98.02613415 -13.49801038  18.74925655
S  101.98076373 -11.22835498  12.29074004
S  97.99703237 -18.01643971  12.29072114
S  102.00268455 -6.69803928  18.75615405
S  105.91574015 -4.41135745  12.29194946
S  98.01725244 -4.39869629  25.23275524
S  94.05563088 -11.21274585  25.18815770
S  94.08643341 -20.28696438  5.87916432
S  58.63895332  0.14199193  18.73737017
S  54.74403908  2.42831679  12.27764423
S  62.59963002  2.43625364  25.17870907
Cd  70.48451170  2.42268541  30.05061164
Cd  94.04769403  2.42493418  30.05760363
S  105.90194515  0.14651442  18.75167540
S  109.80101679  2.43347574  12.29434941
S  101.93635517  2.43999530  25.19042537
Cd  66.54140946  13.77071674  23.59247308
Cd  62.56448111  16.06784875  17.13049837
Cd  62.60114180  6.96020097  23.57830013
Cd  58.65161448  9.26175494  17.11655219
Cd  66.56862151  9.22394152  29.97445569
Cd  70.46769314  20.58932054  23.58056780
Cd  66.50040240  22.86058220  17.11889545
Cd  78.33877983  16.03005423  30.05287931
Cd  70.49093677  16.01930169  29.97577849
Cd  58.65029167  13.78672272  10.67360702
Cd  54.75802305  6.95088462  10.66721975
Cd  62.58262248  20.60009197  10.67477865
S  58.61948914  13.80233185  5.86501027
S  54.73591326  6.95181058  5.86720235
S  62.55446556  20.62050101  5.86618190
Cd  86.19078028  16.03081012  30.05533596
Cd  97.99306395  13.77372140  23.60211068
Cd  101.97414969  16.07155262  17.14247923
Cd  101.93484339  6.96396152  23.59020541
Cd  105.88852810  9.26621469  17.13089521
Cd  97.96245038  9.22694619  29.98409329
Cd  94.06526848  20.59158821  23.58774876
Cd  98.03652764  22.86341679  17.12849526
Cd  94.03881231  16.02156936  29.98277048
Cd  109.78722179  6.95615695  10.68400051
Cd  105.89306344  13.79123916  10.68802563
Cd  101.95903188  20.60387143  10.68681621
S  105.92707851  13.80684830  5.87944778
S  109.81216617  6.95706402  5.88398312
S  101.99021236  20.62428047  5.87823835
Cd  66.55425959  27.39006642  10.67077243
S  82.26714221  27.47774971  18.75012582
S  86.20457528  29.72217727  12.28592123
S  78.33348860  29.72142138  12.28352128
S  74.39019738  27.43239629  18.74205669
S  70.46315780  29.66397371  12.28231186
S  82.26563043  22.87834563  25.22803092
S  74.38396128  22.85302330  25.18211058
S  66.54329918  27.41009752  5.87073614
S  90.14427602  27.43390807  18.74685659
S  94.07490608  29.66624138  12.28953061
S  90.14748856  22.85453508  25.18683489
Cd  97.98531607  27.39308999  10.68039114
S  97.99948901  27.41312108  5.88037374
S  82.26581941  0.15411207  31.71035798
S  86.20589809 -6.65215673  31.61492682
S  78.32706353 -6.65291262  31.61247017
S  86.19550460  6.96226077  31.71149181
S  90.13520534  0.14994069  31.64667421
S  78.33481140  6.96150488  31.70922414
S  74.39662244  0.14843287  31.64176093
S  82.26449660  13.77950396  31.64421757
S  74.40928361  13.77615915  31.61133634
S  70.47052773  6.95237750  31.61020250
S  90.11989856  13.77767093  31.61606065
S  94.05997725  6.95464517  31.61738346
S  66.56937740 -17.99281813 -0.53782169
S  62.60851173 -11.20482789 -0.55837812
S  66.54726761 -13.45568052 -6.95336016
S  58.67712578 -4.39588059 -0.55957810
S  62.60567714 -6.66782256 -6.96345130
S  66.57315685 -4.37739907 -13.36179893
S  70.50888917 -11.17079393 -13.34811731
S  58.69885763 -13.45095620  5.87094401
S  62.65348721 -20.22195780  5.87731239
S  54.77673134 -6.65799599  5.86979128
Cd  94.08095320 -6.65200556 -14.94756249
Cd  90.14673267 -18.00929654 -8.53761194
Cd  82.27999235 -18.05194766 -8.55955166
Cd  90.13728404 -13.43406205 -14.92070949
Cd  82.28131516 -13.45080503 -14.93803828
Cd  94.08435471 -20.26239794 -2.13641082
Cd  86.22460638 -20.29584609 -2.16220558
Cd  78.33178784 -20.29660198 -2.16464333
Cd  70.48073225 -6.65423543 -14.95487573
Cd  74.41306306 -18.01078942 -8.54246854
Cd  74.42553525 -13.43553604 -14.92556608
Cd  70.47203951 -20.26466561 -2.14368626
S  105.87662283 -4.39145864 -0.54508012
S  101.94599277 -11.20110513 -0.54628955
S  101.95185092 -6.66408090 -6.95130036
S  97.98569401 -17.98985126 -0.52816897
S  98.01101634 -13.45269475 -6.94366586
S  97.98720580 -4.37443220 -13.35204794
S  94.05241834 -11.16856405 -13.34082297
S  105.85224536 -13.44647755  5.88536262
S  101.89818270 -20.21836732  5.88933104
S  109.77380473 -6.65279924  5.88657204
S  54.77843209  2.42814672 -0.54141028
S  58.69715688  0.13923822 -6.95581680
S  62.65688871  2.42714516 -13.35057396
S  50.88975395  0.15231267  5.87383529
Cd  66.55463754  0.14468782 -14.95610406
S  86.20589809 -6.62619190 -19.72288117
S  82.28150413  0.16208388 -19.76464411
S  78.35824401 -6.62692889 -19.72533781
S  78.35729914  6.95755535 -19.76577795
S  74.43403902  0.16113561 -19.74310124
S  90.12896924  0.16262434 -19.73837692
S  86.20438631  6.95831124 -19.76332131
Cd  98.00591408  0.14768322 -14.94635307
S  109.77437165  2.43330567 -0.52454258
S  105.85923735  0.14372916 -6.94124701
S  101.90234010  2.43088682 -13.33840412
S  113.66002623  0.15822600  5.89294042
Cd  62.58016584  16.06308664 -8.56569327
Cd  58.68392879  9.22872253 -8.54740072
Cd  66.56654281  13.76283658 -14.94295156
Cd  62.65310926  6.95099800 -14.92925105
Cd  62.60756686  20.60292656 -2.16951882
Cd  58.66219695  13.76695618 -2.17074714
Cd  54.76161353  6.94347689 -2.14858065
Cd  78.35257483  20.58459622 -14.95241909
Cd  66.54896836  22.85566891 -8.54492518
Cd  70.50756636  20.55870697 -14.92679441
Cd  66.56465308  27.39403485 -2.14489569
S  74.43951922  13.74962740 -19.72666062
S  70.51625910  6.95298221 -19.72779446
S  82.28018132  13.75418164 -19.74064459
Cd  86.20363042  20.58535211 -14.94998134
S  94.04542636  6.95524988 -19.72061350
S  90.12084342  13.75113918 -19.72174733
Cd  101.97377174  16.06684720 -8.55346674
Cd  105.87170954  9.23322008 -8.53275535
Cd  101.90611955  6.95475856 -14.91708121
Cd  97.99136319  13.76587904 -14.93320058
Cd  109.79119021  6.94874923 -2.13159202
Cd  105.88890604  13.77149153 -2.15613956
Cd  101.94164640  20.60670602 -2.15734898
Cd  98.00345744  22.85850350 -8.53517419
Cd  94.04882786  20.56097465 -14.91950006
Cd  97.98285943  27.39686944 -2.13520139
S  86.20419734  29.67512309 -0.55111969
S  78.34161442  29.67436720 -0.55353854
S  82.27507906  27.40990855 -6.95734748
S  70.48262198  29.63751754 -0.53661415
S  74.42572422  27.38987745 -6.95092241
S  82.27753571  22.82977967 -13.35690454
S  74.42629114  22.81787439 -13.34690789
S  78.34841743  34.18174163  5.87693444
S  70.50681047  34.14186841  5.87971234
S  86.19248104  34.18249752  5.87935329
S  94.06337875  29.63978521 -0.52936327
S  90.12443390  27.39138923 -6.94608471
S  90.12859130  22.81938618 -13.34203240
S  94.03408800  34.14413608  5.88693109
Cd  66.56767665 -13.43251248  23.52425397
Cd  62.63402303 -11.19747686  17.08639216
Cd  66.57901500 -17.98172544  17.08113872
Cd  62.65254234 -20.22554828  10.66733313
Cd  58.69281051 -13.45494352  10.66372375
Cd  62.63175536 -6.64730014  23.53426952
Cd  58.69337742 -4.37261807  17.08522053
Cd  54.76955038 -6.65994240  10.66255212
Cd  70.51399143 -11.15871858  29.94686569
Cd  66.57807014 -4.36692999  29.97880206
S  82.26959886 -17.97027370  25.12693058
S  86.19871713 -20.26296486  18.72331061
S  78.34482695 -20.26372075  18.72092955
S  74.42742498 -17.97131305  25.11804887
S  70.49188163 -20.23254027  18.69738357
S  82.26714221 -13.41692224  31.52894428
S  74.42799190 -13.41629863  31.51817285
S  70.49169266 -6.63962785  31.55596737
S  90.11158377 -17.96982017  25.12277318
S  94.05166245 -20.23027260  18.70458342
S  94.04126896 -6.63737908  31.56314832
S  90.10610356 -13.41482464  31.52308613
S  86.19550460 -24.78054381  12.29404706
S  78.35257483 -24.78129970  12.29164710
S  70.51285759 -24.74728463  12.28308664
Cd  78.35219688 -24.81172428  4.27070515
Cd  70.50643252 -24.76807161  4.27576961
Cd  86.20098480 -24.81096839  4.27310510
S  94.03522184 -24.74501696  12.29028650
Cd  97.97189901 -13.42952671  23.53370260
Cd  101.90933208 -11.19375410  17.09835413
Cd  97.96528497 -17.97873967  17.09071964
Cd  105.85545789 -13.45046487  10.67814236
Cd  101.89629298 -20.22176883  10.67937068
Cd  101.90687544 -6.64355848  23.54617479
Cd  105.84922180 -4.36815831  17.09956355
Cd  109.77796213 -6.65472676  10.67935179
Cd  97.95564737 -4.36394423  29.98825069
Cd  94.02085992 -11.15648870  29.95385767
Cd  94.04674916 -24.76580394  4.28298836
Cd  58.72266818  0.15351378  23.52179733
Cd  54.78995942  2.43563003  17.07764273
Cd  50.88559656  0.15442312  10.66381824
Cd  62.66312481  2.43693394  29.94440904
S  66.56559795  0.15929596  31.55483353
S  97.96622984  0.16229779  31.56447113
Cd  105.81482879  0.15801284  23.53615924
Cd  109.75188391  2.44080788  17.09434791
Cd  113.66134904  0.16034363  10.68298006
Cd  101.86945887  2.44069450  29.95631432
S  62.64044810  16.02224966  25.12107243
S  62.61985008  20.56966739  18.71622414
S  58.69394434  13.76750420  18.71507140
S  58.72002256  9.23046108  25.11351353
S  54.79619552  6.95012873  18.69279153
S  66.58147165  13.74588574  31.52421997
S  62.66388070  6.95591129  31.51477134
S  66.56030671  22.81428391  25.11578120
S  66.57277891  27.35510649  18.69624973
S  78.33840188  20.55530547  31.55842401
S  70.50151924  20.53451848  31.51703901
S  54.78674689  16.03069674  12.28457953
S  50.89806875  9.22352578  12.27728519
S  58.70679448  22.82335460  12.28573226
Cd  54.76123559  16.04345239  4.26346749
Cd  50.87822663  9.22611471  4.26977918
Cd  58.68430674  22.84111802  4.26465802
S  86.18926850  20.55606136  31.56088065
S  101.89270250  16.02597242  25.13278873
S  101.91670202  20.57344684  18.72814831
S  105.84430851  13.77202065  18.72933883
S  105.81463981  9.23495863  25.12768647
S  109.74375809  6.95540106  18.70940223
S  97.94771052  13.74890930  31.53366860
S  101.86662428  6.95967184  31.52667661
S  97.97133210  22.81730748  25.12522983
S  97.96169449  27.35794108  18.70579285
S  94.02634012  20.53678615  31.52421997
S  113.64604225  9.22945952  12.29631473
S  109.75547439  16.03589349  12.30128471
S  105.83334810  22.82770097  12.30009418
Cd  109.78589898  16.04864914  4.28036164
Cd  113.67098664  9.23204845  4.28903549
Cd  105.86093810  22.84565337  4.27915222
S  62.65556590  29.59575460  12.28072449
Cd  82.26563043  27.36871252  23.54031664
Cd  86.20797679  29.64432056  17.09355422
Cd  78.32706353  29.64375364  17.09115427
Cd  86.19210309  34.18835567  10.67213303
Cd  78.34577182  34.18759978  10.66971418
Cd  74.42156683  27.35246088  23.52652164
Cd  70.47922047  29.61899823  17.08234815
Cd  70.50208615  34.14319122  10.66975198
Cd  82.26411865  22.80880371  29.98352637
Cd  74.41438587  22.79595357  29.94799952
Cd  62.64441652  29.61389597  4.27335076
Cd  90.10988301  27.35397266  23.53143493
Cd  94.05581985  29.62107693  17.08954801
Cd  94.03578875  34.14545889  10.67697073
Cd  90.11385144  22.79746535  29.95272384
S  101.88287592  29.59953405  12.29272425
Cd  101.89874962  29.61767542  4.28542611
Cd  82.26430763  0.16523084  36.43996418
Cd  86.18926850 -6.61961565  36.36702076
Cd  78.34048058 -6.62037154  36.36456412
Cd  86.18435522  6.95670497  36.44109802
Cd  90.10893815  0.16421965  36.39423281
Cd  78.34274825  6.95594908  36.43883035
Cd  74.41967710  0.16272525  36.38950850
Cd  82.26298482  13.75095020  36.39196514
Cd  74.42818087  13.74686840  36.36343028
Cd  70.50454280  6.94912717  36.36210747
Cd  90.09759979  13.74838018  36.36815460
Cd  94.02274964  6.95139484  36.36928843
Cd  62.66690426 -20.20740691 -2.11980013
Cd  58.72361304 -13.43591398 -2.13327387
Cd  62.65348721 -11.17436551 -8.53611906
Cd  66.59243206 -17.95608186 -8.51965954
Cd  54.80318750 -6.64601512 -2.13448330
Cd  58.72682557 -4.37399757 -8.53736628
Cd  62.67408522 -6.62934774 -14.91112858
Cd  66.60036891 -13.40996805 -14.90186892
Cd  54.82265168 -11.16058941  4.26575406
Cd  58.75895092 -17.94772927  4.27100750
Cd  62.69525015 -24.71326956  4.27926560
Cd  50.91280861 -4.35812387  4.26864534
S  94.04051307 -6.61708342 -19.70814131
S  94.06281183 -20.21912321 -6.91605697
S  86.21685850 -20.24482349 -6.93964075
S  90.12178829 -17.94364746 -13.31136214
S  78.34237031 -20.24557938 -6.94207849
S  82.28131516 -17.96167545 -13.32910667
S  90.11706397 -13.39112748 -19.68754329
S  82.28263797 -13.39725019 -19.70077138
S  94.04013512 -24.74501696 -0.50419401
S  86.20287453 -24.77336285 -0.51737296
S  78.35295277 -24.77411874 -0.51978425
S  70.52381800 -6.61929440 -19.71532227
S  70.49641698 -20.22139089 -6.92331352
S  74.44065306 -17.94512145 -13.31619984
S  74.44840094 -13.39258257 -19.69226761
S  70.51569218 -24.74709566 -0.51141654
Cd  109.75188391 -6.64083727 -2.11755135
Cd  105.83221426 -13.43147313 -2.11874188
Cd  105.83126940 -4.36957561 -8.52275869
Cd  101.90555263 -11.17068054 -8.52396812
Cd  101.88967893 -20.20362746 -2.10772478
Cd  97.96736367 -17.95313388 -8.50996525
Cd  101.88760024 -6.62566277 -14.89897764
Cd  97.96245038 -13.40702007 -14.89217463
Cd  109.72939617 -11.15548715  4.28261042
Cd  105.79366385 -17.94332621  4.28544501
Cd  101.85774257 -24.70967908  4.29128426
Cd  113.63867232 -4.35236021  4.28786386
Cd  50.91016300  0.15450419 -2.12342840
Cd  54.82246271  2.42774987 -8.52336341
Cd  58.76405318  0.16067584 -14.90432556
Cd  47.02148486  2.43353244  4.27456019
S  66.60698295  0.16350382 -19.71664507
Cd  90.12197726 -4.36037264 -21.28795223
Cd  82.28244899 -4.36715676 -21.29607806
Cd  86.20060686 -11.14084177 -21.27566902
Cd  86.20665398  2.42697509 -21.30892819
Cd  78.35692120  2.42621920 -21.31138484
Cd  74.44273176 -4.36184663 -21.29286552
Cd  78.36542497 -11.14157876 -21.27812566
Cd  82.28112619  9.22479190 -21.31025100
Cd  74.43517285  9.22180613 -21.29834573
Cd  70.52117239  2.42901599 -21.29399936
Cd  94.04221382  2.43128366 -21.28681840
Cd  90.12707952  9.22331791 -21.29362141
S  97.95602532  0.16647144 -19.70681850
Cd  113.64434150  0.16042753 -2.10409650
Cd  109.73468740  2.43294662 -8.50635587
Cd  105.79649844  0.16514032 -14.88975578
Cd  117.52924019  2.44005199  4.29610306
S  62.64838495  20.56947841 -6.94693509
S  58.71208571  13.74945732 -6.94816341
S  62.65934536  16.01790329 -13.33521049
S  54.81169127  6.94168165 -6.92818901
S  58.75479352  9.21865029 -13.32109423
S  66.61397493  13.73605916 -19.70568466
S  62.70205316  6.94827680 -19.69585809
S  58.71869975  22.82278768 -0.52580870
S  54.79487271  16.02406380 -0.52699356
S  50.90147026  9.22254313 -0.51736540
S  78.36315729  20.53073903 -19.71286562
S  66.59186514  27.35227190 -6.92452294
S  66.59375486  22.79992200 -13.31863759
S  70.53515636  20.51845581 -19.69359042
S  62.65991227  29.59669946 -0.51382594
Cd  78.35956682  16.00854915 -21.29154271
Cd  70.52684156  16.00117922 -21.28058230
Cd  66.60981754  9.21528658 -21.28171614
Cd  86.20136275  16.00930504 -21.28908607
S  86.19569357  20.53149492 -19.71059795
Cd  97.95224586  9.21832904 -21.27207854
Cd  94.03408800  16.00348468 -21.27321237
S  101.90366291  20.57325787 -6.93482195
S  105.84166289  13.75399266 -6.93361252
S  101.89704887  16.02170164 -13.32305955
S  109.74356912  6.94695399 -6.91123817
S  105.80311248  9.22320453 -13.30652445
S  101.85944332  6.95205625 -19.68376384
S  97.94638771  13.73910162 -19.69585809
S  113.65038862  9.22849576 -0.49816201
S  109.75509644  16.02927944 -0.51012964
S  105.82937968  22.82732302 -0.51133340
S  97.95829299  27.35529547 -6.91484754
S  97.96112758  22.80294556 -13.30894330
S  94.02388348  20.52072348 -19.68622049
S  101.88608846  29.60047891 -0.50177138
Cd  86.19323693  34.15547444 -2.12478900
Cd  78.35257483  34.15471854 -2.12718896
Cd  86.20174070  29.62277768 -8.52880582
Cd  78.34898435  29.62202179 -8.53122467
Cd  70.51644807  34.12486087 -2.11736238
Cd  70.50624355  29.60123480 -8.51845012
Cd  82.27734673  27.33299670 -14.90502476
Cd  74.44197587  27.32279218 -14.89943117
Cd  82.27073269  36.39423281  4.27418224
Cd  74.42440142  36.37817014  4.27582630
Cd  66.59677843  36.35133603  4.28047503
Cd  90.11687500  36.37968192  4.28064510
Cd  94.02936368  34.12712855 -2.11012473
Cd  94.04429252  29.60350247 -8.51117467
Cd  90.11271760  27.32430396 -14.89459347
Cd  97.94449799  36.35435960  4.29011263
S  66.60169171 -17.93416104  25.08535661
S  62.66747118 -11.15639422  25.10236414
S  58.74383311 -13.42211898  18.67714460
S  62.67673084 -20.19361191  18.67376199
S  62.69751782 -24.71043497  12.27722849
S  58.76121859 -17.94695448  12.27620804
S  54.82416346 -11.15822725  12.27700173
S  58.74421105 -4.36178994  25.10123031
S  54.82208476 -6.62982017  18.67602966
S  50.91337553 -4.35432552  12.27392147
S  66.59961302 -13.39811946  31.48264600
S  62.67257344 -6.62192112  31.49681894
Cd  82.26789810 -17.92189671  29.90302404
Cd  86.19040234 -20.20003698  23.50800233
Cd  78.35011819 -20.20079287  23.50554568
Cd  86.18983542 -24.74426107  17.08476700
Cd  78.35522045 -24.74501696  17.08236705
Cd  74.44027511 -17.92040383  29.89376439
Cd  70.51153478 -20.18756479  23.48419178
Cd  70.52268417 -24.72063949  17.07195466
Cd  82.26544146 -13.38283158  36.29785679
Cd  74.43762950 -13.38232136  36.28670741
Cd  70.51512526 -6.61305830  36.31807686
Cd  90.09552109 -17.91892984  29.89848870
Cd  94.02898574 -20.18529712  23.49137274
Cd  94.02237170 -24.71856079  17.07915451
Cd  94.01462382 -6.61084732  36.32525782
Cd  90.09344240 -13.38086627  36.29143172
Cd  90.11914267 -26.98245253  10.68177064
Cd  82.27470112 -26.99662547  10.67955966
Cd  74.43025957 -26.98396431  10.67695184
Cd  66.60320349 -26.96147657  10.67362592
S  82.27621290 -27.01249917  5.89059716
S  74.42610217 -26.99681445  5.88885861
S  66.59715637 -26.96922445  5.88842397
S  90.12632363 -26.99530266  5.89367741
Cd  97.94638771 -26.95864198  10.68324462
S  101.87059270 -11.15267146  25.11426942
S  97.93750600 -17.93119417  25.09480524
S  105.79914406 -13.41765923  18.69146873
S  101.86681325 -20.18983246  18.68572396
S  109.72278213 -11.15310609  12.29372580
S  105.78629392 -17.94255142  12.29056996
S  101.85075058 -24.70684449  12.28922825
S  105.79309694 -4.35733018  25.11559222
S  109.72032549 -6.62462343  18.69267815
S  113.63300315 -4.34852406  12.29298881
S  101.86038818 -6.61821725  31.50872422
S  97.93448244 -13.39515259  31.49209463
S  97.95526943 -26.96620088  5.89804268
S  54.84060408  2.43370251  25.08195510
S  50.92376902  0.16175714  18.67034159
S  47.02375253  2.43612136  12.27263646
S  58.76669879  0.16644158  31.48037833
Cd  66.59942404  0.16781220  36.31694302
Cd  97.92900223  0.17079192  36.32658062
S  109.69557008  2.43889926  25.09839572
S  113.61769636  0.16770165  18.68935223
S  117.52205923  2.44265981  12.29404706
S  105.76512899  0.17092439  31.49455127
Cd  62.68051029  15.99800448  29.89716589
Cd  62.66917193  20.53225081  23.50101034
Cd  58.74988023  13.74187952  23.49987650
Cd  58.73457345  22.80162275  17.07645220
Cd  54.81849428  16.01616475  17.07528057
Cd  58.76934441  9.21755425  29.88904007
Cd  54.84362764  6.94608471  23.47965644
Cd  50.92490286  9.22004869  17.06611540
Cd  66.60925062  13.72882151  36.29313247
Cd  62.69713988  6.94867364  36.28311693
Cd  66.59545562  22.77630042  29.89130774
Cd  66.59942404  27.31409944  23.48305794
Cd  62.67125063  29.57269994  17.06959250
Cd  78.34709462  20.52015656  36.32053350
Cd  70.52362903  20.50768437  36.28538460
Cd  54.82832086  20.53470745  10.67122597
Cd  50.91904471  13.73384818  10.66984647
Cd  47.02658712  6.94349579  10.66774887
Cd  58.76084064  27.32184732  10.67218973
S  54.81603764  20.54245533  5.88226347
S  50.90676149  13.73545445  5.88179104
S  47.01789438  6.94090686  5.88264141
S  58.75384866  27.33318567  5.88409650
Cd  86.17736323  20.52091246  36.32299014
Cd  101.84942777  16.00178393  29.90907117
Cd  105.78497111  13.74639596  23.51404945
Cd  101.86397866  20.53603026  23.51291561
Cd  105.80254557  22.80596912  17.09079522
Cd  109.72051446  16.02138039  17.09198575
Cd  105.76191646  9.22208959  29.90321302
Cd  109.69273549  6.95133815  23.49628602
Cd  113.61580664  9.22600132  17.08518274
Cd  97.91653004  13.73186397  36.30258110
Cd  101.83015257  6.95243419  36.29502220
Cd  97.93297066  22.77932398  29.90094534
Cd  97.93202580  27.31712300  23.49269554
Cd  101.86397866  29.57647939  17.08157336
Cd  94.00101780  20.51014102  36.29256556
Cd  117.51922464  6.95022321  10.68925395
Cd  113.62487732  13.73991420  10.68898939
Cd  109.71371144  20.53999869  10.68800673
Cd  105.77911296  27.32638266  10.68658944
S  109.72882925  20.54774656  5.89904423
S  113.64037308  13.74152047  5.90091506
S  117.53094094  6.94763429  5.90407091
S  105.78893954  27.33772101  5.89849621
Cd  62.69298248  34.08933403  10.67243539
S  86.18794570  29.59254206  25.10954510
S  78.34199236  29.59178617  25.10708846
S  86.18813467  34.12542779  18.68547829
S  78.34482695  34.12467190  18.68307834
S  90.11611911  36.37514658  12.28577006
S  82.26827605  36.38950850  12.28533542
S  74.42024402  36.37363480  12.28097015
S  70.50510972  29.57326686  25.08649044
S  70.51380246  34.10388492  18.67616195
S  66.59451076  36.34585583  12.27843792
S  82.26317379  27.31806786  31.50267709
S  74.43120443  27.30502875  31.48510264
S  62.69165967  34.09953855  5.88725234
S  94.02482834  29.57553453  25.09367140
S  94.01915916  34.10596361  18.68334290
S  97.94185237  36.34887939  12.28803773
S  90.09495418  27.30654053  31.48982696
Cd  101.84489243  34.09311348  10.68445405
S  101.84923880  34.10331800  5.89925210
S  86.19002439  2.42603022  37.97290990
S  82.26411865 -4.36740242  37.94343018
S  78.33707908  2.42529323  37.97045326
S  90.10421383 -4.35891755  37.92698956
S  86.18057576 -11.13698673  37.89278552
S  78.34898435 -11.13772372  37.89051785
S  74.42421244 -4.36041044  37.92226525
S  90.10912712  9.22341240  37.94569785
S  82.26279584  9.22658714  37.97177607
S  94.02293862  2.43018762  37.92812340
S  74.41665354  9.22190062  37.94097354
S  70.50397588  2.42793885  37.92094244
S  86.18170960  16.00888930  37.92585573
S  78.34274825  16.00813341  37.92339908
S  70.51096787  15.99762653  37.88806121
S  66.59602254  9.21498422  37.88692737
S  94.01348999  15.99989421  37.89524217
S  97.92975813  9.21800778  37.89656497
S  62.70356494 -24.70174223 -0.50465888
S  58.77161208 -17.93453898 -0.51436452
S  62.68788022 -20.18284048 -6.90184623
S  54.84173791 -11.15029040 -0.51985606
S  58.75743914 -13.41285933 -6.91454519
S  62.69525015 -11.14199450 -13.31051177
S  66.62021103 -17.91811726 -13.29565852
S  50.93132793 -4.35491134 -0.51670211
S  54.84060408 -6.62913987 -6.91575461
S  58.77595845 -4.35498692 -13.31174009
S  62.71093488 -6.60857965 -19.68149617
S  66.62795891 -13.38154657 -19.67337035
S  50.94209936 -13.40125641  5.88158317
S  54.86573743 -20.17490363  5.88343510
S  58.79391085 -26.93483143  5.88710117
S  47.03811444 -6.61632753  5.88118632
Cd  97.94733258 -4.35007364 -21.27037778
Cd  94.02785190 -11.13084512 -21.26376374
Cd  94.03163136 -24.71137983 -8.49019872
Cd  86.20192967 -24.73424552 -8.50223627
Cd  94.03503286 -20.17395876 -14.87654659
Cd  86.20438631 -20.18983246 -14.89117307
Cd  78.35881092 -24.73500141 -8.50465512
Cd  78.35937784 -20.19058835 -14.89359192
Cd  90.10874918 -17.89922000 -21.24902388
Cd  82.28358283 -17.90583404 -21.25658278
Cd  97.94997819 -26.95656328 -2.09534707
Cd  90.12405596 -26.98094075 -2.10602403
Cd  82.27866954 -26.98944451 -2.11314829
Cd  74.43328313 -26.98245253 -2.11086172
Cd  66.61737644 -4.35304051 -21.28001538
Cd  70.53817992 -11.13303720 -21.27113367
Cd  70.52910924 -24.71364751 -8.49741747
Cd  70.52892026 -20.17603746 -14.88378424
Cd  74.45822751 -17.90067509 -21.25374819
Cd  66.60736089 -26.95939787 -2.10496578
S  113.62298760 -4.34912877 -0.49752517
S  109.71295555 -11.14518814 -0.50303183
S  109.71711295 -6.62399982 -6.89884156
S  105.78364831 -17.93015482 -0.49993646
S  105.80103379 -13.40843737 -6.90005099
S  105.78440420 -4.35056497 -13.29718920
S  101.86643530 -11.13834733 -13.29839862
S  101.85226236 -24.69815175 -0.49264590
S  101.87134859 -20.17925000 -6.88978978
S  97.94223032 -17.91520708 -13.28600202
S  101.85320722 -6.60493248 -19.66940192
S  97.93750600 -13.37865529 -19.66373275
S  113.60938157 -13.39545495  5.90072609
S  109.68612145 -20.16980137  5.90023476
S  105.75851495 -26.93048506  5.90151978
S  117.51317752 -6.60988356  5.90263471
S  47.03622472  2.43372141 -0.50930572
S  50.94228834  0.15931562 -6.90545560
S  54.86932791  2.43173720 -13.29934349
S  58.80260359  0.16928959 -19.67582699
S  43.14754658  0.16540337  5.88260362
Cd  62.70488775  2.43168050 -21.27340134
S  90.10723740 -4.34166436 -26.05289631
S  82.28377180 -4.34536822 -26.06007727
S  86.19512665 -11.11378089 -26.04269179
S  86.19720535  2.43315449 -26.06914796
S  78.36882647  2.43239860 -26.07160460
S  74.46011724 -4.34313834 -26.05762063
S  78.37336181 -11.11449899 -26.04514844
S  82.28244899  9.21239530 -26.07047077
S  74.45520395  9.21090241 -26.06253392
S  70.54668369  2.43358913 -26.05875446
S  94.01934814  2.43583790 -26.05157351
S  90.10950507  9.21241419 -26.05762063
Cd  101.85849846  2.43544106 -21.26130710
S  117.51733491  2.44025986 -0.48782898
S  113.61467280  0.16522970 -6.88618040
S  109.68990090  2.43697174 -13.28239264
S  105.76021570  0.17371722 -19.66127610
S  121.40298949  0.17252612  5.90631968
Cd  58.75290379  22.80011097 -8.51075893
Cd  54.83247826  16.00741532 -8.51198726
Cd  62.69071481  20.52922725 -14.89846741
Cd  58.76896646  13.73464187 -14.89969574
Cd  50.93756402  9.21517319 -8.50354018
Cd  54.86743819  6.94521544 -14.88867863
Cd  62.70961207  15.98991645 -21.26262991
Cd  58.80260359  9.20969299 -21.25866148
Cd  58.76632085  27.32184732 -2.11569942
Cd  54.83833641  20.53092800 -2.12163316
Cd  50.92358005  13.73237420 -2.11811827
Cd  47.03225629  6.94262651 -2.11095621
Cd  82.27980338  22.78102474 -21.27510210
Cd  74.44764505  22.77554453 -21.26981086
Cd  62.68580152  29.57043227 -8.49987411
Cd  66.61813233  27.30351697 -14.88501256
Cd  66.62663610  22.76439515 -21.25620484
Cd  62.69865166  34.08801122 -2.10617520
S  78.36901544  15.98524883 -26.05648679
S  70.54800650  15.98179063 -26.04760508
S  66.63778548  9.20757650 -26.04873892
S  86.19455974  15.98602362 -26.05403015
Cd  90.11177274  22.77705631 -21.26508655
S  97.92692354  9.21063785 -26.03910131
S  94.01537971  15.98409610 -26.04023515
Cd  105.79971098  22.80464631 -8.49620804
Cd  109.72183727  16.01268765 -8.49499862
Cd  105.78893954  13.73923390 -14.88514484
Cd  101.86567941  20.53300670 -14.88635427
Cd  113.61826328  9.22118252 -8.48417049
Cd  109.69179062  6.95050667 -14.87172779
Cd  105.75927084  9.21428502 -21.24411059
Cd  101.85112852  15.99379039 -21.25053566
Cd  117.52130334  6.94939173 -2.08931885
Cd  113.62808986  13.73847801 -2.09880527
Cd  109.71144377  20.53621924 -2.10470122
Cd  105.78138064  27.32638266 -2.10120522
Cd  101.86492352  29.57421172 -8.48777987
Cd  97.93656114  27.30654053 -14.87533717
Cd  97.93278169  22.76741871 -21.24656723
Cd  101.84716010  34.09179067 -2.09413765
S  90.11252863  36.36324131 -0.50473825
S  82.27205550  36.37363480 -0.51145245
S  86.19096926  34.11560122 -6.90607921
S  74.43158238  36.36172953 -0.50955705
S  78.35748812  34.11484533 -6.90847917
S  86.19531563  29.57137713 -13.30321743
S  78.35805503  29.57062124 -13.30563627
S  66.60471528  36.33961973 -0.50345891
S  70.52929821  34.09557012 -6.89942738
S  70.52721951  29.55909391 -13.29444910
S  82.27866954  27.29161170 -19.67544905
S  74.45482600  27.28575355 -19.67091371
S  82.26959886  40.87477313  5.89110739
S  74.44121998  40.86286786  5.88942553
S  66.62247870  40.84038012  5.88952002
S  90.09797774  40.86437964  5.89424433
S  97.93939573  36.34264329 -0.49383453
S  94.01934814  34.09783779 -6.89218973
S  94.02615115  29.56155056 -13.28721145
S  90.10270205  27.28745430 -19.66618939
S  97.91653004  40.84340368  5.89911982
Cd  66.62096692 -17.90186562  29.86428466
Cd  62.69789577 -20.16375424  23.45886945
Cd  62.69921858 -11.12946562  29.88110322
Cd  58.77387975 -13.39568172  23.46472760
Cd  54.85609983 -11.13881976  17.06486818
Cd  58.78049379 -17.92412659  17.06375325
Cd  62.70791131 -24.68927004  17.06205249
Cd  58.79542263 -26.93294171  10.67073464
Cd  54.86687127 -20.17376979  10.66880712
Cd  50.94285525 -13.39993360  10.66752210
Cd  58.78219455 -4.34625639  29.87996939
Cd  54.85893442 -6.61532597  23.46359376
Cd  50.94191039 -4.34763589  17.06142888
Cd  47.03868136 -6.61460788  10.66648275
Cd  66.61813233 -13.37338295  36.25514898
Cd  62.70148625 -6.60419549  36.26629836
S  86.18133165 -20.16469911  31.47357531
S  78.35389764 -20.16545500  31.47111867
S  86.18322138 -24.69588408  25.07534106
S  78.35673223 -24.69663997  25.07288442
S  90.10761534 -26.95599636  18.68005478
S  82.27224447 -26.96676780  18.68167995
S  74.43687361 -26.95750814  18.67525488
S  70.52759746 -20.15732917  31.45656778
S  70.53175485 -24.68397881  25.06060120
S  66.61378596 -26.93974472  18.66569286
S  82.26544146 -17.89275714  37.84799902
S  74.44443251 -17.89105639  37.84006217
S  70.52514081 -11.12765148  37.86519552
S  66.60471528 -4.34986577  37.87540004
S  94.00763184 -20.15506150  31.46374874
S  94.00838773 -24.68171114  25.06778216
S  97.93051402 -26.93672116  18.67529267
S  97.92352203 -4.34688000  37.88503765
S  94.00441930 -11.12544050  37.87237648
S  90.08626144 -17.88958240  37.84478648
S  90.10175719 -31.46771716  12.28522204
S  82.27451215 -31.47848860  12.28403151
S  74.44726710 -31.46903997  12.28040323
S  66.62871480 -31.45070963  12.27624584
Cd  82.27696879 -31.49247257  4.28930005
Cd  74.44651121 -31.48151216  4.28878982
Cd  66.62663610 -31.45883545  4.28865754
Cd  90.10723740 -31.48000038  4.29360862
S  97.92012052 -31.44768607  12.28586454
Cd  101.83563277 -11.12578066  29.89300850
Cd  105.76569591 -13.39125976  23.47908952
Cd  97.91482929 -17.89893654  29.87392226
Cd  101.84262476 -20.15997479  23.47077472
Cd  109.68763323 -11.13369861  17.08161116
Cd  105.76380618 -17.91972353  17.07811516
Cd  101.83733352 -24.68567956  17.07405225
Cd  113.60560212 -13.39413214  10.68670282
Cd  109.68196405 -20.16885650  10.68560678
Cd  105.75397961 -26.92878431  10.68515325
Cd  105.75152296 -4.34181553  29.89414233
Cd  109.67988535 -6.61014812  23.48022335
Cd  113.60125575 -4.34181553  17.08053401
Cd  117.50958704 -6.60816391  10.68802563
Cd  101.82826284 -6.60052942  36.27820364
Cd  97.91275059 -13.37045388  36.26459761
Cd  97.92711251 -31.45600086  4.29825735
Cd  54.87707579  2.43578121  29.86088315
Cd  50.95891793  0.16661752  23.45546794
Cd  47.04624027  2.43585680  17.05740377
Cd  43.14886939  0.16713965  10.66608591
Cd  58.79617852  0.17162284  36.25269234
S  62.69392734  2.43340016  37.86292785
S  101.83317613  2.43716071  37.87483313
Cd  109.65550788  2.44101575  29.87751274
Cd  113.57895698  0.17255995  23.47436520
Cd  117.49616998  2.44243305  17.07887105
Cd  121.39864312  0.17427696  10.68997205
Cd  105.73224776  0.17607579  36.26705426
S  62.69354940  20.50900718  31.46639435
S  58.78068277  13.72976638  31.46526052
S  58.77142311  22.77384378  25.06702627
S  54.85931237  15.99547225  25.06589243
S  58.77633640  27.30068238  18.67054946
S  54.85137552  20.51958965  18.67345964
S  50.94361115  13.72863254  18.66828179
S  54.87594195  6.94714296  31.45203244
S  50.95929587  9.21165830  25.05474305
S  47.04926383  6.94402491  18.65992920
S  62.70280905  15.98339690  37.84195189
S  58.79504468  9.20863474  37.83533785
S  66.61359699  27.28272999  31.45543394
S  62.69449426  29.54435405  25.05833353
S  62.70280905  34.06684629  18.66454013
S  82.26147304  22.77459967  37.88031333
S  74.43158238  22.76836357  37.86651833
S  66.61473082  22.75570241  37.83779450
S  50.94644573  22.77516659  12.27456398
S  47.04283876  15.99108808  12.27222072
S  43.15151500  9.21018432  12.26929165
S  54.86706024  29.54907837  12.27448839
Cd  50.93680813  22.78215857  4.27970024
Cd  47.03320116  15.99454628  4.28045613
Cd  43.14471199  9.21037329  4.28164666
Cd  54.86044620  29.55796008  4.28278049
S  90.09136370  22.76987535  37.87124265
S  101.83412099  20.51278663  31.47829963
S  105.74868838  13.73432062  31.47943346
S  109.67421617  16.00074458  25.08252202
S  105.76040468  22.77837912  25.08138818
S  105.75851495  27.30521773  18.68487358
S  109.68536556  20.52488088  18.69010812
S  113.59520863  13.73471746  18.68727353
S  109.65475199  6.95243419  31.46866202
S  113.57574445  9.21766763  25.07382928
S  117.49125670  6.95079013  18.68132090
S  101.82164880  15.98721414  37.85385717
S  105.73054701  9.21320788  37.84969977
S  97.91275059  27.28575355  31.46507155
S  101.83544380  29.54813350  25.07023880
S  101.83015257  34.07062574  18.67652099
S  97.90840422  22.75872597  37.84724313
S  121.39316292  9.21770543  12.29308330
S  117.49994944  15.99789110  12.29365021
S  113.59426376  22.78121371  12.29365021
S  109.67138158  29.55436960  12.29125026
Cd  113.60900363  22.78820570  4.29893765
Cd  117.51468930  16.00138709  4.30203680
Cd  121.40506819  9.21789440  4.30547610
Cd  109.68290891  29.56325131  4.29963685
S  58.79145420  36.31089590  12.27388368
Cd  86.17981987  29.55002323  29.88809521
Cd  86.17963090  34.08460971  23.47304239
Cd  78.34690565  29.54926734  29.88582754
Cd  78.35011819  34.08385382  23.47058575
Cd  90.10534767  36.34547788  17.07333416
Cd  82.26676427  36.35058014  17.07322077
Cd  74.42799190  36.34396610  17.06853425
Cd  90.09684390  40.86154505  10.67961635
Cd  82.26808708  40.87212752  10.67710301
Cd  74.43933025  40.86003327  10.67479755
Cd  70.52098341  29.53887385  29.86541850
Cd  70.52665259  34.06911396  23.46132609
Cd  66.60528219  36.32487987  17.06328081
Cd  66.62115589  40.83678964  10.67315349
Cd  82.26147304  27.28272999  36.27234549
Cd  74.44084203  27.27517108  36.25760563
Cd  58.78918653  36.31883275  4.28625759
Cd  94.00593108  29.54114152  29.87259945
Cd  94.00309649  34.07138163  23.46850705
Cd  97.92805737  36.32790343  17.07288062
Cd  97.91501826  40.83981320  10.68277219
Cd  90.08210404  27.27668286  36.26232994
S  105.74490892  36.31543124  12.28828339
Cd  105.75208988  36.32355706  4.30067620
Cd  86.17736323  2.43245529  42.72311412
Cd  82.26260687 -4.34676662  42.70005947
Cd  78.34652771  2.43169940  42.72065748
Cd  90.08663938 -4.34202340  42.68702036
Cd  86.17301686 -11.11330846  42.65867447
Cd  78.35333072 -11.11404546  42.65621782
Cd  74.43857436 -4.34351629  42.68229604
Cd  90.08966294  9.21307560  42.70232714
Cd  82.26128406  9.21373700  42.72179131
Cd  93.99875012  2.43561113  42.68815419
Cd  74.43290518  9.21156382  42.69760282
Cd  70.52495184  2.43336236  42.68116221
Cd  86.17339481  15.98655274  42.68588652
Cd  78.34785051  15.98577795  42.68342988
Cd  70.52684156  15.98065680  42.65395015
Cd  66.61775438  9.20821900  42.65262734
Cd  93.99440375  15.98294336  42.66113111
Cd  97.90481374  9.21126146  42.66226495
Cd  58.80165872 -26.92840636 -2.09761474
Cd  54.87631990 -20.16715575 -2.10449335
Cd  58.79032037 -17.91562282 -8.49641591
Cd  62.71641508 -24.68152216 -8.48507756
Cd  50.95608334 -13.39458568 -2.10865074
Cd  54.86819408 -11.13617415 -8.50223627
Cd  58.79523366 -13.38753700 -14.87790719
Cd  62.71547022 -20.15581739 -14.86883651
Cd  47.05096458 -6.61309610 -2.10685550
Cd  50.95759512 -4.35003584 -8.49887256
Cd  54.88198908 -6.61075284 -14.87913552
Cd  58.81072941 -4.34310055 -21.25412614
Cd  62.72397399 -11.11935559 -21.25299230
Cd  66.64062007 -17.88905328 -21.24392162
Cd  47.06098013 -11.12192561  4.28002149
Cd  50.97554751 -17.90269710  4.28115533
Cd  54.89672894 -24.67264045  4.28448125
Cd  58.81923318 -31.43067853  4.28924336
Cd  43.15888494 -4.34090847  4.28107974
S  97.92484484 -4.33631643 -26.03721159
S  94.01330101 -11.10875422 -26.03229830
S  97.94034059 -26.93558732 -6.87688295
S  90.11819781 -26.95410664 -6.88820241
S  94.01934814 -24.67698682 -13.26795514
S  82.27999235 -26.95996479 -6.89523219
S  86.19663843 -24.69172668 -13.27944467
S  94.01953711 -20.14372315 -19.64993775
S  86.19739433 -20.15203794 -19.66278788
S  74.44197587 -26.95561842 -6.89302121
S  78.36693675 -24.69248257 -13.28184462
S  78.36920442 -20.15279383 -19.66524453
S  90.10175719 -17.87469136 -26.02001508
S  82.28490564 -17.87824404 -26.02662912
S  97.92522278 -31.44844196 -0.48454275
S  90.10610356 -31.46903997 -0.49068625
S  82.27848057 -31.47678785 -0.49554474
S  74.45066861 -31.47055175 -0.49549182
S  66.64250980 -4.33926440 -26.04666022
S  70.55537643 -11.11092741 -26.03947926
S  66.61983308 -26.93842191 -6.88650165
S  70.54422704 -24.67906552 -13.27515499
S  70.54706163 -20.14580185 -19.65711871
S  74.46824306 -17.87612755 -26.02492837
S  66.63154938 -31.45127655 -0.49414256
Cd  117.50486272 -6.60663323 -2.08525594
Cd  113.60031089 -13.38878422 -2.08939444
Cd  113.60087780 -4.34425328 -8.47954066
Cd  109.69103473 -11.13110968 -8.48532322
Cd  109.68045227 -20.16224246 -2.08765589
Cd  105.76966433 -17.91127645 -8.48194061
Cd  109.67969638 -6.60565058 -14.86222247
Cd  105.76758564 -13.38319063 -14.86343189
Cd  105.75568036 -26.92424897 -2.08319614
Cd  101.84432551 -24.67793168 -8.47305890
Cd  101.84848291 -20.15222691 -14.85679896
Cd  105.75379064 -4.33867859 -21.23976422
Cd  101.84186887 -11.11572731 -21.24089806
Cd  97.92635662 -17.88618089 -21.23428402
Cd  117.49163464 -11.11563283  4.30156437
Cd  113.57725623 -17.89700902  4.30037384
Cd  109.65626377 -24.66772716  4.30128091
Cd  105.73451543 -31.42633216  4.30364307
Cd  121.39335189 -4.33404876  4.30489029
Cd  43.15775110  0.16684731 -2.10220678
Cd  47.06060218  2.43247419 -8.48991526
Cd  50.97951594  0.16786115 -14.87246478
Cd  54.90504374  2.43300331 -21.24751210
Cd  39.26699426  2.43464737  4.28364977
S  62.73304467  2.43440171 -26.04174693
Cd  94.01670252 -6.59554054 -27.61872327
Cd  90.10931609  0.17529060 -27.63100649
Cd  86.19626049 -6.59918771 -27.62722704
Cd  82.28377180  0.17331263 -27.63724258
Cd  78.37241695 -6.59992471 -27.62968368
Cd  90.10496972 -13.36448234 -27.61248717
Cd  82.28490564 -13.36695788 -27.61740046
Cd  86.19701638  6.95269875 -27.63591977
Cd  78.36920442  6.95194286 -27.63837642
Cd  74.45822751  0.17380830 -27.63591977
Cd  70.55197492 -6.59773262 -27.62590423
Cd  74.46503053 -13.36593743 -27.61721149
Cd  82.28244899  13.72885931 -27.63346313
Cd  74.45898340  13.72585464 -27.63081751
Cd  70.54762855  6.94975078 -27.63214032
Cd  66.64062007  0.17532141 -27.62703806
Cd  97.92673456  0.17828034 -27.61740046
Cd  94.01840327  6.95201845 -27.62495936
Cd  90.10572561  13.72738532 -27.62609320
S  101.83279818  2.43816226 -26.02984166
Cd  121.39750929  0.17401353 -2.07839623
Cd  117.49692587  2.43906933 -8.46824010
Cd  113.58103568  0.17377637 -14.85318958
Cd  109.65815350  2.43825675 -21.23069354
Cd  125.28448667  2.44239525  4.30965240
S  58.78710783  27.30219417 -6.89785891
S  54.86498154  20.51618814 -6.90369816
S  58.78729681  22.77308789 -13.28792954
S  50.95154799  13.72523103 -6.90025886
S  54.87348531  15.99190066 -13.28915786
S  62.72019453  20.50296006 -19.66996884
S  58.80676098  13.72317123 -19.67129165
S  47.05682273  6.94175724 -6.89245429
S  50.97498060  9.20984417 -13.28123991
S  54.90277606  6.94478080 -19.66203199
S  62.73455645  15.97610256 -26.03267625
S  58.82924872  9.20481750 -26.02965268
S  54.87008380  29.55021220 -0.50148792
S  50.95154799  22.77441070 -0.50511431
S  47.04529540  15.99133375 -0.50376315
S  43.15416062  9.20946622 -0.50103439
S  82.28112619  22.75362371 -26.04193590
S  74.46011724  22.75078912 -26.03815645
S  62.71263563  34.06798012 -6.88771108
S  62.70999001  29.54114152 -13.27759274
S  66.63721856  27.27365930 -19.65844151
S  66.64496644  22.74455303 -26.02719604
S  58.79542263  36.31221871 -0.49653873
Cd  78.37109414  20.49747985 -27.62344758
Cd  70.55310876  20.49275554 -27.61834532
Cd  66.64232082  13.72090356 -27.62212478
Cd  62.73436748  6.94738862 -27.62080197
Cd  86.19248104  20.49823574 -27.62099094
S  90.10194616  22.75230090 -26.03343214
Cd  101.83166435  6.95114918 -27.60889669
Cd  97.92238819  13.72396492 -27.61267615
Cd  94.01027745  20.49502321 -27.61116436
S  105.76323927  27.30672951 -6.88338361
S  109.68725528  20.52147937 -6.88680401
S  105.76758564  22.77762323 -13.27341645
S  113.60257856  13.73135375 -6.88098365
S  109.68309788  15.99728638 -13.27220702
S  105.75360166  13.72776327 -19.65674076
S  101.83884531  20.50673951 -19.65787460
S  117.49900457  6.94854136 -6.87087362
S  113.58292541  9.21594798 -13.26192691
S  109.65872042  6.95005314 -19.64521343
S  105.73527132  9.20942843 -26.01529077
S  101.82864078  15.97999539 -26.02058200
S  121.39845415  9.21700623 -0.47732589
S  117.50542964  15.99819345 -0.48226374
S  113.59690938  22.78045782 -0.48591658
S  109.67629487  29.55550343 -0.48466369
S  101.83601072  34.07175957 -6.87567352
S  101.84338065  29.54492097 -13.26553629
S  97.92030950  27.27687184 -19.64880391
S  97.91709696  22.74776556 -26.01774741
S  105.74887735  36.31694302 -0.48212390
Cd  90.09778877  40.85341923 -2.09366522
Cd  82.27205550  40.86154505 -2.09899424
Cd  90.10685945  36.33943076 -8.48674052
Cd  82.27451215  36.34547788 -8.49375140
Cd  74.44613327  40.85190745 -2.09846512
Cd  74.44216484  36.33791898 -8.49157822
Cd  86.18945748  34.07194855 -14.86944122
Cd  78.36391318  34.07119266 -14.87186007
Cd  66.62776993  40.83263224 -2.09519590
Cd  66.61964411  36.32034453 -8.48388703
Cd  70.54214835  34.06004327 -14.86641766
Cd  86.19153617  29.53679515 -21.24581134
Cd  78.36655880  29.53603926 -21.24826799
Cd  70.54536088  29.52885830 -21.24278778
Cd  86.18473316  43.09727987  4.29196456
Cd  78.35484250  43.09652398  4.28956461
Cd  70.53080999  43.08480768  4.28928115
Cd  62.71679303  43.06628836  4.29045278
Cd  94.00876567  43.08707535  4.29649990
Cd  97.91615210  40.83565581 -2.08559609
Cd  97.92938018  36.32355706 -8.47424943
Cd  94.01103334  34.06231094 -14.85919891
Cd  94.01254512  29.53112597 -21.23560682
Cd  101.82278263  43.07025679  4.30245254
S  62.71452536 -20.14164445  31.43370209
S  62.71906070 -24.66262490  25.04510544
S  58.79825722 -17.89869088  25.05190846
S  58.79674544 -13.37634982  31.44144997
S  54.88066627 -11.12292717  25.05342024
S  50.96817758 -13.38379534  18.65815286
S  54.88406778 -20.15581739  18.65788829
S  58.80562715 -26.91687904  18.65609306
S  58.81998907 -31.42689908  12.27169160
S  54.89824072 -24.66980586  12.27144593
S  50.97781519 -17.89984361  12.27091681
S  47.06324780 -11.11922331  12.26976408
S  54.88520161 -6.60274040  31.44031613
S  50.97101217 -4.34262812  25.04964079
S  47.06116910 -6.60642536  18.65560173
S  43.16077466 -4.33886756  12.26798773
S  66.62909274 -17.88087076  37.82097594
S  62.71244666 -11.11468796  37.83269224
S  58.80014694 -4.33966125  37.83155840
Cd  86.17641837 -20.13692013  36.24834597
Cd  86.17811912 -24.66489258  29.85502500
Cd  78.35578736 -20.13767602  36.24588932
Cd  78.35881092 -24.66564847  29.85256836
Cd  90.09759979 -26.92594972  23.46378274
Cd  82.27073269 -26.93237479  23.46548349
Cd  74.44386559 -26.92746150  23.45905842
Cd  90.09608801 -31.44919785  17.06932794
Cd  82.27300036 -31.45770161  17.06842087
Cd  74.44991272 -31.45070963  17.06450914
Cd  70.53666814 -20.13332965  36.23228330
Cd  70.54063656 -24.65771162  29.84104103
Cd  66.62436843 -26.91650109  23.44828698
Cd  66.63343911 -31.43540285  17.05899114
Cd  82.26374071 -17.87272604  42.62050200
Cd  74.44934580 -17.87121426  42.61275412
Cd  70.53685711 -11.10843297  42.63448597
Cd  66.62399048 -4.33775262  42.64317871
Cd  93.99534862 -20.13125096  36.23946426
Cd  93.99629348 -24.65544395  29.84822199
Cd  97.91709696 -26.91366650  23.45792459
Cd  97.91256162 -31.43256826  17.06860984
Cd  97.90103429 -4.33478575  42.65262734
Cd  93.98949047 -11.10624089  42.64166693
Cd  90.07832459 -17.86975917  42.61766741
Cd  94.01292307 -33.69268054  10.68309344
Cd  86.18964645 -33.70307403  10.68092026
Cd  78.36070065 -33.70382992  10.67850141
Cd  70.53723506 -33.69475924  10.67587469
Cd  62.72321810 -33.67945246  10.67319128
S  86.19248104 -33.71025499  5.89711671
S  78.36088962 -33.71101088  5.89471676
S  70.53553430 -33.70080636  5.89294042
S  62.72132837 -33.68360986  5.89125856
S  94.01783636 -33.69872766  5.90015917
Cd  101.82694003 -33.67605095  10.68520994
S  105.73753899 -13.37196566  31.45581189
S  109.65758658 -11.11780601  25.07004983
S  105.74075153 -17.89430671  25.06608140
S  101.82070394 -20.13786500  31.44560737
S  101.82108188 -24.65903442  25.05719969
S  113.57517753 -13.37797499  18.67727688
S  109.65966528 -20.15071513  18.67466906
S  105.73886180 -26.91272164  18.67051166
S  117.48426471 -11.11291162  12.29126916
S  113.56988630 -17.89413664  12.29005973
S  109.64983871 -24.66470360  12.28824560
S  105.72903523 -31.42274168  12.28611021
S  109.64794898 -6.59758145  31.45713470
S  113.56648479 -4.33676997  25.06853805
S  117.48161909 -6.59992471  18.67706901
S  121.38635990 -4.33197006  12.29185497
S  105.72809036 -4.33520149  37.84592032
S  101.81711346 -11.11100300  37.84478648
S  97.90160121 -17.87796058  37.83061354
S  101.83185332 -33.68020835  5.90327722
S  50.98424025  0.17232487  31.43011161
S  47.07288540  2.43430722  25.04057010
S  43.16625487  0.17001827  18.65142543
S  39.26907296  2.43549775  12.26585234
S  54.89748483  2.43460958  37.81738546
Cd  62.71547022  2.43545996  42.63221830
Cd  101.80823174  2.43922051  42.64412358
S  113.54758753  0.17827769  31.44919785
S  117.46366670  2.44095906  25.06192401
S  121.37577744  0.17724326  18.67531157
S  125.27711674  2.44328342  12.29213843
S  109.62942967  2.43988192  37.83420402
Cd  62.71414741  20.49218862  36.24116501
Cd  58.79466674  22.75513549  29.84671021
Cd  58.80449331  13.71878707  36.24003117
Cd  54.88576853  15.98298116  29.84557637
Cd  58.79655646  27.27838362  23.45433411
Cd  54.87934346  20.50239314  23.45716870
Cd  50.97195704  13.72088466  23.45206644
Cd  54.87934346  29.53622823  17.05857540
Cd  50.96250841  22.76477309  17.05893444
Cd  47.05927938  15.98549449  17.05625103
Cd  54.89994147  6.94449734  36.22774795
Cd  50.98499614  9.20753870  29.83518288
Cd  47.07307438  6.94277769  23.44242883
Cd  43.16587692  9.20785995  17.05188577
Cd  62.71830481  15.97334356  42.61445488
Cd  58.81375297  9.20436396  42.60802981
Cd  66.62720301  27.26156506  36.23114946
Cd  62.71036796  29.52205528  29.83858439
Cd  62.71528125  34.04492547  23.44715315
Cd  58.80014694  36.29804576  17.05661008
Cd  82.25996126  22.75041118  42.64790303
Cd  74.43989717  22.74700967  42.63580878
Cd  66.62682507  22.74001768  42.61048645
Cd  50.97611443  27.27762773  10.67014882
Cd  47.06343677  20.49710191  10.66899609
Cd  43.16171952  13.71651940  10.66761659
Cd  39.26945091  6.94139819  10.66618040
Cd  54.89465024  34.04851594  10.67111258
S  50.97195704  27.28235204  5.88640197
S  47.05814554  20.49955855  5.88528703
S  43.15642829  13.71667057  5.88483350
S  39.26586043  6.94054782  5.88449334
S  54.89257154  34.05418512  5.88817831
Cd  90.08002534  22.74871042  42.64053310
Cd  101.81031044  20.49596807  36.25307028
Cd  105.73375954  22.75985981  29.86107213
Cd  105.72128735  13.72336020  36.25439309
Cd  109.64416953  15.98831019  29.86220596
Cd  113.56327226  13.72696958  23.47115267
Cd  109.65418508  20.50787335  23.47379828
Cd  105.73508235  27.28291896  23.46869602
Cd  109.65607480  29.54151946  17.07535616
Cd  113.57498856  22.77082022  17.07805847
Cd  117.48029629  15.99233530  17.07775611
Cd  109.62716199  6.94976968  36.24437754
Cd  113.54626472  9.21362362  29.85426911
Cd  117.46366670  6.94956181  23.46397171
Cd  121.37558847  9.21539996  17.07582859
Cd  101.80275154  15.97719860  42.62636015
Cd  105.70862618  9.20895600  42.62239173
Cd  97.89574306  27.26458862  36.24078706
Cd  101.81654654  29.52583474  29.85067863
Cd  101.81465681  34.04870492  23.45905842
Cd  105.73338160  36.30258110  17.07102869
Cd  97.89290847  22.74323022  42.61993508
Cd  125.27692777  6.94958071  10.69242869
Cd  121.38314737  13.72430507  10.69150273
Cd  117.47916245  20.50409389  10.69053897
Cd  113.56402815  27.28367485  10.68932954
Cd  109.64341364  34.05380718  10.68791225
S  113.57120911  27.28858814  5.90554489
S  117.48766622  20.50655054  5.90675432
S  121.39146216  13.72445625  5.90856845
S  125.28373078  6.94871143  5.91047708
S  109.64832693  34.05966533  5.90497797
Cd  58.81413092  40.80787683  10.67201965
S  86.17339481  34.05267334  31.44995374
S  90.09117472  36.31505330  25.06135709
S  82.26411865  36.31883275  25.06154606
S  78.35144099  34.05191745  31.44749709
S  74.43725155  36.31354151  25.05663277
S  90.08871808  40.83546683  18.66867863
S  82.26563043  40.83981320  18.66767708
S  74.44254279  40.83395505  18.66387873
S  94.00574211  43.08216206  12.28346459
S  86.18227652  43.09179966  12.28166935
S  78.35238586  43.09104377  12.27926940
S  70.52892026  43.07989439  12.27624584
S  70.53345561  34.04133499  31.43596977
S  66.61907719  36.29955754  25.04642825
S  66.62625815  40.81770341  18.65851190
S  62.71584816  43.06156405  12.27291992
S  86.17263891  29.52866932  37.84006217
S  78.34898435  29.52791343  37.83760552
S  70.53099896  29.51884275  37.82210977
S  58.81375297  40.81279012  5.89008693
S  93.99119122  34.04360266  31.44315072
S  97.90934908  36.30277008  25.05587688
S  97.90500271  40.82072697  18.66813061
S  101.81862524  43.06553247  12.28493858
S  93.99062430  29.52129939  37.82947970
Cd  105.72185427  40.81260115  10.68641936
S  105.72525577  40.81751444  5.90448665
S  86.17679631  6.95375700  44.28005936
S  90.09060781  0.17335798  44.26909895
S  82.26166201  0.17112130  44.27892553
S  86.17566248 -6.60221128  44.25492601
S  78.34898435 -6.60294827  44.25246936
S  78.34520490  6.95300111  44.27760272
S  74.43271621  0.17186926  44.26418567
S  93.99629348 -6.59659879  44.23886334
S  90.08267096 -13.36380204  44.22147786
S  82.26298482 -13.36716575  44.22601320
S  74.44310970 -13.36525713  44.21656457
S  70.52835335 -6.59880977  44.23149341
S  90.08550555  13.73003094  44.25605984
S  93.99950601  6.95230191  44.25738265
S  82.26033920  13.73265766  44.26664231
S  97.90632552  0.17735400  44.23999717
S  74.43517285  13.72851916  44.25133553
S  70.52230622  6.95005314  44.25020169
S  66.61680952  0.17438108  44.23035957
S  86.17037124  20.50012547  44.23640669
S  78.34898435  20.49936958  44.23395005
S  70.53156588  20.49218862  44.21543074
S  66.62002206  13.72097915  44.22109991
S  62.71301357  6.94725634  44.21297409
S  93.98778971  20.49445629  44.22261169
S  97.90046737  13.72402161  44.23073752
S  101.80879866  6.95101690  44.22506834
S  58.82339057 -31.42576524 -0.49228307
S  54.90277606 -24.66659333 -0.49786532
S  58.81261913 -26.91555623 -6.87862150
S  50.98348436 -17.89721689 -0.50186587
S  54.89143771 -20.15411664 -6.88610481
S  58.81261913 -17.89440120 -13.27470146
S  62.73153289 -24.65960134 -13.26391112
S  47.07042876 -11.11899654 -0.50297325
S  50.97554751 -13.38388983 -6.89028111
S  54.89653997 -11.12035714 -13.28012497
S  58.81942215 -13.36992475 -19.65277234
S  62.73398953 -20.13521938 -19.64445754
S  43.16776665 -4.33996360 -0.50114588
S  47.07005081 -6.60757810 -6.88842917
S  50.98726382 -4.34238245 -13.27713921
S  54.90957908 -6.59933889 -19.65409514
S  58.83416201 -4.33467237 -26.02625118
S  62.74362714 -11.10418109 -26.02511734
S  66.65517096 -17.87011822 -26.01718049
S  43.17456966 -13.37224912  5.88419099
S  47.08327890 -20.14334520  5.88528703
S  50.99898012 -26.90724143  5.88721455
S  54.91751593 -33.66376773  5.88976568
S  39.27512008 -6.59886646  5.88396422
Cd  101.82996359 -6.59021152 -27.60379443
Cd  97.92030950 -13.35854860 -27.60152676
Cd  97.92163230 -31.43181237 -8.46304335
Cd  90.10478075 -31.44787504 -8.47094241
Cd  97.92767943 -26.91158780 -14.84625428
Cd  90.10950507 -26.92519383 -14.85702572
Cd  82.28093721 -31.45373319 -8.47542106
Cd  82.28244899 -26.93010712 -14.86235475
Cd  94.01103334 -24.64807401 -21.22351258
Cd  86.19399282 -24.65638881 -21.23163840
Cd  74.45690470 -31.44938682 -8.47574231
Cd  74.45539292 -26.92651664 -14.86182563
Cd  78.37411771 -24.65714470 -21.23390607
Cd  94.00933259 -20.12218027 -27.59434580
Cd  86.19418179 -20.12709356 -27.60152676
Cd  78.37695229 -20.12784945 -27.60398341
Cd  101.83147537 -33.67623992 -2.07752696
Cd  94.01726944 -33.69343643 -2.08419769
Cd  86.19323693 -33.70307403 -2.08945113
Cd  78.36485805 -33.70382992 -2.09185108
Cd  70.54082554 -33.69551513 -2.09139755
Cd  62.73852488 -6.59385869 -27.61569971
Cd  66.64950178 -13.36142099 -27.61097539
Cd  66.64005315 -31.43464696 -8.47264316
Cd  66.63721856 -26.91442239 -14.85585409
Cd  70.55726615 -24.65034169 -21.23069354
Cd  70.56180150 -20.12425897 -27.60152676
Cd  62.72661960 -33.67964143 -2.08952672
S  121.38749374 -4.33308500 -0.47747140
S  117.48502060 -11.11270375 -0.48149273
S  117.48823313 -6.60111523 -6.86688630
S  113.57215397 -17.89152882 -0.48269460
S  113.58330335 -13.37814506 -6.87106259
S  113.57328780 -4.33654320 -13.25784510
S  109.66514549 -11.11531157 -13.26323082
S  109.65324021 -24.66168004 -0.48107888
S  109.66798008 -20.14920335 -6.86930515
S  105.74982221 -17.89009263 -13.26026395
S  109.65437405 -6.59431222 -19.63708761
S  105.74585379 -13.36563507 -19.63841042
S  105.73338160 -31.42160785 -0.47789658
S  105.74755454 -26.91139883 -6.86422178
S  101.83204229 -24.65601086 -13.25189247
S  101.83260921 -20.13181787 -19.63255227
S  105.73281468 -4.33026931 -26.01188926
S  101.82486133 -11.10057171 -26.01321207
S  97.91464032 -17.86724584 -26.00754289
S  121.37747819 -13.36544610  5.90803933
S  117.46876896 -20.13729808  5.90682991
S  113.55344568 -26.90176123  5.90641417
S  109.63547679 -33.65904342  5.90658424
S  125.27692777 -6.59162881  5.91002354
S  39.27398625  2.43449620 -0.49766123
S  43.17438069  0.16864198 -6.88315684
S  47.08668040  2.43345685 -13.26869213
S  51.00653902  0.17264064 -19.64804802
S  54.92904326  2.43487414 -26.02058200
S  35.38247352  0.17278275  5.88434217
Cd  58.83170537  0.17615686 -27.61324306
S  94.00668697 -6.58458013 -32.38839166
S  90.10100130  0.18091519 -32.39916310
S  86.19323693 -6.58671552 -32.39632851
S  82.28509461  0.17971143 -32.40464331
S  78.37808613 -6.58743362 -32.39859618
S  90.09948952 -13.34938343 -32.38328940
S  82.28641742 -13.35108418 -32.38801372
S  86.19267001  6.94950512 -32.40350947
S  78.37600743  6.94874923 -32.40596612
S  74.46918792  0.17943629 -32.40388742
S  70.56463608 -6.58677221 -32.39557262
S  74.47315635 -13.35083852 -32.38801372
S  82.28377180  13.71761544 -32.40143077
S  74.46899895  13.71576351 -32.39991899
S  70.56199047  6.94736973 -32.40105283
S  66.65706069  0.17971256 -32.39670646
S  97.91293956  0.18266753 -32.38725783
S  94.00668697  6.94961850 -32.39387187
S  90.09854466  13.71729418 -32.39500570
Cd  105.73546029  0.18058240 -27.59907012
S  125.28032928  2.44226297 -0.47188726
S  121.38295840  0.17585771 -6.85942188
S  117.47254841  2.44020317 -13.24709256
S  113.55609130  0.17849974 -19.62896179
S  109.63661062  2.44014648 -26.00395241
S  129.16862947  0.18070599  5.91259357
Cd  54.88860312  29.53641720 -8.48178944
Cd  50.97346882  22.76269440 -8.48511535
Cd  58.80883968  27.27800567 -14.86668222
Cd  54.89257154  20.50125930 -14.87083962
Cd  47.06721622  15.98398271 -8.48420828
Cd  50.98348436  13.72024216 -14.86910107
Cd  58.81734345  22.75097809 -21.23995319
Cd  54.90806730  15.97844582 -21.24108703
Cd  43.17324685  9.20631038 -8.47972963
Cd  47.08611348  6.94283438 -14.86184452
Cd  51.00653902  9.20459073 -21.23655169
Cd  62.74117049  20.48576355 -27.60870772
Cd  58.83302818  13.71534777 -27.60984156
Cd  54.92961017  6.94489419 -27.60606210
Cd  54.89805175  34.04908286 -2.09621635
Cd  50.97989388  27.27724978 -2.10029816
Cd  47.06740520  20.49729088 -2.10146979
Cd  43.16455411  13.71648160 -2.09965565
Cd  39.27285241  6.94090686 -2.09625414
Cd  82.28112619  27.26213197 -27.60965258
Cd  74.46465258  27.25891944 -27.60870772
Cd  58.80921763  36.29861268 -8.47504311
Cd  62.72794241  34.04284677 -14.85706352
Cd  62.73172186  29.51733097 -21.23315018
Cd  66.65176945  27.25211643 -27.60266060
Cd  58.81828831  40.80863272 -2.09071724
S  78.37619640  20.48198410 -32.39311598
S  70.56406917  20.47914951 -32.38914755
S  66.65724966  13.71296671 -32.39273803
S  62.75213090  6.94580125 -32.39160420
S  86.19002439  20.48292896 -32.39084831
Cd  90.09741082  27.26043122 -27.60379443
S  101.81654654  6.94956181 -32.37969892
S  97.91010498  13.71602807 -32.38310043
S  94.00215163  20.48160615 -32.38196660
Cd  109.66231090  29.54170843 -8.46493308
Cd  113.57933493  22.76893049 -8.46580235
Cd  109.66401165  20.50673951 -14.85392657
Cd  105.74604276  27.28254101 -14.85220692
Cd  117.48766622  15.99091801 -8.46253313
Cd  113.57442164  13.72642156 -14.84980697
Cd  109.65248432  15.98392602 -21.22445744
Cd  105.74188536  22.75570241 -21.22559128
Cd  121.38333634  9.21392598 -8.45582460
Cd  117.47311533  6.94969409 -14.84024496
Cd  113.55514643  9.21078903 -21.21746545
Cd  109.63604371  6.95018542 -27.58943252
Cd  105.73149187  13.71995870 -27.59566861
Cd  101.82221572  20.48954300 -27.59680245
Cd  125.28146311  6.94914607 -2.07032710
Cd  121.38787168  13.72434286 -2.07578841
Cd  117.48294190  20.50428287 -2.07983242
Cd  113.56818554  27.28348588 -2.08102295
Cd  109.64776001  34.05456307 -2.07939779
Cd  105.73980666  36.30333699 -8.46062450
Cd  101.82523928  34.04662622 -14.84506376
Cd  101.82618414  29.52129939 -21.22105593
Cd  97.91029395  27.25513999 -27.59302299
Cd  105.72563372  40.81316807 -2.07631753
S  94.00725389  43.08027233 -0.48586745
S  86.18473316  43.08896507 -0.49109254
S  90.09495418  40.83489991 -6.87529558
S  78.35767709  43.08820918 -0.49349627
S  82.27337831  40.84019115 -6.88066240
S  90.10062335  36.31051795 -13.26506386
S  82.27583495  36.31373049 -13.27165900
S  70.53515636  43.07781569 -0.49307486
S  74.45199142  40.83338813 -6.88009548
S  74.45123553  36.30900617 -13.26988266
S  86.18718980  34.04303574 -19.64445754
S  78.36882647  34.04227985 -19.64672521
S  62.72113940  43.06156405 -0.49108309
S  66.63551781  40.81789238 -6.87622154
S  66.63287219  36.29747884 -13.26270170
S  70.55254184  34.03490992 -19.64200090
S  86.18889056  29.51317357 -26.01793638
S  78.37166106  29.51241768 -26.02039303
S  70.55651026  29.50788234 -26.01585768
S  86.17811912  47.58802471  5.89724900
S  78.35937784  47.58726882  5.89484904
S  70.54328218  47.57725327  5.89322388
S  62.73228878  47.56119060  5.89220343
S  93.99421478  47.57970991  5.90042373
S  101.82127085  43.06553247 -0.47908144
S  97.91142778  40.82091594 -6.86662174
S  97.91898669  36.30050241 -13.25308299
S  94.00347444  34.03717759 -19.63481994
S  94.00423033  29.51033898 -26.00867673
S  101.80501921  47.56515902  5.90420319
Cd  62.72567474 -20.12482589  36.21130734
Cd  58.81450886 -17.88090856  29.83291521
Cd  62.72964316 -24.64372764  29.82535631
Cd  58.81620961 -26.90081637  23.43732657
Cd  54.89918558 -20.14032164  23.44035013
Cd  58.81243016 -13.36244144  36.21905521
Cd  54.90126428 -11.10994475  29.83499391
Cd  50.98650793 -13.37204125  23.44091705
Cd  47.07836561 -11.11300611  17.05303850
Cd  50.98990943 -17.88850526  17.05421013
Cd  54.90636654 -24.65733367  17.05407785
Cd  58.82471338 -31.41574970  17.05318968
Cd  54.91827182 -33.66150006  10.67071574
Cd  50.99992498 -26.90535171  10.66916616
Cd  47.08479068 -20.14145548  10.66788115
Cd  43.17608144 -13.37058616  10.66672842
Cd  54.90390990 -6.59446340  36.21792138
Cd  50.99312197 -4.33608966  29.83064754
Cd  47.08101122 -6.59964125  23.43808246
Cd  43.17456966 -4.33680776  17.05048737
Cd  39.27644289 -6.59761924  10.66565127
Cd  66.63835240 -17.86509155  42.59555762
Cd  62.72718652 -11.10110083  42.60576214
Cd  58.81828831 -4.33234801  42.60443933
S  86.17358378 -24.64202689  37.81587368
S  90.08777322 -26.90402890  31.43672566
S  82.26808708 -26.90856424  31.43804846
S  78.35824401 -24.64278278  37.81341703
S  74.44858991 -26.90554068  31.43200134
S  90.08852911 -31.42293066  25.04888490
S  82.27054372 -31.42859983  25.04888490
S  74.45255833 -31.42444244  25.04397161
S  94.00441930 -33.67737376  18.66591963
S  86.18454419 -33.68625547  18.66586294
S  78.36070065 -33.68701136  18.66344409
S  70.54101451 -33.67945246  18.65870088
S  70.54441602 -24.63786949  37.80434635
S  66.63362808 -26.89703691  31.42104093
S  66.63854137 -31.41423792  25.03660168
S  62.72813138 -33.66698027  18.65272934
S  86.17112713 -20.12236924  44.19653348
S  78.35597634 -20.12312513  44.19407683
S  70.54233732 -20.11972363  44.18406128
S  66.62984863 -13.35932339  44.19728937
S  62.71849378 -6.59272485  44.20182471
S  93.98760074 -24.63579080  37.81152731
S  97.90273504 -26.89420232  31.43067853
S  97.90254607 -31.41140333  25.04623928
S  101.81711346 -33.66338979  18.66478579
S  101.80596407 -6.58905878  44.21372998
S  97.89593203 -13.35641321  44.20673800
S  93.98457718 -20.11745596  44.19124224
S  93.99969499 -38.18531511  12.28233075
S  86.18416624 -38.19438579  12.28049772
S  78.36580291 -38.19495271  12.27807887
S  70.55027417 -38.18758278  12.27511200
S  62.73928077 -38.17435470  12.27172939
Cd  86.18737878 -38.20175572  4.29878647
Cd  78.36750366 -38.20232264  4.29638652
Cd  70.55065211 -38.19400785  4.29496923
Cd  62.73928077 -38.17926798  4.29413775
Cd  94.00404136 -38.19174017  4.30216908
S  101.81049942 -38.17095319  12.28376695
Cd  105.71864173 -13.35809507  36.23341713
Cd  109.63358706 -11.10484249  29.85162350
Cd  105.72147632 -17.87656219  29.84727713
Cd  113.55325671 -13.36623979  23.46000329
Cd  109.64133494 -20.13521938  23.45716870
Cd  101.80653099 -20.12123541  36.22340158
Cd  101.80747585 -24.64013717  29.83745055
Cd  105.72525577 -26.89665897  23.45187746
Cd  117.46593437 -11.10663773  17.07460027
Cd  113.55457952 -17.88277939  17.07339085
Cd  109.63868932 -24.65242038  17.07089641
Cd  105.72128735 -31.41159230  17.06762718
Cd  121.37294285 -13.36376425  10.69070904
Cd  117.46423361 -20.13521938  10.68949962
Cd  113.54928828 -26.89987150  10.68840357
Cd  109.63169734 -33.65677575  10.68753430
Cd  109.62565021 -6.58936114  36.23455097
Cd  113.54078452 -4.33019372  29.84973377
Cd  117.45818649 -6.59310280  23.45943637
Cd  121.36935237 -4.32981577  17.07450579
Cd  125.27239243 -6.59036269  10.69201295
Cd  105.70673646 -4.32790715  42.61899022
Cd  101.79916106 -11.09743477  42.61766741
Cd  97.88931799 -17.86218137  42.60519522
Cd  101.81541270 -38.17586648  4.30613751
Cd  51.00294854  0.17501319  36.20790583
Cd  47.09272753  2.43530878  29.82082096
Cd  43.18401829  0.17245072  23.43260226
Cd  39.28003337  2.43530878  17.04712366
Cd  35.38398530  0.17355187  10.66485759
Cd  54.91468134  2.43604577  42.59196714
S  58.81280811  0.17705221  44.19483272
S  105.71032694  0.18150270  44.20919464
Cd  113.52528876  0.18092180  36.22699206
Cd  117.43985615  2.44207400  29.84217487
Cd  121.35442353  0.17973751  23.45660178
Cd  125.26294380  2.44317004  17.07365541
Cd  129.16409413  0.18150969  10.69354363
Cd  109.60902063  2.44131811  42.60878570
S  58.81054044  22.74190741  37.80755888
S  58.80902865  27.26099814  31.42727703
S  54.89672894  20.49048787  31.42973367
S  54.90353195  15.97321127  37.80623607
S  50.99123224  13.71617925  31.42500935
S  54.89672894  29.51865378  25.03811346
S  50.98480717  22.75022220  25.03943627
S  47.08120020  15.97665058  25.03584579
S  54.90220915  34.03547684  18.65395766
S  50.98669690  27.26704526  18.65518599
S  47.07647588  20.49086581  18.65405215
S  43.17494761  13.71413834  18.65048057
S  51.00181471  9.20302226  37.79848820
S  47.09216061  6.94336351  31.41518278
S  43.18458521  9.20381594  25.02942072
S  39.28097823  6.94143599  18.64554838
S  62.72265118  20.48236205  44.18935252
S  58.81583167  13.71391157  44.18802971
S  54.91298058  6.94481860  44.17914800
S  62.72151734  29.50655953  37.80207868
S  62.72340707  34.02489437  31.41990709
S  58.81205222  36.28084925  25.03414503
S  58.81885523  40.79521567  18.65157661
S  82.25901639  27.25967533  44.20787183
S  74.44329868  27.25570691  44.19955704
S  66.63230528  27.24739211  44.18292745
S  47.08308992  29.51808686  12.26855465
S  43.17608144  22.74682070  12.26742082
S  39.27700981  15.97360812  12.26566337
S  35.38436325  9.20234195  12.26339570
S  50.99633450  36.28273898  12.26912157
Cd  47.07968842  29.52243323  4.28680561
Cd  43.17192404  22.74984426  4.28569067
Cd  39.27304139  15.97506321  4.28569067
Cd  35.38152866  9.20264431  4.28638987
Cd  50.99425580  36.28765227  4.28897880
S  90.07473411  27.25721869  44.20447032
S  105.71240564  22.74644275  37.82192080
S  105.71731892  27.26553348  31.44163894
S  109.63113042  20.49596807  31.44655223
S  109.62073693  15.97861589  37.82305463
S  113.53813890  13.72230196  31.44409559
S  117.45270629  15.98352918  25.05719969
S  113.54720959  22.75626933  25.05852250
S  109.63339809  29.52413398  25.05493202
S  109.63056350  34.04076807  18.67075733
S  113.54834342  27.27309238  18.67429112
S  117.46083211  20.49785780  18.67548164
S  121.36443908  13.72192401  18.67434781
S  113.52358801  9.20918276  37.81757443
S  117.43853334  6.95020432  31.43672566
S  121.35102203  9.21141264  25.05342024
S  125.25992024  6.94967519  18.67200455
S  101.79651544  20.48614150  44.20125779
S  105.70484673  13.71850361  44.20258060
S  109.60864268  6.95010983  44.19615553
S  101.80010592  29.51052796  37.81398395
S  101.80123976  34.02867382  31.43200134
S  105.71637406  36.28538460  25.04869592
S  105.71221666  40.79993998  18.66599522
S  97.88553854  27.25060465  44.19256505
S  129.16088159  9.21165830  12.29217623
S  125.26672325  15.98241424  12.29194946
S  121.36538395  22.75456857  12.29132585
S  117.45554087  29.52507885  12.29011643
S  113.54002863  36.28916405  12.28835898
Cd  117.46404464  29.52942522  4.30840518
Cd  121.37445463  22.75759214  4.30961460
Cd  125.27560496  15.98390712  4.31178779
Cd  129.16862947  9.21196066  4.31454679
Cd  113.54702061  36.29407734  4.30817841
S  54.91241367  43.04058809  12.26934834
Cd  86.16848152  34.03056355  36.22737001
Cd  90.08323788  36.29067583  29.84255281
Cd  82.26260687  36.29275453  29.84330870
Cd  90.08229301  40.81297909  23.45112157
Cd  82.26411865  40.81638060  23.45036568
Cd  78.35314175  34.02980766  36.22510234
Cd  74.44216484  36.28916405  29.83763952
Cd  74.44594429  40.81146731  23.44639726
Cd  93.99837218  43.06761117  17.06611540
Cd  86.17793015  43.07403624  17.06501936
Cd  78.35389764  43.07328035  17.06260051
Cd  70.53326663  43.06534350  17.05889665
Cd  93.99232506  47.57630841  10.68241314
Cd  86.17660734  47.58443423  10.67991871
Cd  78.35786606  47.58367834  10.67751875
Cd  70.54214835  47.57404074  10.67519439
Cd  70.54006965  34.02187081  36.21376398
Cd  66.62758096  36.27971542  29.82667911
Cd  66.63249425  40.79918409  23.43978322
Cd  62.72095042  43.05060364  17.05443690
Cd  62.73172186  47.55816704  10.67313459
Cd  86.16734768  29.50769337  42.61294310
Cd  78.35106305  29.50693748  42.61048645
Cd  70.53761300  29.50164624  42.59669145
Cd  54.91184675  43.04512343  4.29175669
Cd  93.98155362  34.02413848  36.22094494
Cd  97.89763278  36.28273898  29.83631672
Cd  97.89574306  40.80220766  23.44942082
Cd  101.81068839  43.05457206  17.06645555
Cd  101.80275154  47.56213546  10.68515325
Cd  93.98079773  29.50391391  42.60387241
S  109.62205973  43.04625727  12.28618580
Cd  109.62753994  43.05079261  4.30855636
Cd  86.16885946  6.95012873  49.04160194
Cd  90.07813562  0.17964397  49.03253125
Cd  82.26015023  0.17836708  49.04027913
Cd  86.16923741 -6.58852966  49.02081495
Cd  78.35219688 -6.58926665  49.01835831
Cd  78.34992921  6.94937284  49.03914529
Cd  74.44197587  0.17815921  49.02761797
Cd  93.98344334 -6.58560058  49.00739790
Cd  90.07492308 -13.34923225  48.99228009
Cd  82.26128406 -13.35136764  48.99587057
Cd  74.44783402 -13.35070624  48.98736680
Cd  70.53799095 -6.58779267  49.00021694
Cd  90.07454514  13.71901383  49.02194879
Cd  93.98382129  6.94963740  49.02308262
Cd  82.25882742  13.72007208  49.03007461
Cd  97.88950696  0.18170037  49.00853173
Cd  74.44292073  13.71750205  49.01722447
Cd  70.53496739  6.94738862  49.01590166
Cd  66.63041555  0.17873293  48.99889413
Cd  86.16508001  20.48481869  49.00494125
Cd  78.35125202  20.48406280  49.00267358
Cd  70.53950273  20.47952746  48.98623297
Cd  66.63211630  13.71309899  48.99095728
Cd  62.72718652  6.94529103  48.98377632
Cd  93.97664033  20.48179513  48.99341393
Cd  97.88534956  13.71614145  49.00059488
Cd  101.79160216  6.94903269  48.99587057
Cd  54.92186230 -33.66150006 -2.08682441
Cd  51.00427135 -26.90440684 -2.09183218
Cd  54.91298058 -24.65582189 -8.47515650
Cd  58.83132742 -31.41518278 -8.46774877
Cd  47.08970396 -20.14051061 -2.09529038
Cd  50.99652347 -17.88820290 -8.48033435
Cd  54.91241367 -20.13824294 -14.85572181
Cd  58.82868181 -26.89987150 -14.84833298
Cd  43.18137267 -13.37035939 -2.09636753
Cd  47.08535759 -11.11408325 -8.48150598
Cd  51.00011395 -13.37058616 -14.85940678
Cd  54.91978360 -11.10794164 -21.23617374
Cd  58.83170537 -17.87663778 -21.23239429
Cd  62.74570583 -24.63975922 -21.22445744
Cd  39.28135618 -6.59788380 -2.09493133
Cd  43.18269548 -4.33862190 -8.47861470
Cd  47.09442828 -6.59901764 -14.85808397
Cd  51.01239717 -4.33654320 -21.23466196
Cd  54.93376757 -6.58939893 -27.60284957
Cd  58.84134297 -13.35552504 -27.60190471
Cd  62.75156398 -20.11858979 -27.59623553
Cd  39.28702536 -11.10385983  4.28542611
Cd  43.19233309 -17.87610865  4.28587964
Cd  47.10349896 -24.64505045  4.28758040
Cd  51.01825532 -31.40705696  4.29039609
Cd  54.93395654 -38.16244942  4.29392988
Cd  35.38852064 -4.33236690  4.28623869
S  101.81654654 -6.58155657 -32.37535255
S  97.91029395 -13.34588744 -32.37365180
S  101.82712900 -33.66565746 -6.85792900
S  94.01405690 -33.67983040 -6.86518554
S  97.91539621 -31.41329305 -13.24210369
S  86.19285898 -33.68738931 -6.87072244
S  90.10119027 -31.42557627 -13.25017282
S  97.91804182 -26.89174568 -19.62291467
S  90.10326897 -26.90043842 -19.63293021
S  78.36825955 -33.68814520 -6.87312239
S  82.28226002 -31.43030059 -13.25476485
S  82.28377180 -26.90383993 -19.63803247
S  94.00460827 -24.62898778 -25.99809426
S  86.19229207 -24.63446799 -26.00546419
S  70.54706163 -33.68190910 -6.87238540
S  74.46351874 -31.42689908 -13.25497272
S  74.46427463 -26.90176123 -19.63765453
S  78.37865305 -24.63522388 -26.00773186
S  94.00328547 -20.10762938 -32.36760468
S  86.19285898 -20.11084192 -32.37402975
S  78.38110969 -20.11140883 -32.37648639
S  101.81560168 -38.17284291 -0.47451586
S  94.00441930 -38.18777175 -0.47933656
S  86.18813467 -38.19646449 -0.48330120
S  78.36958236 -38.19722038 -0.48570115
S  70.55329773 -38.18985045 -0.48653074
S  62.75477652 -6.58520374 -32.38725783
S  66.66235192 -13.34875982 -32.38310043
S  62.73380056 -33.66924794 -6.86990986
S  66.64931281 -31.41612764 -13.25168460
S  66.64969075 -26.89458027 -19.63255227
S  70.56633684 -24.63125545 -26.00527522
S  70.57068321 -20.10970808 -32.37478564
S  62.74211536 -38.17624442 -0.48650051
Cd  125.27541599 -6.59058946 -2.06906098
Cd  121.37558847 -13.36351858 -2.07251918
Cd  121.37653333 -4.33162991 -8.45476635
Cd  117.47424916 -11.10775267 -8.45992531
Cd  117.46725718 -20.13427452 -2.07372861
Cd  113.56365020 -17.88253372 -8.46111583
Cd  117.46744615 -6.59257367 -14.83654109
Cd  113.56270534 -13.36489808 -14.84020716
Cd  113.55287876 -26.89892664 -2.07267036
Cd  109.64776001 -24.65071963 -8.45837573
Cd  109.65135049 -20.13332965 -14.83894104
Cd  113.55193390 -4.33070395 -21.21557573
Cd  109.64605925 -11.10291497 -21.21954415
Cd  105.73527132 -17.87236700 -21.21803237
Cd  109.63623268 -33.65677575 -2.07006254
Cd  105.73035803 -31.41102538 -8.45336796
Cd  105.73621618 -26.89552513 -14.83395217
Cd  101.82240469 -24.63616874 -21.21236319
Cd  109.63453193 -6.58435336 -27.58640895
Cd  105.72846831 -13.35123536 -27.58754279
Cd  101.81957010 -20.11499931 -27.58433026
Cd  125.26634530 -11.09688674  4.31154212
Cd  121.36065963 -17.86943792  4.30982247
Cd  117.44949375 -24.63881436  4.30914217
Cd  113.53530431 -31.40157675  4.30957681
Cd  109.62054795 -38.15772511  4.31072954
Cd  129.16466105 -4.32490249  4.31437671
Cd  35.38757578  0.17317940 -2.09175659
Cd  39.28721433  2.43381590 -8.47326677
Cd  43.19554562  0.17255919 -14.85290612
Cd  47.11067992  2.43383479 -21.22899278
Cd  51.03034957  0.17756489 -27.59963704
Cd  31.49455127  2.43523319  4.28776937
S  58.84965776  0.17973241 -32.38536810
Cd  97.91161676 -4.32734023 -33.96669081
Cd  90.10005644 -4.33011813 -33.97576149
Cd  94.00498622 -11.09354193 -33.96555697
Cd  94.00706492  2.43829455 -33.97462766
Cd  86.19323693  2.43683946 -33.98180862
Cd  82.28603947 -4.33170550 -33.98048581
Cd  86.19304796 -11.09622534 -33.97179307
Cd  78.37751921  2.43608357 -33.98407629
Cd  74.47183354 -4.33159212 -33.98067478
Cd  78.38016483 -11.09694344 -33.97424971
Cd  90.09816671 -17.85672006 -33.96045471
Cd  82.28717331 -17.85866648 -33.96442314
Cd  90.10005644  9.20557339 -33.97802917
Cd  82.28471667  9.20502537 -33.98294245
Cd  74.46937689  9.20404271 -33.98275348
Cd  70.56350225  2.43604577 -33.98180862
Cd  66.66008425 -4.33030710 -33.97632841
Cd  70.56822656 -11.09571511 -33.97273793
Cd  74.47636888 -17.85815626 -33.96517903
Cd  86.19153617  15.97202075 -33.97708430
Cd  78.37638538  15.97124596 -33.97935197
Cd  70.56331328  15.96918616 -33.97670636
Cd  66.65743863  9.20260652 -33.97784019
Cd  62.75364268  2.43602687 -33.97500560
Cd  101.81673551  2.43978743 -33.96310033
Cd  97.91180573  9.20566787 -33.96820259
Cd  94.00460827  15.97151052 -33.96952540
S  105.72015351  0.18415928 -32.37119516
Cd  129.16825152  0.18113742 -2.06405321
Cd  125.27106962  2.44171495 -8.44737753
Cd  121.36481703  0.17990324 -14.82915226
Cd  117.45176142  2.44063781 -21.20763888
Cd  113.53624917  0.18344496 -27.58073978
Cd  133.05692966  2.44411490  4.31792940
S  54.90882319  34.03812245 -6.87718530
S  50.99349991  27.26780115 -6.88153167
S  54.90655552  29.52054350 -13.26100095
S  47.08290095  20.49105478 -6.88268441
S  50.99463375  22.75078912 -13.26440245
S  58.82754797  27.25910841 -19.64256782
S  54.91619312  20.48803122 -19.64653624
S  43.17967192  13.71379819 -6.88056791
S  47.08970396  15.97708521 -13.26338200
S  51.00937361  13.71444070 -19.64483549
S  58.83605174  22.73737207 -26.01377899
S  54.92961017  15.97009323 -26.01491282
S  39.28570255  6.94066120 -6.87652390
S  43.19327795  9.20364587 -13.25873328
S  47.10916814  6.94258872 -19.63841042
S  51.02789292  9.20177504 -26.01113337
S  62.75515446  20.47499211 -32.38121070
S  58.84984674  13.70969749 -32.38234454
S  54.94718462  6.94406271 -32.37932098
S  50.99860217  36.28462871 -0.49250984
S  47.08516862  29.51922069 -0.49524238
S  43.17816014  22.74776556 -0.49629874
S  39.27852159  15.97404275 -0.49559387
S  35.38625297  9.20211519 -0.49390067
S  82.28244899  27.24474650 -32.38139968
S  74.47126662  27.24266780 -32.38083276
S  58.82584722  40.79823923 -6.87110039
S  58.82263468  36.28255001 -13.25410345
S  62.74098152  34.02319362 -19.63368610
S  62.74551686  29.50107933 -26.00773186
S  66.66197397  27.23832143 -32.37591947
S  54.91543723  43.04266679 -0.48888912
Cd  82.28339386  22.73567131 -33.97160410
Cd  74.47032176  22.73397056 -33.97160410
Cd  66.65970630  22.73056905 -33.96763567
Cd  62.75383166  15.96631377 -33.97028129
Cd  58.84984674  9.20092466 -33.96990334
Cd  90.09646596  22.73548234 -33.96669081
S  90.09363137  27.24417958 -32.37591947
Cd  105.71920865  9.20551669 -33.95573040
Cd  101.81408989  15.97018771 -33.95837601
Cd  97.90689244  22.73359262 -33.95799807
S  109.63963419  34.04360266 -6.86038564
S  113.55703616  27.27403725 -6.86231316
S  109.64700412  29.52602371 -13.24416349
S  117.46990279  20.49804677 -6.86110374
S  113.56043767  22.75721419 -13.24514615
S  109.64265775  20.49351143 -19.62971768
S  105.72979112  27.26364376 -19.62801693
S  121.37521052  13.72165945 -6.85677626
S  117.46706820  15.98415279 -13.24176354
S  113.55080006  13.72062010 -19.62574925
S  109.63339809  15.97557343 -25.99828323
S  105.72582269  22.74209638 -25.99941707
S  125.27088065  6.94893820 -6.85072914
S  121.36481703  9.21145043 -13.23490383
S  117.45195040  6.94939173 -19.61686754
S  113.53606020  9.20799224 -25.99204714
S  109.62130384  6.94933504 -32.36288036
S  105.71731892  13.71428952 -32.36817160
S  101.81087736  20.47896054 -32.36930543
S  129.16692872  9.21145043 -0.46610847
S  125.27314832  15.98292447 -0.46972541
S  121.37124210  22.75570241 -0.47248630
S  117.46121005  29.52621268 -0.47368628
S  113.54550883  36.29105378 -0.47332156
S  105.72090940  40.80296355 -6.85671957
S  105.72922420  36.28727432 -13.23970373
S  101.81503476  34.02716204 -19.62178083
S  101.81503476  29.50504775 -25.99563762
S  97.90292402  27.24153396 -32.36647084
S  109.62697302  43.04833597 -0.47209891
Cd  93.99553759  47.57555252 -2.07866079
Cd  86.18000885  47.58311142 -2.08330952
Cd  94.00423033  43.06780014 -8.46315674
Cd  86.18492213  43.07498110 -8.46952511
Cd  78.36240140  47.58235553 -2.08570947
Cd  78.36259038  43.07422521 -8.47192507
Cd  90.09306445  40.81052245 -14.84493148
Cd  82.27583495  40.81373498 -14.84980697
Cd  70.54687266  47.57328484 -2.08586065
Cd  70.54309321  43.06553247 -8.47035659
Cd  74.45860546  40.80901067 -14.84973138
Cd  90.09608801  36.28708535 -21.22294566
Cd  82.27829160  36.28897508 -21.22785895
Cd  74.46049518  36.28538460 -21.22766997
Cd  62.73587926  47.55854498 -2.08442446
Cd  62.72983214  43.05154850 -8.46655824
Cd  66.64477747  40.79805026 -14.84593303
Cd  66.64628925  36.27725878 -21.22313463
Cd  86.18700083  34.01865827 -27.59358991
Cd  78.37373976  34.01790238 -27.59585758
Cd  70.56161252  34.01317807 -27.59396786
Cd  90.08701733  49.82186980  4.30077069
Cd  82.26903194  49.82432644  4.29784161
Cd  74.45085758  49.82035802  4.29597078
Cd  66.63702959  49.81015350  4.29519599
Cd  58.82849283  49.79635850  4.29513930
Cd  97.90084532  49.81336603  4.30479580
Cd  101.80653099  47.56251341 -2.07244359
Cd  101.81749140  43.05551692 -8.45455848
Cd  97.90689244  40.80107382 -14.83635212
Cd  97.91010498  36.28028234 -21.21368600
Cd  93.99893910  34.01544574 -27.58678690
Cd  105.70919310  49.80127179  4.30953901
S  62.73493440 -24.62898778  37.79130724
S  58.82225674 -17.86851195  37.79867717
S  54.91298058 -20.12614870  31.41310408
S  58.82603619 -26.88607650  31.40875771
S  58.83057153 -31.40063189  25.02809791
S  54.91562620 -24.64202689  25.03149942
S  51.00257060 -17.87631652  25.03301120
S  54.91165778 -11.10215908  37.80094484
S  51.00294854 -13.36070289  31.41404894
S  47.09348342 -11.10578735  25.03187736
S  43.18779774 -13.36412329  18.64658773
S  47.09499520 -20.13219582  18.64779716
S  51.00748388 -26.89552513  18.64774047
S  54.92280716 -33.65242938  18.64673891
S  54.93376757 -38.15923689  12.26832788
S  51.01882224 -31.40403340  12.26772317
S  47.10463280 -24.64221586  12.26700508
S  43.19384487 -17.87372760  12.26596573
S  39.28872611 -11.10215908  12.26464292
S  51.00578313 -4.33304721  37.79622052
S  47.09801876 -6.59240360  31.41083641
S  43.19044336 -4.33433222  25.02790894
S  39.28683638 -6.59406656  18.64399881
S  35.38984345 -4.33140314  12.26284768
S  62.73361159 -20.11348753  44.16951039
S  58.82357955 -13.35236920  44.17536854
S  54.91676004 -6.58739582  44.17404574
Cd  86.16999330 -24.62596422  42.59158919
Cd  90.08153712 -26.88513164  36.21470885
Cd  82.26657530 -26.88834417  36.21584268
Cd  90.08285993 -31.40460031  29.82894678
Cd  82.26903194 -31.40875771  29.82894678
Cd  78.35881092 -24.62672011  42.58932152
Cd  74.45161347 -26.88664342  36.20998453
Cd  74.45501498 -31.40592312  29.82403350
Cd  93.99704937 -33.66055520  23.44696418
Cd  86.18076474 -33.66735821  23.44734212
Cd  78.36164551 -33.66792513  23.44488548
Cd  70.54536088 -33.66282287  23.43978322
Cd  93.99534862 -38.17473264  17.06356427
Cd  86.18152063 -38.18266949  17.06224146
Cd  78.36542497 -38.18323641  17.05984151
Cd  70.55159698 -38.17681134  17.05634552
Cd  70.54876239 -24.62350758  42.58062878
Cd  66.63967521 -26.88154116  36.19940206
Cd  66.64383260 -31.39855319  29.81628562
Cd  62.73398953 -33.65375219  23.43316918
Cd  62.74154844 -38.16566196  17.05216923
Cd  86.16753665 -20.10838527  48.97017030
Cd  78.35654325 -20.10895219  48.96790262
Cd  70.54649472 -20.10725144  48.95845399
Cd  66.63778548 -13.34794724  48.96998132
Cd  62.73002111 -6.58514705  48.97394975
Cd  93.98004184 -24.62123991  42.58780974
Cd  97.89347539 -26.87870657  36.20903967
Cd  97.89423128 -31.39571860  29.82592322
Cd  101.80842072 -33.65035068  23.44507445
Cd  101.80539716 -38.16226045  17.06420678
Cd  101.79122421 -6.58148098  48.98604399
Cd  97.88497162 -13.34503706  48.97961893
Cd  93.97739622 -20.10517274  48.96563495
Cd  97.90670347 -40.41991609  10.68447294
Cd  90.09306445 -40.42898677  10.68209189
Cd  82.27564598 -40.43238828  10.67972973
Cd  74.45803854 -40.43030958  10.67729199
Cd  66.64439952 -40.42256170  10.67485424
Cd  58.83605174 -40.41160129  10.67252988
S  90.09571007 -40.43314417  5.90082058
S  82.27715776 -40.43673465  5.89821276
S  74.45841648 -40.43446698  5.89602067
S  66.64421055 -40.42615218  5.89416874
S  58.83567379 -40.41424691  5.89258137
S  97.90991600 -40.42350657  5.90376855
Cd  105.71486228 -40.40763287  10.68694849
S  109.61771336 -11.09707572  37.81776340
S  105.70824824 -17.86416559  37.81322806
S  113.53133589 -13.35493923  31.43313518
S  109.62224871 -20.12104644  31.43011161
S  117.44514738 -11.09934339  25.05342024
S  113.53662712 -17.87059065  25.05228640
S  109.62432741 -24.63711360  25.04831798
S  101.79689339 -24.62539730  37.80321251
S  105.71032694 -26.88173013  31.42330860
S  105.71032694 -31.39647449  25.04264880
S  121.35593532 -13.35718800  18.67064395
S  117.44873786 -20.12595972  18.66943452
S  113.53681609 -26.89004493  18.66703457
S  109.62224871 -33.64770506  18.66363306
S  125.25954229 -11.09509150  12.29108019
S  121.35404559 -17.86701907  12.28998414
S  117.44344663 -24.63597977  12.28868023
S  113.52982411 -31.39855319  12.28699838
S  109.61582364 -38.15451257  12.28518424
S  113.52226520 -4.32715126  37.81549573
S  117.43513183 -6.58586515  31.43237929
S  121.34762052 -4.32718905  25.05190846
S  125.25651873 -6.58662104  18.67064395
S  129.15804700 -4.32382534  12.29179828
S  109.60750884 -6.58229356  44.19105327
S  105.70220112 -13.34802283  44.18973046
S  101.79330291 -20.10989705  44.18160464
S  105.71826379 -40.41027848  5.90699998
S  47.10595561  2.43485524  37.78639395
S  43.19913610  0.17575415  31.40403340
S  39.29382837  2.43474186  25.02205079
S  35.39230009  0.17498825  18.64027605
S  31.49587408  2.43549775  12.26090126
S  51.01504279  0.17859215  44.16573094
Cd  58.82565824  0.17958350  48.96752468
Cd  105.69426427  0.18403115  48.98207557
S  117.42058094  2.44167716  37.80812580
S  121.33269169  0.18316642  31.42803292
S  125.24310167  2.44275430  25.04869592
S  129.15029913  0.18310028  18.66964239
S  133.05050460  2.44445505  12.29240299
S  113.50771431  0.18451492  44.18519512
Cd  58.82168982  22.73208083  42.58327440
Cd  58.82131187  27.24758108  36.20526022
Cd  54.91241367  20.48028335  36.20752789
Cd  54.90882319  29.50580364  29.81817535
Cd  50.99992498  22.74020666  29.81949815
Cd  54.91676004  15.96701297  42.58214056
Cd  51.00767286  13.71079353  36.20280357
Cd  47.09688492  15.97094360  29.81590768
Cd  54.91222469  34.02205978  23.43505890
Cd  51.00011395  27.25532896  23.43657068
Cd  47.09197164  20.48349588  23.43543685
Cd  43.19025439  13.71083132  23.43146842
Cd  51.00257060  36.27499110  17.05035509
Cd  47.09102677  29.51128385  17.05027950
Cd  43.18496315  22.74190741  17.04908897
Cd  39.28570255  15.97071684  17.04668902
Cd  51.01542073  9.20088687  42.57458166
Cd  47.10708944  6.94226747  36.19335494
Cd  43.19894713  9.20166165  29.80910466
Cd  39.29382837  6.94109584  23.42579924
Cd  35.39192215  9.20109474  17.04347649
Cd  62.73209981  20.47348033  48.96298934
Cd  58.82717002  13.70869593  48.96185550
Cd  54.92488586  6.94353358  48.95354071
Cd  62.72945419  29.49427631  42.57836111
Cd  62.73153289  34.01034348  36.19826823
Cd  58.82074496  36.26686528  29.81382898
Cd  58.82509133  40.78236553  23.43184637
Cd  54.91657106  43.03302918  17.04976927
Cd  82.25750461  27.24455752  48.97999687
Cd  74.44688916  27.24191191  48.97243797
Cd  66.63873034  27.23624273  48.95732016
Cd  47.10085335  34.02017005  10.66890160
Cd  43.19176617  27.25098259  10.66776777
Cd  39.28778125  20.47858259  10.66657724
Cd  35.38946551  13.70744871  10.66540561
Cd  31.49587408  6.94020767  10.66429067
Cd  51.01353101  40.78312142  10.67005434
S  47.09934157  34.02319362  5.88764919
S  43.18968747  27.25306129  5.88632638
S  39.28532460  20.47971643  5.88555159
S  35.38719783  13.70767548  5.88511695
S  31.49417333  6.93996200  5.88490908
S  51.01296409  40.78652293  5.88936884
Cd  90.06812007  27.24342369  48.97735125
Cd  105.69804372  22.73661618  42.59763632
Cd  109.61204419  20.48576355  36.22415748
Cd  105.70182317  27.25211643  36.21962213
Cd  109.61790234  29.51128385  29.83499391
Cd  113.52850130  22.74625378  29.83858439
Cd  109.60429631  15.97243649  42.59895912
Cd  113.51810781  13.71693514  36.22207878
Cd  117.43324211  15.97793559  29.83726158
Cd  121.34554182  13.71861699  23.45527897
Cd  117.44174588  20.49048787  23.45697972
Cd  113.53152486  27.26156506  23.45565692
Cd  109.61771336  34.02735101  23.45168849
Cd  113.53076897  36.28141617  17.06959250
Cd  117.44439149  29.51827583  17.07187907
Cd  121.35310073  22.74984426  17.07306959
Cd  125.25462900  15.97954186  17.07318298
Cd  113.50658048  9.20704737  42.59385686
Cd  117.41963608  6.94907048  36.21508679
Cd  121.33231374  9.20940953  29.83310418
Cd  125.24347962  6.94939173  23.45244438
Cd  129.14992118  9.21042998  17.07261606
Cd  101.78385428  20.47744876  48.97508358
Cd  105.69010687  13.71326907  48.97621742
Cd  109.59352487  6.94880592  48.97054824
Cd  101.78895654  29.49805576  42.59026639
Cd  101.79009037  34.01412293  36.21017350
Cd  105.70446879  36.27158960  29.82837987
Cd  105.70295701  40.78708985  23.44639726
Cd  109.61487878  43.03869836  17.06662563
Cd  97.87608991  27.23945526  48.96695776
Cd  133.05069357  6.94971299  10.69535777
Cd  129.15596831  13.71723749  10.69409165
Cd  125.25576284  20.48784225  10.69292002
Cd  121.34875436  27.25891944  10.69174839
Cd  117.43683259  34.02735101  10.69052007
Cd  113.52226520  40.78954649  10.68929175
S  117.44136793  34.03037457  5.90924876
S  121.35404559  27.26118711  5.91023141
S  125.26124304  20.48897609  5.91164871
S  129.16144851  13.71748316  5.91338726
S  133.05541788  6.94946732  5.91540926
S  113.52604465  40.79294800  5.90858735
Cd  54.92677558  47.53983669  10.67133935
S  90.07530103  36.27518008  37.80831477
S  82.26015023  36.27725878  37.80944861
S  90.07567897  40.79162519  31.42406449
S  82.26166201  40.79370389  31.42368655
S  93.98854560  43.04965877  25.04359366
S  86.17244994  43.05457206  25.04378264
S  78.35427558  43.05381617  25.04132599
S  74.44499943  36.27366830  37.80359046
S  74.44745607  40.79011341  31.41915120
S  70.53817992  43.04720213  25.03641270
S  93.98627793  47.56289135  18.66104414
S  86.17263891  47.56856053  18.65985361
S  78.35711017  47.56780464  18.65745366
S  70.54328218  47.56043471  18.65382538
S  97.89725484  49.80939761  12.28221737
S  90.08399377  49.81733446  12.28028985
S  82.26657530  49.81941315  12.27800328
S  74.44915683  49.81563370  12.27548995
S  66.63570678  49.80618507  12.27259867
S  66.63381706  36.26535350  37.79244107
S  66.63646267  40.78085375  31.41121435
S  62.72737549  43.03586377  25.02942072
S  62.73342262  47.54758457  18.64921445
S  58.82773694  49.79276802  12.26957510
S  86.16432412  34.01336704  44.18368334
S  78.35238586  34.01261115  44.18141567
S  70.54195937  34.00694197  44.17196704
S  54.92677558  47.54286026  5.89139084
S  97.88648340  36.26837706  37.80207868
S  97.88667237  40.78406629  31.42085196
S  101.79935003  43.03983220  25.04151497
S  101.79594853  47.55155300  18.66125201
S  105.70503571  49.79768131  12.28401261
S  93.97475060  34.00939862  44.17933697
Cd  109.60750884  47.54550587  10.68817681
S  109.61034343  47.54852943  5.90820941
S  90.07700178  9.20731193  50.60667300
S  86.16904844  2.43576231  50.61347602
S  82.25863845  9.20710406  50.61234218
S  93.98476615  2.43755755  50.60100382
S  90.07662383 -4.33302831  50.59968102
S  82.25996126 -4.33523929  50.60421636
S  78.34974024  2.43500642  50.61120834
S  86.16791460 -11.09934339  50.58531910
S  78.35351969 -11.10008038  50.58286245
S  74.44329868 -4.33452119  50.59495670
S  74.44027511  9.20578126  50.60194869
S  70.53383355  2.43530878  50.59363389
S  97.88799518 -4.32870084  50.58399629
S  93.98023081 -11.09526158  50.57738225
S  90.07227746 -17.85707911  50.56264239
S  82.26128406 -17.85953576  50.56415417
S  74.45029066 -17.85853420  50.55791807
S  70.54101451 -11.09747256  50.57020129
S  66.63192733 -4.33166771  50.57435869
S  93.98098670  15.97366481  50.58777574
S  86.16678076  15.97559233  50.59854718
S  97.88894004  9.20655604  50.58890958
S  78.34917332  15.97481754  50.59609054
S  101.79292496  2.43956066  50.57983889
S  70.53496739  15.97135934  50.58059478
S  66.62833685  9.20351358  50.57927197
S  62.72567474  2.43580011  50.56774465
S  90.07133260  22.73737207  50.57624841
S  82.25731564  22.73831693  50.57927197
S  74.44348765  22.73586029  50.57152410
S  66.63343911  22.73075803  50.55546143
S  62.72718652  15.96674841  50.55810704
S  58.82376852  9.20105694  50.55300478
S  97.88119217  22.73378159  50.56509903
S  101.78876757  15.97058456  50.57001232
S  105.69350838  9.20563008  50.56755567
S  54.93622421 -38.16055970 -0.48593926
S  51.02127888 -31.40460031 -0.49020815
S  54.92828736 -33.65488602 -6.86679181
S  47.10708944 -24.64259381 -0.49358509
S  51.01239717 -26.89741486 -6.87240430
S  54.92583072 -24.64278278 -13.25446249
S  58.84058708 -31.40252162 -13.24690359
S  43.19649048 -17.87455908 -0.49548426
S  47.09934157 -20.13427452 -6.87624044
S  51.01258614 -17.87703462 -13.25969704
S  54.92828736 -20.12520383 -19.63311919
S  58.84096502 -26.88588753 -19.62593823
S  39.29174967 -11.10317953 -0.49554285
S  43.19195514 -13.36612640 -6.87726089
S  47.10330999 -11.10675111 -13.26086867
S  51.01844429 -13.36036274 -19.63670967
S  54.93811394 -11.09800168 -26.01132234
S  58.84701215 -17.86314513 -26.00773186
S  62.75723316 -24.62483038 -26.00017296
S  35.39286701 -4.33221573 -0.49394225
S  39.29174967 -6.59569172 -6.87537117
S  43.19970302 -4.33537157 -13.25788290
S  47.11332554 -6.59264926 -19.63557583
S  51.03223929 -4.33111969 -26.00999953
S  54.94983024 -6.58323843 -32.37705331
S  58.85532694 -13.34598192 -32.37591947
S  62.76271337 -20.10687349 -32.37100618
S  35.39626852 -13.35607306  5.88494688
S  39.29874166 -20.12369205  5.88562718
S  43.20669500 -26.88796623  5.88704447
S  47.11899472 -33.64732712  5.88902869
S  51.03261724 -40.40234164  5.89142864
S  31.49851970 -6.58784936  5.88481460
Cd  105.71883071 -4.32412770 -33.95516348
Cd  101.81371195 -11.08940343 -33.95629732
Cd  97.90727039 -17.85258156 -33.95365170
Cd  101.81503476 -38.16452812 -8.44786885
Cd  94.00441930 -38.17718928 -8.45423723
Cd  101.82089291 -33.65224040 -14.82762159
Cd  94.00952156 -33.66320082 -14.83533167
Cd  86.18964645 -38.18437024 -8.45884816
Cd  86.19248104 -33.66981486 -14.84083077
Cd  97.91048292 -31.39458477 -21.20518224
Cd  90.09892260 -31.40289956 -21.21217422
Cd  78.37317284 -38.18512613 -8.46122922
Cd  78.37336181 -33.67057075 -14.84323072
Cd  82.28471667 -31.40649004 -21.21633162
Cd  97.91010498 -26.87511609 -27.57866108
Cd  90.09948952 -26.88116321 -27.58546409
Cd  82.28622845 -26.88380883 -27.58962149
Cd  70.55821102 -38.17926798 -8.46141819
Cd  70.55632129 -33.66546849 -14.84251263
Cd  74.47051073 -31.40441134 -21.21708751
Cd  74.47296737 -26.88248602 -27.59018841
Cd  94.00082882 -24.61292511 -33.94892738
Cd  86.19248104 -24.61632662 -33.95365170
Cd  78.38318839 -24.61708251 -33.95610834
Cd  105.72015351 -40.40952259 -2.06681221
Cd  97.91161676 -40.42199479 -2.07248139
Cd  90.09741082 -40.43106547 -2.07711122
Cd  82.27961441 -40.43465595 -2.08030485
Cd  74.46181799 -40.43238828 -2.08191112
Cd  66.64742308 -40.42464040 -2.08206230
Cd  58.85287030 -4.32856855 -33.96933643
Cd  62.75931186 -11.09305060 -33.96820259
Cd  66.66726521 -17.85547285 -33.96310033
Cd  62.74740659 -38.16811860 -8.45983082
Cd  62.74494994 -33.65564191 -14.83956465
Cd  66.65895041 -31.39741936 -21.21481984
Cd  66.66216295 -26.87795068 -27.58829868
Cd  70.57484061 -24.61500381 -33.95591937
Cd  58.83888633 -40.41349102 -2.08117413
S  129.16333824 -4.32478910 -0.46624075
S  125.26483352 -11.09616865 -0.46964793
S  125.26747914 -6.58822730 -6.84967089
S  121.35933682 -17.86786945 -0.47163970
S  121.36727367 -13.35922890 -6.85352593
S  121.36084860 -4.32817171 -13.23411015
S  117.45856444 -11.10038274 -13.23932579
S  117.44892683 -24.63654669 -0.47205166
S  117.46026519 -20.12803842 -6.85471646
S  113.55004417 -17.87138434 -13.24053521
S  117.45024964 -6.58629978 -19.61403295
S  113.54664267 -13.35475025 -19.61762343
S  113.53530431 -31.39930908 -0.47104633
S  113.54758753 -26.89193465 -6.85326137
S  109.63774446 -24.63786949 -13.23770063
S  109.63812241 -20.12029055 -19.61648960
S  113.53454842 -4.32524264 -25.99091330
S  109.63018556 -11.09297501 -25.99469275
S  105.72261016 -17.85887435 -25.99336995
S  109.62130384 -38.15602435 -0.46916605
S  109.63264220 -33.65016171 -6.85004884
S  105.72393297 -31.39836422 -13.23254167
S  105.72657858 -26.88173013 -19.61176528
S  101.81371195 -24.62123991 -25.98826769
S  109.62130384 -6.57815506 -32.36061269
S  105.71712995 -13.34167335 -32.36174653
S  101.81125531 -20.10328301 -32.35910091
S  129.15653522 -13.34902438  5.91348174
S  125.25349517 -20.11670007  5.91198886
S  121.34535285 -26.88154116  5.91108179
S  117.43362005 -33.64165794  5.91066605
S  113.52094239 -40.39723938  5.91064715
S  133.05409508 -6.58066840  5.91546595
S  31.49833072  2.43510091 -0.49152340
S  35.39683544  0.17395721 -6.87145943
S  39.30176522  2.43396707 -13.25236490
S  43.21312007  0.17528153 -19.63047357
S  47.12976616  2.43517650 -26.00470830
S  51.04679018  0.18015495 -32.37421872
S  27.60379443  0.17787462  5.88496578
Cd  54.94869641  2.43604577 -33.96650184
S  97.90405785 -4.32214349 -38.73900482
S  90.09646596 -4.32414660 -38.74731962
S  93.99988396 -11.08486809 -38.73805996
S  94.00063985  2.43969294 -38.74599681
S  86.19172515  2.43850242 -38.75279982
S  82.28736228 -4.32537492 -38.75166598
S  86.19210309 -11.08689009 -38.74391811
S  78.38167661  2.43774653 -38.75506749
S  74.47825861 -4.32563948 -38.75204393
S  78.38375531 -11.08760819 -38.74618578
S  90.09571007 -17.84598642 -38.73371359
S  82.28868509 -17.84755489 -38.73749304
S  90.09589904  9.20241754 -38.74920934
S  82.28603947  9.20168055 -38.75393366
S  74.47617991  9.20088687 -38.75393366
S  70.57257293  2.43744417 -38.75317777
S  66.67047774 -4.32511036 -38.74845345
S  70.57597444 -11.08706017 -38.74524092
S  74.48147114 -17.84742261 -38.73843790
S  86.19021337  15.96463192 -38.74845345
S  78.38054277  15.96385713 -38.75091009
S  70.57143910  15.96251543 -38.74864242
S  66.66802110  9.19994200 -38.74977626
S  62.76573693  2.43731189 -38.74750859
S  101.80747585  2.44107244 -38.73560331
S  97.90405785  9.20300336 -38.74032763
S  93.99912807  15.96483979 -38.74146146
Cd  109.62130384  2.44131811 -33.95006122
S  133.05655172  2.44390703 -0.46196242
S  129.16144851  0.18208398 -6.84403951
S  125.25746359  2.44222518 -13.22655124
S  121.34875436  0.18253185 -19.60685199
S  117.43513183  2.44199841 -25.98354337
S  113.52264315  0.18605448 -32.35551043
S  136.94693061  0.18632377  5.91786591
Cd  51.00899566  36.27725878 -8.46738972
Cd  47.09726287  29.51222871 -8.47082902
Cd  54.92186230  34.02376053 -14.84731253
Cd  51.00937361  27.25665177 -14.85164000
Cd  43.19063233  22.74247433 -8.47196286
Cd  47.10066437  20.48444074 -14.85281163
Cd  54.92583072  29.50523672 -21.22294566
Cd  51.01693251  22.73888385 -21.22578025
Cd  39.29042686  15.97083022 -8.47064005
Cd  43.19819124  13.71145493 -14.85077073
Cd  47.11256965  15.96967749 -21.22521333
Cd  58.84323270  27.24399060 -27.59491272
Cd  54.93546832  20.47801568 -27.59793628
Cd  51.03091649  13.71016992 -27.59718039
Cd  35.39626852  9.20056561 -8.46725744
Cd  39.30176522  6.94113363 -14.84625428
Cd  43.21349802  9.20056561 -21.22143388
Cd  47.13033307  6.94313674 -27.59377889
Cd  58.85268133  22.72641166 -33.96196649
Cd  54.94850743  15.96300675 -33.96291136
Cd  51.04716813  9.19901604 -33.96158855
Cd  51.01617662  40.78501115 -2.08682441
Cd  47.10312102  34.02149286 -2.09026371
Cd  43.19384487  27.25211643 -2.09224792
Cd  39.28967097  20.47933848 -2.09239910
Cd  35.39135523  13.70750540 -2.09075504
Cd  31.49776381  6.93999980 -2.08790155
Cd  86.18832364  29.49597707 -33.96102163
Cd  78.37695229  29.49522117 -33.96347827
Cd  70.56652581  29.49200864 -33.96196649
Cd  54.92337408  43.03586377 -8.46223077
Cd  58.83567379  40.78406629 -14.84077408
Cd  58.83737454  36.26686528 -21.21727648
Cd  62.75250885  34.00599711 -27.58943252
Cd  62.75874494  29.48766227 -33.95837601
Cd  54.92979915  47.54191539 -2.08236466
S  82.28471667  22.72527782 -38.74372914
S  74.47599094  22.72395501 -38.74391811
S  66.66839904  22.72187631 -38.74070557
S  62.76479207  15.96077688 -38.74335119
S  58.86250790  9.19890265 -38.74297325
S  90.09363137  22.72546679 -38.73919379
Cd  93.99875012  29.49446528 -33.95478554
S  105.70938208  9.20349469 -38.72880030
S  101.80596407  15.96465082 -38.73144592
S  97.90103429  22.72489988 -38.73125694
Cd  113.54002863  36.28368384 -8.44822790
Cd  117.45365115  29.51940967 -8.44922946
Cd  113.54550883  27.26288786 -14.83244039
Cd  109.63131939  34.02924074 -14.83053176
Cd  121.36254936  22.75041118 -8.44803893
Cd  117.45572985  20.49162170 -14.83123096
Cd  113.54229630  22.74530892 -21.20669402
Cd  109.63207528  29.51071693 -21.20631607
Cd  125.26502250  15.97971193 -8.44463742
Cd  121.35990374  13.71939178 -14.82694128
Cd  117.44760403  15.97687734 -21.20385943
Cd  113.53322561  13.71636822 -27.57828313
Cd  109.62772891  20.48349588 -27.58130669
Cd  105.71864173  27.24871492 -27.58073978
Cd  129.16088159  9.20993865 -8.43947847
Cd  125.25727462  6.94965630 -14.82042173
Cd  121.34743155  9.20846467 -21.19800128
Cd  117.43475389  6.94993975 -27.57280293
Cd  113.52150931  9.20517654 -33.94288026
Cd  109.61903617  15.96846806 -33.94647074
Cd  105.71372844  22.73113597 -33.94760458
Cd  133.05692966  6.94954291 -2.05840293
Cd  129.16220440  13.71746426 -2.06286268
Cd  125.26162099  20.48859814 -2.06632088
Cd  121.35461251  27.26005328 -2.06828620
Cd  117.44250177  34.02867382 -2.06872083
Cd  113.52755644  40.79143622 -2.06766259
Cd  109.62376049  43.04153295 -8.44546890
Cd  105.71599612  40.78879060 -14.82641216
Cd  105.71901968  36.27158960 -21.20291456
Cd  101.80823174  34.00996553 -27.57752724
Cd  101.80653099  29.49163070 -33.94647074
Cd  109.61242213  47.54758457 -2.06560279
S  97.90103429  49.81090939 -0.47582733
S  90.08758425  49.81884624 -0.48043449
S  93.99440375  47.56629286 -6.85925180
S  82.27054372  49.82111391 -0.48362623
S  86.18038679  47.57271793 -6.86431627
S  94.00026190  43.05135953 -13.24250053
S  86.18416624  43.05646179 -13.24892560
S  74.45331422  49.81733446 -0.48523628
S  78.36485805  47.57196204 -6.86671622
S  78.36618086  43.05570590 -13.25132555
S  90.09079678  40.79124724 -19.62253672
S  82.27734673  40.79332594 -19.62726104
S  66.63986418  49.80788583 -0.48542336
S  70.55084109  47.56402519 -6.86645166
S  70.55008519  43.04909186 -13.24968149
S  74.46389669  40.78973546 -19.62726104
S  90.09287548  36.26799912 -25.99809426
S  82.27961441  36.26913295 -26.00300755
S  74.46635333  36.26648734 -26.00300755
S  58.83113845  49.79484672 -0.48473361
S  62.74060357  47.55098608 -6.86441076
S  62.73833590  43.03832042 -13.24571306
S  66.65252534  40.78142067 -19.62367056
S  66.65554890  36.26081816 -25.99903912
S  86.18643391  34.00297355 -32.36779365
S  78.37695229  34.00221766 -32.37006132
S  70.56841554  33.99881615 -32.36854954
S  90.08059226  54.31752793  5.90150088
S  82.26789810  54.31960662  5.89881747
S  74.45520395  54.31582717  5.89670097
S  66.64496644  54.30675649  5.89507581
S  58.83794146  54.29447327  5.89386639
S  97.89082977  54.30996902  5.90469452
S  105.70957105  49.79976000 -0.47034524
S  101.80464126  47.55495450 -6.85242989
S  101.81182222  43.04228884 -13.23373220
S  97.90197915  40.78463320 -19.61403295
S  97.90367991  36.26403069 -25.98940152
S  93.99515964  34.00108382 -32.36136858
S  105.69766577  54.29938656  5.90828500
Cd  62.74135946 -24.61746045  42.56834556
Cd  58.83283920 -26.87473815  36.18749679
Cd  58.83208331 -17.85766493  42.57552652
Cd  54.92205127 -20.11594418  36.19203213
Cd  51.01428690 -17.86631987  29.81326206
Cd  54.92488586 -24.63012162  29.81137233
Cd  58.83661865 -31.38853764  29.80740391
Cd  54.92847634 -33.64316972  23.42655514
Cd  51.01542073 -26.88607650  23.42825589
Cd  47.10482177 -20.12407000  23.42863383
Cd  54.92394100 -11.09408995  42.57760522
Cd  51.01390895 -13.35320068  36.19316597
Cd  47.10671150 -11.09905993  29.81212822
Cd  43.19856918 -13.35824625  23.42750000
Cd  39.29609604 -11.09957016  17.04547960
Cd  43.20064788 -17.86896549  17.04718035
Cd  47.10992403 -24.63560182  17.04803073
Cd  51.02260169 -31.39723038  17.04818190
Cd  54.93584627 -38.15281182  17.04799293
Cd  51.03280621 -40.40045191  10.67056456
Cd  47.11937266 -33.64562636  10.66899609
Cd  43.20745089 -26.88607650  10.66761659
Cd  39.29987549 -20.12199130  10.66633158
Cd  35.39721338 -13.35492033  10.66515995
Cd  51.01901121 -4.32868194  42.57306988
Cd  47.10973506 -6.58798164  36.18976446
Cd  43.20348247 -4.33111969  29.80778185
Cd  39.29779680 -6.59070284  23.42428746
Cd  35.39664646 -4.33038269  17.04290957
Cd  31.49927559 -6.58713126  10.66413949
Cd  62.73946974 -20.10403890  48.94522591
Cd  58.83208331 -13.34450794  48.95032817
Cd  54.92715353 -6.58257702  48.94919434
S  90.07530103 -26.87341534  44.17404574
S  82.26411865 -26.87606095  44.17404574
S  90.07756870 -31.38815970  37.79470874
S  82.26657530 -31.39137223  37.79451977
S  93.98873458 -33.64562636  31.41763942
S  86.17604042 -33.65129554  31.41858429
S  78.36145654 -33.65186246  31.41612764
S  74.45293628 -26.87492712  44.16913245
S  74.45539292 -31.38967148  37.78998443
S  70.54857341 -33.64789403  31.41045846
S  93.98930149 -38.15923689  25.03716860
S  86.17755220 -38.16547298  25.03679065
S  78.36448010 -38.16622887  25.03433401
S  70.55273081 -38.16131559  25.02979866
S  97.90046737 -40.41065643  18.65957015
S  90.08834014 -40.41878225  18.65881426
S  82.27318934 -40.42199479  18.65698123
S  74.45784957 -40.42010506  18.65399546
S  66.64572233 -40.41349102  18.64991365
S  66.64402158 -26.87076972  44.16062868
S  66.64628925 -31.38438025  37.78242553
S  62.73946974 -33.64071308  31.40289956
S  62.74400508 -38.15318976  25.02412949
S  58.83794146 -40.40423136  18.64530272
S  86.16621385 -24.61424792  50.54563485
S  78.35748812 -24.61481484  50.54317821
S  70.54970725 -24.61273614  50.53637519
S  66.64175391 -17.85488703  50.54601280
S  62.73323364 -11.09322068  50.55187095
S  58.82679208 -4.32868194  50.55054814
S  97.88421573 -26.86793513  44.17026628
S  97.88667237 -31.38154566  37.79206313
S  101.79802722 -33.63731157  31.41499381
S  101.79802722 -38.14959928  25.03622373
S  105.70805927 -40.40026294  18.65979692
S  105.69313043 -4.32422219  50.56509903
S  101.78801168 -11.08955461  50.56396519
S  97.88081422 -17.85197685  50.55565040
S  93.97399471 -24.61065744  50.54355615
S  97.89744381 -44.91670805  12.28149928
S  90.08758425 -44.92483387  12.27947727
S  82.27545701 -44.92804641  12.27719070
S  74.46332977 -44.92615668  12.27467736
S  66.65328123 -44.91935367  12.27188057
S  58.84644523 -44.90971606  12.26897039
Cd  90.09079678 -44.92955819  4.30466352
Cd  82.27791365 -44.93295969  4.30196121
Cd  74.46484155 -44.93088099  4.29986362
Cd  66.65422610 -44.92370004  4.29850301
Cd  58.84720112 -44.91330654  4.29778492
Cd  97.90141224 -44.92086545  4.30810282
S  105.70409084 -44.90574764  12.28342680
Cd  109.60221761 -11.08898769  42.59442378
Cd  113.51697397 -13.34751260  36.21244117
Cd  105.69558708 -17.85333746  42.58988844
Cd  109.60996549 -20.11103089  36.20903967
Cd  117.42832882 -11.09259707  29.83367110
Cd  113.52169828 -17.86059400  29.83253726
Cd  109.61204419 -24.62501936  29.82837987
Cd  121.34157340 -13.35125426  23.45149952
Cd  117.43569875 -20.11783390  23.45036568
Cd  113.52585568 -26.88059630  23.44753109
Cd  101.78744476 -24.61386997  42.58043981
Cd  105.70031139 -26.87039178  36.20185871
Cd  105.70125625 -31.38438025  29.82195480
Cd  109.61374494 -33.63844540  23.44337370
Cd  125.24895982 -11.09237030  17.07214363
Cd  121.34421901 -17.86218137  17.07129325
Cd  117.43494286 -24.62955470  17.06974368
Cd  113.52321007 -31.39175018  17.06747601
Cd  109.61072138 -38.14827648  17.06486818
Cd  129.15237783 -13.34783386  10.69411055
Cd  125.24933777 -20.11518829  10.69286333
Cd  121.34138443 -26.87984041  10.69171060
Cd  117.43021855 -33.63995719  10.69067125
Cd  113.51791883 -40.39534965  10.68982087
Cd  113.50563561 -4.32274820  42.59234508
Cd  117.41944711 -6.58153767  36.21130734
Cd  121.33042401 -4.32382534  29.83197035
Cd  125.24215681 -6.58306835  23.45112157
Cd  129.14803146 -4.32272930  17.07229481
Cd  133.04993768 -6.57987471  10.69547115
Cd  109.59409179 -6.57745586  48.96620187
Cd  105.69048482 -13.34016157  48.96487906
Cd  101.78442120 -20.10044842  48.95732016
Cd  105.70843721 -44.90933812  4.31216573
Cd  47.11804985  2.43595129  42.56343228
Cd  43.21047445  0.17740483  36.18258350
Cd  39.30516673  2.43502532  29.80116781
Cd  35.40174872  0.17625928  23.41975212
Cd  31.50154326  2.43547885  17.04001829
Cd  27.60455032  0.17823366  10.66340250
Cd  51.02543628  0.18023677  48.94144646
S  54.92375202  2.43610246  50.54223335
S  109.59465871  2.44137480  50.55924088
Cd  117.40508519  2.44277320  42.58516413
Cd  121.31738491  0.18474831  36.20677200
Cd  125.22741695  2.44332122  29.82800192
Cd  129.13726002  0.18456840  23.44942082
Cd  133.04181186  2.44445505  17.07208694
Cd  136.94296219  0.18673856  10.69703962
Cd  113.49429726  0.18616749  48.96091064
S  58.82679208  27.23832143  44.16440813
S  54.92016154  20.47423622  44.16554197
S  54.91883873  29.49503220  37.78393731
S  51.01183025  22.73132494  37.78488217
S  54.91959463  34.00939862  31.40573415
S  51.00994053  27.24531341  31.40781285
S  47.10368794  20.47725978  31.40667901
S  51.01674354  13.70824240  44.16176252
S  47.10897917  15.96516104  37.78148066
S  43.20234863  13.70837468  31.40195470
S  51.01145231  36.26403069  25.02394051
S  47.10217616  29.50126830  25.02469640
S  43.19724637  22.73453748  25.02356257
S  39.29741885  15.96621929  25.02016106
S  51.01712149  40.77518457  18.64511375
S  47.10595561  34.01317807  18.64558618
S  43.19800226  27.24569136  18.64503816
S  39.29477323  20.47555903  18.64318623
S  35.39645749  13.70614480  18.63997369
S  47.11672705  6.94277769  44.15420361
S  43.20971856  9.19895935  37.77486662
S  39.30478878  6.94130371  31.39552963
S  35.40155975  9.19901604  25.01524777
S  31.50154326  6.94024546  18.63602417
S  58.82868181  22.72508885  50.53713109
S  54.92469689  15.96219417  50.53580828
S  51.02373553  9.19863809  50.52995013
S  62.73474542  33.99900512  44.15930587
S  58.82773694  36.25533795  37.77996888
S  58.83000461  40.76894848  31.40176572
S  54.92261819  43.02263569  25.02186181
S  54.92847634  47.53227779  18.64413109
S  86.16243439  29.49616604  50.55924088
S  78.35087408  29.49541015  50.55678424
S  70.54101451  29.49144172  50.54714663
S  62.73436748  29.48577254  50.53391855
S  43.20348247  36.26251891  12.26500197
S  39.29760782  29.49786679  12.26398152
S  35.39626852  22.73038008  12.26258312
S  31.49889764  15.96245873  12.26082567
S  27.60455032  9.19720190  12.25897374
S  47.11370348  43.02282466  12.26583345
Cd  43.20234863  36.26573145  4.29030160
Cd  39.29590707  29.50032344  4.28880872
Cd  35.39437879  22.73189186  4.28829849
Cd  31.49738586  15.96329021  4.28865754
Cd  27.60341649  9.19742867  4.28948902
Cd  47.11313657  43.02622617  4.29251258
S  93.97248293  29.49370939  50.55451656
S  105.69105173  27.24285677  44.17877005
S  109.59881610  20.47952746  44.18254950
S  113.51092685  22.73756104  37.80415737
S  109.60278453  29.50051241  37.80075587
S  109.60505220  34.01487882  31.42255271
S  113.51640705  27.25154951  31.42689908
S  117.42417142  20.48425177  31.42822189
S  113.50355692  13.71438401  44.18122670
S  117.41510074  15.97222862  37.80321251
S  121.32721148  13.71619814  31.42614319
S  125.23686558  15.97496872  25.04680620
S  121.33514833  22.74247433  25.04756209
S  117.42795088  29.50844926  25.04642825
S  113.51659602  36.27045576  25.04321572
S  113.51376144  40.78160964  18.66438895
S  117.42681704  34.02017005  18.66726134
S  121.33722703  27.25381718  18.66901878
S  125.24329065  20.48462972  18.66966129
S  129.14368509  13.71595248  18.66918886
S  117.40451827  6.94959960  44.17631341
S  121.31511723  9.20676391  37.79924409
S  125.22571619  6.94978858  31.42217477
S  129.13423646  9.20835128  25.04472750
S  133.03973316  6.94982637  18.66820620
S  105.68594947  22.72962419  50.55168198
S  109.59106823  15.96759879  50.55281581
S  113.49316342  9.20476080  50.54960328
S  101.78177558  34.00297355  44.17140012
S  105.69237454  36.26006227  37.79451977
S  105.69313043  40.77367279  31.41631661
S  109.60391836  43.02830487  25.03868038
S  109.60089480  47.53794697  18.66102524
S  101.77894099  29.48974097  50.54601280
S  136.94012760  9.20835128  12.29304550
S  133.04502439  15.97381599  12.29232741
S  129.14576379  22.74077357  12.29151482
S  125.24140092  29.50712645  12.29041878
S  121.33231374  36.27102268  12.28911487
S  117.42039197  43.03057254  12.28752750
Cd  121.33854984  36.27404624  4.31428223
Cd  125.24820393  29.50958309  4.31517040
Cd  129.15294474  22.74247433  4.31668218
Cd  133.05182740  15.97474195  4.31891206
Cd  136.94655267  9.20861585  4.32178444
Cd  117.42587218  43.03378507  4.31411215
S  51.02486936  49.77897302  12.26657044
Cd  90.07000979  36.25987330  42.58516413
Cd  90.07095466  40.77707430  36.20299254
Cd  82.25863845  36.26100713  42.58610899
Cd  82.26015023  40.77877505  36.20280357
Cd  93.98212054  43.03435199  29.82346658
Cd  86.16923741  43.03775350  29.82422247
Cd  78.35465353  43.03699761  29.82176583
Cd  93.98155362  47.54985224  23.44148397
Cd  86.16980433  47.55438758  23.44072808
Cd  78.35692120  47.55363169  23.43846041
Cd  74.44707813  36.25836152  42.58043981
Cd  74.44934580  40.77556252  36.19826823
Cd  70.54158143  43.03189535  29.81628562
Cd  70.54517191  47.54758457  23.43430301
Cd  97.89253052  49.80146076  17.06269500
Cd  90.08021431  49.80807480  17.06135329
Cd  82.26506352  49.80977555  17.05931239
Cd  74.44972374  49.80637405  17.05655339
Cd  66.63740754  49.79824822  17.05307629
Cd  97.88875107  54.30732340  10.68469971
Cd  90.07870253  54.31450436  10.68212968
Cd  82.26638632  54.31639409  10.67967304
Cd  74.45407011  54.31299258  10.67732978
Cd  66.64402158  54.30411087  10.67508101
Cd  66.63816343  36.25269234  42.56966837
Cd  66.64062007  40.76800361  36.18995343
Cd  62.73247775  43.02320261  29.80872672
Cd  62.73663515  47.53681313  23.42901178
Cd  58.83000461  49.78653192  17.04924015
Cd  58.83737454  54.29201662  10.67302121
Cd  86.16092261  34.00070588  48.95883194
Cd  78.35257483  33.99994999  48.95656427
Cd  70.54498293  33.99579259  48.94768256
Cd  51.02524731  49.78218555  4.29540386
Cd  97.87892450  36.25571590  42.57930597
Cd  97.87949141  40.77102718  36.19959104
Cd  101.79122421  43.02717103  29.82082096
Cd  101.78990140  47.54078156  23.44091705
Cd  105.69993345  49.79144521  17.06369655
Cd  105.69539810  54.29692991  10.68745871
Cd  93.96851451  33.99806026  48.95486351
S  113.50752534  49.78577603  12.28586454
Cd  113.51224965  49.78898857  4.31460348
Cd  90.06906493  9.20360807  55.37539653
Cd  86.16394618  2.43778432  55.38106571
Cd  82.25712667  9.20300336  55.37993188
Cd  93.97437266  2.43923941  55.37048325
Cd  90.06925390 -4.32626309  55.36916044
Cd  82.25844947 -4.32783156  55.37293989
Cd  78.35162997  2.43704733  55.37879804
Cd  86.16394618 -11.08963020  55.35649927
Cd  78.35427558 -11.09036719  55.35404263
Cd  74.44764505 -4.32773708  55.36443612
Cd  74.44518840  9.20207739  55.37048325
Cd  70.54120348  2.43699063  55.36311331
Cd  97.87722374 -4.32340960  55.35574338
Cd  93.97229396 -11.08683340  55.34969626
Cd  90.06717520 -17.84763048  55.33627921
Cd  82.25977228 -17.84957690  55.33722407
Cd  74.45218039 -17.84910447  55.33136592
Cd  70.54592780 -11.08902548  55.34251530
Cd  66.63948623 -4.32637647  55.34610578
Cd  93.97229396  15.96667282  55.35876695
Cd  86.16243439  15.96710746  55.36802660
Cd  97.87779066  9.20383484  55.36008975
Cd  78.35068510  15.96635157  55.36556996
Cd  101.78083072  2.44090237  55.35215290
Cd  70.54063656  15.96436736  55.35158599
Cd  66.63646267  9.20079238  55.35045215
Cd  62.73474542  2.43714181  55.34005866
Cd  90.06566342  22.72754549  55.34856242
Cd  82.25580386  22.72754549  55.35101907
Cd  74.44594429  22.72603371  55.34364914
Cd  66.63835240  22.72301015  55.32890927
Cd  62.73417851  15.96175954  55.33117695
Cd  58.83208331  9.19933729  55.32645263
Cd  97.87325532  22.72603371  55.33854688
Cd  101.77875202  15.96561458  55.34327119
Cd  105.68198105  9.20391043  55.34100352
Cd  51.03526286 -40.40271958 -2.07956786
Cd  47.12182931 -33.64751609 -2.08400872
Cd  51.02751498 -31.39949805 -8.46338350
Cd  54.94113750 -38.15583538 -8.45737418
Cd  43.20971856 -26.88777726 -2.08733464
Cd  47.11427040 -24.63786949 -8.46803223
Cd  51.02581423 -26.88796623 -14.84260711
Cd  54.93905880 -33.64600431 -14.83635212
Cd  39.30157625 -20.12331411 -2.08912987
Cd  43.20423836 -17.87125206 -8.47037549
Cd  47.11445937 -20.12539281 -14.84678341
Cd  51.02845984 -17.86652774 -21.22332361
Cd  54.93943675 -24.62993264 -21.21878826
Cd  58.85116954 -31.38910456 -21.21179628
Cd  35.39910311 -13.35584629 -2.08907318
Cd  39.29968652 -11.10159216 -8.47003534
Cd  43.20745089 -13.35909662 -14.84784165
Cd  47.12069547 -11.09970244 -21.22445744
Cd  51.03847539 -13.35002594 -27.59453478
Cd  54.94623976 -20.11292061 -27.59170019
Cd  58.85551591 -26.87265945 -27.58603101
Cd  31.50154326 -6.58758480 -2.08705118
Cd  35.40080386 -4.33185668 -8.46691729
Cd  39.30554467 -6.59102410 -14.84566847
Cd  43.21689952 -4.33193227 -21.22181182
Cd  47.13373458 -6.58535492 -27.59377889
Cd  51.05000272 -4.32656545 -33.96253341
Cd  54.95455456 -11.08981917 -33.96310033
Cd  58.86099612 -17.85186347 -33.96045471
Cd  62.76838255 -24.61160230 -33.95516348
Cd  31.50513374 -11.09233251  4.28895990
Cd  35.40571715 -17.86046172  4.28880872
Cd  39.31083590 -24.62728703  4.28988586
Cd  43.22067898 -31.39023840  4.29179449
Cd  47.13241177 -38.14865442  4.29449680
Cd  51.04357765 -44.90310202  4.29778492
Cd  27.60700697 -4.32637647  4.28977248
S  105.70900413 -4.31968684 -38.72861133
S  101.80577510 -11.08190122 -38.72974516
S  97.90160121 -17.84292506 -38.72747749
S  105.71864173 -40.40423136 -6.84621269
S  97.91029395 -40.41500280 -6.85241100
S  101.81201120 -38.15394565 -13.22691029
S  90.09722185 -40.42312862 -6.85747546
S  94.00252958 -38.16433915 -13.23356213
S  101.81522373 -33.63920130 -19.60571816
S  94.00536416 -33.64713814 -19.61308809
S  82.28112619 -40.42634116 -6.86080138
S  86.18983542 -38.17076422 -13.23839982
S  86.19191412 -33.65224040 -19.61856830
S  97.90556963 -31.38022285 -25.98203159
S  90.09665493 -31.38645894 -25.98845666
S  74.46484155 -40.42445143 -6.86225647
S  78.37581846 -38.17152011 -13.24079978
S  78.37695229 -33.65299630 -19.62102494
S  82.28603947 -31.38929353 -25.99242508
S  97.90481374 -26.86245493 -32.35418762
S  90.09703288 -26.86661232 -32.36023475
S  82.28755125 -26.86869102 -32.36420317
S  66.65158048 -40.41783739 -6.86197301
S  70.56293533 -38.16660682 -13.24072419
S  70.56331328 -33.64921684 -19.62026905
S  74.47542402 -31.38797073 -25.99336995
S  74.47806963 -26.86793513 -32.36495906
S  93.99780526 -24.60234265 -38.72350907
S  86.19229207 -24.60498826 -38.72785544
S  78.38621195 -24.60574415 -38.73031208
S  105.70976002 -44.90839326 -0.46697586
S  97.90273504 -44.91973161 -0.47177765
S  90.09211959 -44.92804641 -0.47576308
S  82.27942543 -44.93144791 -0.47869594
S  74.46654231 -44.92955819 -0.48055543
S  66.65592685 -44.92237723 -0.48136045
S  58.86534249 -4.32414660 -38.74278427
S  62.77008330 -11.08556729 -38.74165044
S  66.67558000 -17.84581635 -38.73692612
S  58.84323270 -40.40819979 -6.86057461
S  62.75345371 -38.15753613 -13.23885336
S  62.75364268 -33.64260280 -19.61762343
S  66.66669829 -31.38305744 -25.99148022
S  66.67028877 -26.86528952 -32.36363625
S  70.58069876 -24.60442134 -38.73050105
S  58.84871290 -44.91236168 -0.48134911
Cd  133.05636275 -6.58036604 -2.05768483
Cd  129.15880289 -13.34877872 -2.06104855
Cd  129.15936981 -4.32414660 -8.43947847
Cd  125.26067613 -11.09433561 -8.44414609
Cd  125.25557387 -20.11651109 -2.06297607
Cd  121.35593532 -17.86448684 -8.44658384
Cd  125.25614078 -6.58335181 -14.81993040
Cd  121.35555737 -13.35218023 -14.82414449
Cd  121.34743155 -26.88135219 -2.06344850
Cd  117.44647019 -24.63182237 -8.44654605
Cd  117.44949375 -20.11934568 -14.82533502
Cd  121.34667566 -4.32467572 -21.19837922
Cd  117.44476944 -11.09337185 -21.20310354
Cd  113.53851685 -17.86093415 -21.20442635
Cd  117.43588772 -33.64184691 -2.06248474
Cd  113.53398150 -31.39401785 -8.44427837
Cd  113.53908376 -26.88248602 -14.82352088
Cd  109.62867378 -24.62501936 -21.20196970
Cd  117.43399800 -6.57892985 -27.57280293
Cd  113.53114691 -13.34437566 -27.57563752
Cd  109.62489432 -20.10781835 -27.57507060
Cd  113.52339904 -40.39780629 -2.06042494
Cd  109.62130384 -38.15111107 -8.44065010
Cd  109.62678405 -33.64109102 -14.81964694
Cd  105.71826379 -31.38494716 -21.19762333
Cd  105.71675201 -26.86831308 -27.57185806
Cd  113.52132034 -4.32065060 -33.94382512
Cd  109.61828028 -11.08473581 -33.94665971
Cd  105.71335050 -17.84755489 -33.94609280
Cd  101.80728688 -24.60801182 -33.94325821
Cd  133.04937076 -11.08566177  4.31938449
Cd  129.14784248 -17.85365871  4.31741917
Cd  125.24177887 -24.62048401  4.31622864
Cd  121.33269169 -31.38400230  4.31577511
Cd  117.42171478 -38.14298524  4.31607747
Cd  113.51168274 -44.89799976  4.31696564
Cd  136.94617472 -4.31855301  4.32208679
Cd  27.60644005  0.17817452 -2.08410320
Cd  31.50532271  2.43474186 -8.46230636
Cd  35.40817379  0.17608127 -14.84101974
Cd  39.31707200  2.43415605 -21.21689854
Cd  43.23258425  0.17923768 -27.59018841
Cd  47.14790752  2.43619695 -33.95932088
Cd  23.71076992  2.43572452  4.29077404
S  54.96211346  2.43733079 -38.74032763
Cd  101.80728688 -6.57484804 -40.31938266
Cd  97.90481374  0.18590898 -40.32599671
Cd  94.00101780 -6.57711571 -40.32713054
Cd  90.09684390  0.18459713 -40.33336664
Cd  86.19267001 -6.57874088 -40.33261075
Cd  97.90349093 -13.33647660 -40.31900472
Cd  90.09665493 -13.33902773 -40.32486287
Cd  94.00063985  6.94822010 -40.33034308
Cd  86.19172515  6.94753980 -40.33639020
Cd  82.28736228  0.18362902 -40.33752403
Cd  78.38337736 -6.57947787 -40.33506739
Cd  82.28868509 -13.34042613 -40.32864232
Cd  78.38167661  6.94678391 -40.33865787
Cd  74.47788066  0.18311615 -40.33809095
Cd  70.57502958 -6.57930780 -40.33431150
Cd  74.48052628 -13.34048282 -40.32958719
Cd  93.99931704 -20.09648000 -40.31617013
Cd  86.19285898 -20.09893664 -40.32051650
Cd  78.38564503 -20.09969253 -40.32278417
Cd  90.09552109  13.71073683 -40.33147691
Cd  82.28603947  13.71024551 -40.33582328
Cd  74.47655785  13.70920616 -40.33620123
Cd  70.57257293  6.94597133 -40.33733506
Cd  66.66991082  0.18294683 -40.33544534
Cd  62.76857152 -6.57849521 -40.33128794
Cd  66.67387925 -13.33936788 -40.32845335
Cd  70.57918697 -20.09874767 -40.32335109
Cd  86.18983542  20.47215752 -40.32958719
Cd  78.38092072  20.47140163 -40.33185486
Cd  70.57276191  20.46970088 -40.33072102
Cd  66.66877699  13.70765658 -40.33336664
Cd  62.76592590  6.94502647 -40.33298869
Cd  58.86458660  0.18301845 -40.33072102
Cd  105.70976002  0.18746384 -40.31654808
Cd  101.80747585  6.94878702 -40.32127239
Cd  97.90330196  13.71069904 -40.32391801
Cd  93.99799423  20.47196855 -40.32372903
S  109.61091035  2.44260312 -38.72388701
Cd  136.94957623  0.18659646 -2.05322508
Cd  133.05352816  2.44360468 -8.43345024
Cd  129.15199988  0.18479082 -14.81363761
Cd  125.24423551  2.44262202 -21.19157621
Cd  121.33344758  0.18657718 -27.56713375
Cd  117.42171478  2.44298107 -33.93853389
Cd  140.83976615  2.44583455  4.32537492
S  51.02241272  40.77915300 -6.86675402
S  47.11067992  34.01601266 -6.87059016
S  51.01957813  36.26799912 -13.24669572
S  43.20197069  27.24777006 -6.87268776
S  47.10935711  29.50429186 -13.25034289
S  54.93433449  34.01091040 -19.62518234
S  51.02449142  27.24588033 -19.62933973
S  39.29836371  20.47688184 -6.87261217
S  43.20348247  22.73661618 -13.25145783
S  47.11767191  20.47744876 -19.63047357
S  54.93943675  29.49389837 -25.99922810
S  51.03280621  22.73019111 -26.00187371
S  35.39967003  13.70642826 -6.87042008
S  39.30308803  15.96723974 -13.24988936
S  43.21482082  13.70831799 -19.62839487
S  47.12957718  15.96461302 -26.00130679
S  58.85532694  27.23340814 -32.36968338
S  54.94983024  20.47045677 -32.37232899
S  51.04679018  13.70631488 -32.37195105
S  31.50494476  6.93988641 -6.86686740
S  35.40722893  9.19890265 -13.24618550
S  39.31612714  6.94105804 -19.62404850
S  43.23012761  9.19894045 -25.99809426
S  47.14601780  6.94260762 -32.36911646
S  58.86307482  22.71941967 -38.73617023
S  54.96060168  15.95873597 -38.73711509
S  51.06001827  9.19763654 -38.73617023
S  47.11578218  43.02547028 -0.48734332
S  43.20499425  36.26478658 -0.49009855
S  39.29874166  29.49975652 -0.49171615
S  35.39759133  22.73132494 -0.49181820
S  31.50040942  15.96268550 -0.49063712
S  27.60606210  9.19705072 -0.48893825
S  86.18794570  29.48407179 -38.73446948
S  78.38016483  29.48312693 -38.73692612
S  70.57276191  29.48104823 -38.73579229
S  54.93433449  47.53662416 -6.86176514
S  54.93168887  43.02679309 -13.24125331
S  58.84474448  40.77121615 -19.61875727
S  58.84795701  36.25420412 -25.99393686
S  62.76139056  33.99390286 -32.36477009
S  62.76705974  29.47859159 -38.73295770
S  51.02751498  49.78180761 -0.48373962
Cd  82.28471667  27.23132944 -40.32542979
Cd  74.47712477  27.22981766 -40.32618568
Cd  66.67066671  27.22736102 -40.32448493
Cd  62.76649282  20.46724424 -40.32750849
Cd  58.86345276  13.70572906 -40.32864232
Cd  54.96211346  6.94398712 -40.32769746
Cd  90.09249753  27.23151841 -40.32146136
S  93.99534862  29.48350487 -38.72861133
Cd  109.61091035  6.94925945 -40.31144582
Cd  105.70843721  13.71030220 -40.31446938
Cd  101.80426332  20.47102369 -40.31560321
Cd  97.89895559  27.23057355 -40.31503630
S  113.52434390  40.78557807 -6.84759219
S  117.43796642  34.02319362 -6.84906618
S  113.53209178  36.27442419 -13.22755280
S  121.34894333  27.25589588 -6.84880162
S  117.44401355  29.51147282 -13.22881891
S  113.53284767  27.25230540 -19.61025350
S  109.62168179  34.01639060 -19.60836378
S  125.25538489  20.48595252 -6.84666623
S  121.35177792  22.74474200 -13.22760949
S  117.44098998  20.48462972 -19.60911967
S  113.52887924  22.73661618 -25.98297645
S  109.62111487  29.49937857 -25.98259851
S  129.15634625  13.71634932 -6.84281119
S  125.25387311  15.97621594 -13.22396232
S  121.34459696  13.71619814 -19.60477330
S  117.43305314  15.97177508 -25.98014186
S  113.52018650  13.71247538 -32.35305379
S  109.61601261  20.47593698 -32.35588838
S  105.70938208  27.23813245 -32.35551043
S  133.05220535  6.94946732 -6.83782231
S  129.15086605  9.20859695 -13.21851991
S  125.24385756  6.94944843 -19.59834823
S  121.33325860  9.20678281 -25.97466166
S  117.42190375  6.94939173 -32.34814050
S  113.51149376  9.20375925 -38.71746194
S  109.60977652  15.96415949 -38.72067448
S  105.70616954  22.72414399 -38.72199729
S  136.94711958  9.20825680 -0.45737416
S  133.05220535  15.97425062 -0.46097031
S  129.15294474  22.74190741 -0.46375577
S  125.24820393  29.50882720 -0.46548864
S  121.33892778  36.27310138 -0.46615194
S  117.42625012  43.03302918 -0.46576265
S  109.61072138  47.54229334 -6.84500327
S  109.61828028  43.03227329 -13.22451034
S  105.70976002  40.77594046 -19.60439535
S  105.71127180  36.25892843 -25.97957495
S  101.80199565  33.99768232 -32.35286481
S  101.80105079  29.48256001 -38.72105242
S  113.51300554  49.78842165 -0.46455701
Cd  97.89347539  54.30978005 -2.06847517
Cd  90.08304890  54.31714998 -2.07302941
Cd  97.90084532  49.80505124 -8.44905938
Cd  90.08834014  49.81223220 -8.45491753
Cd  82.27035475  54.31903971 -2.07614746
Cd  82.27300036  49.81431089 -8.45856470
Cd  93.99421478  47.55193094 -14.82951131
Cd  86.18189857  47.55684423 -14.83491593
Cd  74.45766059  54.31544923 -2.07781042
Cd  74.45747162  49.81072042 -8.45971744
Cd  78.36825955  47.55608834 -14.83731588
Cd  93.99723834  43.03510788 -21.20688299
Cd  86.18454419  43.03888734 -21.21274114
Cd  78.37052723  43.03813144 -21.21519778
Cd  66.64723411  54.30656751 -2.07803718
Cd  66.64496644  49.80183870 -8.45864029
Cd  70.55594335  47.54966327 -14.83669227
Cd  70.55764410  43.03284021 -21.21406395
Cd  90.09022986  40.77140512 -27.58111772
Cd  82.27961441  40.77253896 -27.58527512
Cd  74.46918792  40.76989334 -27.58584204
Cd  58.84002016  54.29466224 -2.07716791
Cd  58.83661865  49.79031137 -8.45618365
Cd  62.74665070  47.53926978 -14.83397107
Cd  62.74816248  43.02452542 -21.21066244
Cd  66.66027322  40.76403519 -27.58376334
Cd  90.09136370  36.25212542 -33.95100608
Cd  82.28207105  36.25269234 -33.95497451
Cd  74.47258943  36.25061364 -33.95573040
Cd  66.66480856  36.24664521 -33.95402964
Cd  93.98684485  56.55723117  4.30740362
Cd  86.17471761  56.56101062  4.30424778
Cd  78.36164551  56.56025473  4.30184783
Cd  70.54951828  56.55496350  4.30020377
Cd  62.74041460  56.54589281  4.29931560
Cd  54.93527935  56.53531035  4.29901324
Cd  101.79575955  56.55005021  4.31129646
Cd  105.70050036  54.29957553 -2.06280599
Cd  105.70900413  49.79522466 -8.44182173
Cd  101.80350743  47.54323820 -14.82202800
Cd  101.80671996  43.02849384 -21.19875717
Cd  97.89895559  40.76724772 -27.57431471
Cd  97.89914456  36.24966878 -33.94439204
Cd  109.60070583  56.54135747  4.31579401
S  58.83888633 -26.86566746  44.15099108
S  58.84039811 -31.37776620  37.77392176
S  54.93055504 -24.62029504  37.77864607
S  54.93017709 -20.10744041  44.15571539
S  51.02127888 -17.85870428  37.78091374
S  47.11502629 -20.11537726  31.39949805
S  51.02392450 -26.87624993  31.39836422
S  54.93452346 -33.63353212  31.39552963
S  54.93849189 -38.14393011  25.01827134
S  51.02732601 -31.38797073  25.02035003
S  47.11634910 -24.62747600  25.02148387
S  43.20820678 -17.86293726  25.02091695
S  51.02335758 -13.34620869  44.15666026
S  47.11502629 -11.09422223  37.77977991
S  43.20934062 -13.35136764  31.39817525
S  39.30422186 -11.09613085  25.01883825
S  35.40250462 -13.35180228  18.63821625
S  39.30478878 -20.11764493  18.64014377
S  43.21198624 -26.88097424  18.64106973
S  47.12277417 -33.64014616  18.64120201
S  51.03469594 -40.39534965  18.64074848
S  51.04301073 -44.90007846  12.26617360
S  47.13222280 -38.14600881  12.26526653
S  43.22086795 -31.38759278  12.26430277
S  39.31159180 -24.62501936  12.26315004
S  35.40666201 -17.85881766  12.26188392
S  31.50588963 -11.09133095  12.26023986
S  47.11956163 -6.58295497  44.15306978
S  43.21217521 -4.32890871  37.77467765
S  39.30743440 -6.58614860  31.39439579
S  35.40477229 -4.32913547  25.01468086
S  31.50418887 -6.58522264  18.63519269
S  27.60776286 -4.32588514  12.25857690
S  62.74400508 -24.60895669  50.52730451
S  58.83661865 -17.85046507  50.53278472
S  54.92998812 -11.08910107  50.53410752
S  51.02619217 -4.32614971  50.53013910
Cd  90.07095466 -26.86207698  48.94995023
Cd  90.07341130 -31.37644340  42.57212502
Cd  82.26260687 -26.86415568  48.94976125
Cd  82.26506352 -31.37908901  42.57174707
Cd  93.98325437 -33.63277623  36.19618953
Cd  86.17301686 -33.63712260  36.19713439
Cd  78.36145654 -33.63768951  36.19467775
Cd  93.98457718 -38.14733161  29.81647459
Cd  86.17490659 -38.15262285  29.81628562
Cd  78.36410216 -38.15318976  29.81382898
Cd  74.45407011 -26.86358876  48.94503694
Cd  74.45652676 -31.37776620  42.56740070
Cd  70.55103006 -33.63485493  36.18900857
Cd  70.55443156 -38.14941031  29.80910466
Cd  97.89517614 -40.40082986  23.43921630
Cd  90.08456068 -40.40744390  23.43883835
Cd  82.27167756 -40.41027848  23.43732657
Cd  74.45879443 -40.40895568  23.43411404
Cd  66.64817897 -40.40366444  23.42957870
Cd  97.89423128 -44.91028298  17.06110763
Cd  90.08512760 -44.91784189  17.05959585
Cd  82.27394523 -44.92086545  17.05751715
Cd  74.46276285 -44.91916469  17.05477705
Cd  66.65347021 -44.91311757  17.05147003
Cd  66.64723411 -26.86094315  48.93691112
Cd  66.64969075 -31.37379778  42.56003077
Cd  62.74343816 -33.63013061  36.18144967
Cd  62.74702864 -38.14279627  29.80305754
Cd  58.84096502 -40.39629451  23.42428746
Cd  58.84720112 -44.90442483  17.04786065
Cd  86.16337926 -24.60555518  55.32059448
Cd  78.35729914 -24.60631107  55.31813784
Cd  70.55178595 -24.60479929  55.31152380
Cd  66.64610027 -17.84679900  55.32040551
Cd  62.74003666 -11.08660664  55.32588571
Cd  58.83510687 -4.32473241  55.32456290
Cd  97.87797963 -26.85810856  48.94654872
Cd  97.88043628 -31.37096319  42.56966837
Cd  101.79084627 -33.62654013  36.19354391
Cd  101.79198010 -38.13939476  29.81515178
Cd  105.70220112 -40.39232609  23.43883835
Cd  105.70050036 -44.90045641  17.06231705
Cd  105.68160310 -4.32027266  55.33911379
Cd  101.77799613 -11.08294057  55.33797996
Cd  97.87325532 -17.84386993  55.33004311
Cd  93.96908143 -24.60253162  55.31870475
Cd  101.80256257 -47.15660026  10.68640047
Cd  93.99402581 -47.16453711  10.68383044
Cd  86.18246549 -47.16926143  10.68139269
Cd  78.36977134 -47.16982835  10.67897384
Cd  70.55821102 -47.16642684  10.67663058
Cd  62.74948529 -47.15981280  10.67438181
Cd  54.94453901 -47.15206492  10.67241649
S  93.99629348 -47.16737170  5.90410870
S  86.18416624 -47.17228499  5.90131191
S  78.37090517 -47.17285191  5.89891195
S  70.55877793 -47.16945040  5.89688995
S  62.74986323 -47.16226944  5.89526478
S  54.94472798 -47.15414362  5.89409315
S  101.80520818 -47.15905691  5.90728344
Cd  109.60731987 -47.14771855  10.68925395
S  113.50223411 -13.34046392  44.17593546
S  117.41434485 -11.08777827  37.80151176
S  113.50922609 -17.85299730  37.80037792
S  109.59673741 -20.10252712  44.17253396
S  109.60127275 -24.61519278  37.79546463
S  121.32494381 -13.34431897  31.42255271
S  117.42020300 -20.10914116  31.42122990
S  113.51224965 -26.87076972  31.41763942
S  125.23478688 -11.08860974  25.04567236
S  121.33099093 -17.85602087  25.04529442
S  117.42341553 -24.62123991  25.04321572
S  113.51357246 -31.38249052  25.03962524
S  105.68935098 -26.86151006  44.16554197
S  105.69256351 -31.37360881  37.78847265
S  109.60259556 -33.62861883  31.41234819
S  109.60316247 -38.13920579  25.03508990
S  129.14179536 -13.34445125  18.66773377
S  125.23894428 -20.11065294  18.66690229
S  121.33193580 -26.87454917  18.66533382
S  117.42209272 -33.63447698  18.66299055
S  113.51111582 -40.39024739  18.66008038
S  133.04313466 -11.08447124  12.29210064
S  129.14160639 -17.85188237  12.29104239
S  125.23592072 -24.61821634  12.28985186
S  121.32721148 -31.38135668  12.28849126
S  117.41699046 -38.14033963  12.28699838
S  113.50733637 -44.89516517  12.28548660
S  117.40432930 -6.57643541  44.17499060
S  121.31530621 -4.32155767  37.79924409
S  125.22552722 -6.57830624  31.42122990
S  129.13404748 -4.32112303  25.04453853
S  133.03992213 -6.57766373  18.66780936
S  136.94012760 -4.31789160  12.29300771
S  113.49335239 -4.32021597  50.54979225
S  109.59106823 -11.08396102  50.55111506
S  105.68594947 -17.84611870  50.54733561
S  101.77969688 -24.60536621  50.53939876
S  109.60996549 -47.14979725  5.91093061
S  43.21954514  0.18025321  44.14569985
S  39.31310358  2.43491194  37.76730772
S  35.40968557  0.17829225  31.38853764
S  31.50834627  2.43525209  25.00938962
S  27.60851875  0.17918552  18.63173449
S  23.71133684  2.43583790  12.25714071
S  47.12541979  2.43619695  50.52201328
Cd  54.93225579  2.43725520  55.31662606
Cd  109.58313138  2.44252753  55.33363359
S  121.30264504  0.18765829  44.17045526
S  125.21248811  2.44335901  37.79451977
S  129.12195324  0.18712161  31.41839531
S  133.02915069  2.44434167  25.04245983
S  136.93389150  0.18789375  18.66729913
S  140.83390800  2.44602353  12.29389588
S  117.39261300  2.44299996  50.54431204
Cd  58.83378407  27.23019561  48.94031262
Cd  54.92601969  29.48690638  42.56135358
Cd  54.92904326  20.46818910  48.94125749
Cd  51.02071197  22.72508885  42.56210947
Cd  54.92715353  33.99938307  36.18409528
Cd  51.01957813  27.23680965  36.18636296
Cd  47.11464835  20.47159061  36.18504015
Cd  51.01863327  36.25533795  29.80305754
Cd  47.11086890  29.49370939  29.80419137
Cd  43.20669500  22.72905727  29.80305754
Cd  51.02638114  13.70493538  48.93766701
Cd  47.11861677  15.96157056  42.55889693
Cd  43.21274213  13.70544560  36.18050480
Cd  39.30686748  15.96289337  29.79927809
Cd  51.02241272  40.76705875  23.42466541
Cd  47.11294759  34.00543019  23.42561027
Cd  43.20612809  27.23983321  23.42523233
Cd  39.30346597  20.47196855  23.42315363
Cd  35.40477229  13.70453853  23.41937418
Cd  47.11691602  43.01828932  17.04540401
Cd  43.20745089  36.25836152  17.04508275
Cd  39.30214317  29.49446528  17.04419458
Cd  35.40118181  22.72773446  17.04238044
Cd  31.50381093  15.96077688  17.03986711
Cd  47.12598670  6.94202180  48.93048605
Cd  43.21935617  9.19786330  42.55247187
Cd  39.31385947  6.94083128  36.17370179
Cd  35.40987455  9.19752315  29.79398685
Cd  31.50853524  6.94009428  23.41464986
Cd  27.60851875  9.19646491  17.03718370
Cd  58.83397304  22.71960864  55.31209071
Cd  54.93131093  15.95900054  55.31076790
Cd  51.03110546  9.19773102  55.30528770
Cd  62.73928077  33.98993444  48.93577728
Cd  58.83283920  36.24607830  42.55757413
Cd  58.83491790  40.75874396  36.18012686
Cd  54.92772045  43.01356501  29.80060089
Cd  54.93168887  47.52452991  23.42315363
Cd  51.02694806  49.77462665  17.04546070
Cd  86.15941083  29.48558357  55.33306667
Cd  78.35106305  29.48482768  55.33061003
Cd  70.54347115  29.48218207  55.32172832
Cd  62.73814693  29.47878056  55.30906715
Cd  43.21595466  40.76498005  10.66816461
Cd  39.30800132  34.00146177  10.66691739
Cd  35.40477229  27.23473095  10.66568907
Cd  31.50494476  20.46686629  10.66455523
Cd  27.60738491  13.70138269  10.66361037
Cd  23.71133684  6.93965965  10.66287338
Cd  47.12541979  47.52415197  10.66956301
S  43.21538774  40.76705875  5.88846177
S  39.30705645  34.00316252  5.88685550
S  35.40382742  27.23586478  5.88591064
S  31.50381093  20.46743321  5.88545711
S  27.60644005  13.70155277  5.88526813
S  23.71058095  6.93956516  5.88526813
S  47.12541979  47.52641964  5.89046488
Cd  93.96700273  29.48444974  55.32890927
Cd  105.68103619  27.23491992  48.95467454
Cd  109.59239104  29.49238659  42.57817214
Cd  109.58709980  20.47366931  48.95826502
Cd  113.49883260  22.73151392  42.58138467
Cd  117.40980951  20.47858259  36.20677200
Cd  113.50336794  27.24323471  36.20563816
Cd  109.59446974  34.00505225  36.20110282
Cd  113.50639150  36.26176302  29.82233274
Cd  117.41585663  29.50089035  29.82592322
Cd  121.32192025  22.73699412  29.82705706
Cd  113.49089575  13.71105809  48.95713119
Cd  117.40206163  15.96863814  42.58062878
Cd  121.31247162  13.71323127  36.20469330
Cd  125.22344852  15.97171839  29.82611220
Cd  129.13177981  13.71428952  23.44885390
Cd  125.23100743  20.48103924  23.44979876
Cd  121.32569970  27.24795903  23.44923185
Cd  117.41680149  34.01261115  23.44734212
Cd  113.50563561  40.77348382  23.44394061
Cd  117.41434485  43.02584823  17.06713585
Cd  121.32532175  36.26667631  17.06923345
Cd  125.23365304  29.50353597  17.07074523
Cd  129.13782694  22.73812796  17.07163340
Cd  133.03727651  15.97217193  17.07191686
Cd  117.39204608  6.94880592  48.95259584
Cd  121.30207812  9.20563008  42.57684933
Cd  125.21229914  6.94922166  36.20072487
Cd  129.12157529  9.20708517  29.82365555
Cd  133.02915069  6.94971299  23.44734212
Cd  136.93313561  9.20763319  17.07193576
Cd  105.67763468  22.72433296  55.32664160
Cd  109.58143063  15.96438625  55.32777544
Cd  113.48276993  9.20383484  55.32475188
Cd  101.77421668  33.99390286  48.94787153
Cd  105.68424872  36.25080261  42.57212502
Cd  105.68519358  40.76346827  36.19467775
Cd  109.59579254  43.01904521  29.81760843
Cd  109.59465871  47.53019909  23.44016116
Cd  113.50261205  49.78124069  17.06475480
Cd  101.77232695  29.48256001  55.32116140
Cd  140.83409697  6.95033660  10.69885376
Cd  136.93804890  13.71315568  10.69722860
Cd  133.03935521  20.47877157  10.69584910
Cd  129.13631516  27.24531341  10.69460188
Cd  125.22949565  34.01091040  10.69341135
Cd  121.31965258  40.77348382  10.69225862
Cd  117.40848670  47.53189985  10.69123816
S  121.32305408  40.77556252  5.91251798
S  125.23346407  34.01261115  5.91333056
S  129.14066153  27.24663622  5.91452109
S  133.04370158  20.47952746  5.91610846
S  136.94220630  13.71338245  5.91809267
S  140.83787642  6.95024211  5.92053042
S  117.41151026  47.53416752  5.91210224
Cd  51.03412902  54.27973341  10.67122597
S  90.06641931  40.76346827  44.16667581
S  93.97531752  43.02206877  37.79074032
S  86.16508001  43.02528131  37.79187416
S  82.25750461  40.76479108  44.16648683
S  78.35370866  43.02452542  37.78941751
S  93.97607341  47.53511238  31.41178127
S  86.16621385  47.53870286  31.41159230
S  78.35540942  47.53794697  31.40932463
S  97.88572751  49.79050035  25.03490092
S  90.07530103  49.79598055  25.03490092
S  82.26260687  49.79749233  25.03320017
S  74.44991272  49.79446877  25.02998764
S  74.44877888  40.76195649  44.16176252
S  70.54347115  43.01980110  37.78355936
S  70.54554985  47.53284471  31.40441134
S  66.63948623  49.78728781  25.02526332
S  97.88440470  54.29976450  18.65701902
S  90.07511205  54.30581162  18.65575290
S  82.26392968  54.30732340  18.65371200
S  74.45274731  54.30429984  18.65091521
S  66.64345466  54.29655197  18.64736252
S  101.79216907  56.54664870  12.28221737
S  93.98363232  56.55345172  12.28011978
S  86.17207200  56.55685322  12.27785210
S  78.35937784  56.55609733  12.27545215
S  70.54781752  56.55099507  12.27290102
S  62.73909179  56.54249130  12.27017982
S  66.64156493  40.75590937  44.15344772
S  62.73625720  43.01243117  37.77524457
S  62.73833590  47.52434094  31.39798627
S  58.83265023  49.77765021  25.01940517
S  58.83718557  54.28578053  18.64322402
S  54.93433449  56.53228678  12.26743971
S  90.06471856  36.25023569  50.54261129
S  82.25599283  36.25099158  50.54280026
S  74.44726710  36.24853494  50.53769800
S  66.64043110  36.24381063  50.52862732
S  51.03450697  54.28181210  5.89292152
S  97.87363326  40.75912190  44.16327430
S  101.78253147  43.01621062  37.78733881
S  101.78328736  47.52830937  31.41008052
S  105.69237454  49.78256350  25.03395606
S  105.69067379  54.29069382  18.65771822
S  109.59673741  56.53833391  12.28431497
S  97.87155456  36.24702316  50.53826492
Cd  113.49845465  54.28653642  10.69048227
S  113.50091130  54.28861512  5.91215893
S  90.06793110  13.71355253  56.95142801
S  93.97456163  6.94878702  56.95256184
S  86.16337926  6.94840908  56.96106561
S  90.07000979  0.18290601  56.95671924
S  82.25750461  0.18179032  56.95974280
S  82.25618180  13.71355253  56.95426260
S  78.35030716  6.94767208  56.95860897
S  97.87892450  0.18459410  56.94481397
S  93.97418369 -6.57993141  56.94349116
S  86.16413515 -6.58221797  56.95010520
S  78.35238586 -6.58295497  56.94783753
S  74.44518840  0.18142012  56.95180595
S  90.06849801 -13.34231586  56.93385356
S  82.25882742 -13.34412999  56.93517636
S  74.44915683 -13.34378984  56.92894027
S  70.54214835 -6.58214239  56.93631020
S  74.44443251  13.71204075  56.94651472
S  70.53912478  6.94653825  56.94538089
S  66.63608473  0.18162232  56.93498739
S  101.78064174 -6.57673777  56.93158589
S  97.87590093 -13.33885766  56.92686157
S  93.97078218 -20.09855870  56.91684602
S  86.16356823 -20.10158226  56.91930267
S  78.35540942 -20.10214918  56.91684602
S  70.54819547 -20.10082637  56.90966506
S  66.64175391 -13.34176784  56.91722397
S  62.73569029 -6.58040384  56.91930267
S  93.97021526  20.47499211  56.93517636
S  97.87665683  13.71251318  56.93990068
S  86.16092261  20.47612595  56.94122349
S  101.78120866  6.94895710  56.93744404
S  78.35030716  20.47537006  56.93876684
S  105.68311488  0.18657605  56.92931821
S  70.54101451  20.47272444  56.92780643
S  66.63570678  13.70947072  56.93026308
S  62.73247775  6.94519654  56.92534979
S  58.83170537  0.18211630  56.91476732
S  90.06339575  27.23454197  56.92440493
S  82.25485900  27.23510889  56.92553876
S  74.44632224  27.23303019  56.91968061
S  66.63967521  27.22943971  56.90853123
S  62.73474542  20.46894499  56.91212171
S  58.83132742  13.70654164  56.91079890
S  54.93017709  6.94393043  56.90456280
S  97.87023176  27.23246328  56.91816883
S  101.77629538  20.47272444  56.92421595
S  105.68103619  13.71111478  56.92534979
S  109.58332035  6.94920276  56.92175931
S  51.04527840 -44.90291305 -0.48059133
S  47.13449047 -38.14865442 -0.48464669
S  51.03923128 -40.40007396 -6.85859040
S  43.22275767 -31.39004942 -0.48793292
S  47.12674259 -33.64449253 -6.86369266
S  51.03639669 -31.39156120 -13.24278399
S  54.94794052 -38.14827648 -13.23634002
S  39.31291460 -24.62709806 -0.49015146
S  43.21500980 -26.88494267 -6.86747211
S  47.12466389 -24.63049956 -13.24777286
S  51.03677464 -26.87908452 -19.62140288
S  54.94775154 -33.63674465 -19.61497782
S  35.40760688 -17.86027275 -0.49101317
S  39.30686748 -20.12104644 -6.86938074
S  43.21557672 -17.86529942 -13.25022951
S  47.12693157 -20.11764493 -19.62556028
S  51.04338868 -17.85696573 -26.00055090
S  54.95209791 -24.61878326 -25.99601556
S  58.86099612 -31.37738826 -25.98940152
S  31.50759038 -11.09199235 -0.49011177
S  35.40458331 -13.35439121 -6.86898389
S  39.31083590 -11.09766153 -13.24968149
S  43.22030103 -13.35295501 -19.62669412
S  47.13694711 -11.09272935 -26.00168474
S  51.05189244 -13.34310954 -32.37081721
S  54.95795606 -20.10384993 -32.36798262
S  58.86515352 -26.86245493 -32.36269139
S  27.60965258 -4.32609301 -0.48847716
S  31.50721243 -6.58681001 -6.86614930
S  35.41063044 -4.33009923 -13.24607211
S  39.31744995 -6.58690449 -19.62442645
S  43.23352911 -4.32785046 -25.99903912
S  47.14809650 -6.58087627 -32.37006132
S  51.06341977 -4.32269151 -38.73768201
S  54.96702675 -11.08345079 -38.73805996
S  58.87176756 -17.84349198 -38.73541434
S  62.77688631 -24.60196470 -38.73050105
S  27.61040847 -13.34327962  5.88560828
S  31.51004702 -20.10951911  5.88611851
S  35.41346503 -26.87436020  5.88736573
S  39.32217426 -33.63598876  5.88902869
S  43.23296219 -40.39364890  5.89106959
S  47.14318321 -47.14771855  5.89350734
S  23.71247068 -6.57917552  5.88547600
Cd  109.61034343 -6.57201345 -40.31163479
Cd  105.70768132 -13.33320738 -40.31295760
Cd  101.80388537 -20.09307849 -40.31144582
Cd  105.71164975 -44.90499175 -8.43664388
Cd  97.90462477 -44.91481832 -8.44305005
Cd  105.71618509 -40.39667246 -14.81497932
Cd  97.90897114 -40.40536520 -14.82172564
Cd  90.09438726 -44.92256620 -8.44798224
Cd  90.09741082 -40.41254616 -14.82724364
Cd  101.80993250 -38.14147346 -21.19289902
Cd  94.00177369 -38.14922134 -21.19932409
Cd  82.28188208 -44.92577873 -8.45121367
Cd  82.28339386 -40.41556972 -14.83075853
Cd  86.19115823 -38.15432360 -21.20404840
Cd  101.80936558 -33.62635116 -27.56770067
Cd  94.00234060 -33.63220931 -27.57336984
Cd  86.19229207 -33.63636671 -27.57809416
Cd  74.46937689 -44.92388901 -8.45274435
Cd  74.46956587 -40.41386896 -14.83202465
Cd  78.37940894 -38.15489052 -21.20631607
Cd  78.38129866 -33.63712260 -27.58036183
Cd  97.90235710 -31.36604990 -33.94004567
Cd  90.09627698 -31.37039627 -33.94476999
Cd  82.28849612 -31.37247497 -33.94817149
Cd  66.65895041 -44.91765291 -8.45259317
Cd  66.65800555 -40.40819979 -14.83126876
Cd  70.56860451 -38.15130004 -21.20650504
Cd  70.57125013 -33.63428801 -27.58055080
Cd  74.48071525 -31.37171908 -33.94949430
Cd  97.90046737 -26.85149452 -40.30917814
Cd  90.09589904 -26.85451808 -40.31295760
Cd  82.29000790 -26.85621883 -40.31617013
Cd  74.48392779 -26.85602986 -40.31768191
Cd  109.61298905 -47.15074211 -2.05764704
Cd  101.80804277 -47.15962383 -2.06346740
Cd  93.99893910 -47.16793862 -2.06824840
Cd  86.18681186 -47.17285191 -2.07183888
Cd  78.37336181 -47.17341883 -2.07423883
Cd  70.56104561 -47.16982835 -2.07542936
Cd  62.75175296 -47.16302533 -2.07542936
Cd  54.96532599 -6.57713461 -40.32807540
Cd  58.86949989 -13.33755375 -40.32713054
Cd  62.77461864 -20.09666897 -40.32335109
Cd  58.85192543 -44.90896017 -8.45098690
Cd  58.85079160 -40.40082986 -14.82928454
Cd  62.76063467 -38.14487497 -21.20480429
Cd  62.76422515 -33.62975267 -27.57960594
Cd  66.67444616 -31.36888449 -33.94968328
Cd  66.67935945 -26.85432911 -40.31862677
Cd  54.94680668 -47.15527746 -2.07439001
S  136.94730856 -4.31832624 -0.45707558
S  133.05050460 -11.08545390 -0.46038449
S  133.05352816 -6.57902434 -6.83736878
S  129.14897632 -17.85346974 -0.46269563
S  129.15559036 -13.34683230 -6.84122382
S  129.15029913 -4.32174664 -13.21889785
S  125.25103852 -11.09014042 -13.22392452
S  125.24291270 -24.62029504 -0.46389749
S  125.25273928 -20.11405445 -6.84334031
S  121.34705360 -17.85845861 -13.22651345
S  125.24499140 -6.57944008 -19.59872617
S  121.34440799 -13.34617090 -19.60307254
S  121.33363655 -31.38381333 -0.46398631
S  121.34497490 -26.87851760 -6.84362377
S  117.43872231 -24.62445244 -13.22632447
S  117.43947820 -20.11140883 -19.60420638
S  121.33269169 -4.32051832 -25.97579549
S  117.43097444 -11.08630428 -25.98051981
S  113.52623363 -17.85129655 -25.98165364
S  117.42284862 -38.14298524 -0.46307735
S  117.43399800 -33.63882335 -6.84216868
S  113.52812335 -31.38608100 -13.22369776
S  113.53076897 -26.87360431 -19.60231665
S  109.61884720 -24.61386997 -25.97938597
S  117.42247067 -6.57435671 -32.34908536
S  113.52037548 -13.33738367 -32.35191995
S  109.61582364 -20.09893664 -32.35154201
S  113.51300554 -44.89799976 -0.46141817
S  113.52245417 -40.39478273 -6.83944748
S  109.61752439 -38.14355216 -13.21963484
S  109.62092590 -33.63202034 -19.59815925
S  105.71108283 -31.37323086 -25.97503960
S  105.70994899 -26.85829753 -32.34832947
S  113.51073787 -4.31675777 -38.71897373
S  109.60864268 -11.07832964 -38.72161934
S  105.70522468 -17.83914561 -38.72124140
S  101.80161770 -24.59837422 -38.71878475
S  136.94296219 -13.33751595  5.91916982
S  133.04237877 -20.10347198  5.91756355
S  129.13763796 -26.86793513  5.91637302
S  125.22968462 -33.62975267  5.91556044
S  121.32021949 -40.38779075  5.91516360
S  117.41132129 -47.14242732  5.91514470
S  140.83957718 -6.57203235  5.92115403
S  23.71284862  2.43578121 -0.48678019
S  27.61173128  0.17885784 -6.86225647
S  31.51344853  2.43474186 -13.24087536
S  35.41837831  0.17785723 -19.61951316
S  39.33294570  2.43563003 -25.99431481
S  43.24694617  0.18114932 -32.36665981
S  47.16132458  2.43753866 -38.73484742
S  19.81566672  0.18165407  5.88551380
Cd  51.06285286  0.18347444 -40.32656362
S  101.80256257 -6.57127646 -45.09339743
S  97.90084532  0.18753773 -45.09925558
S  93.99837218 -6.57320398 -45.10057839
S  90.09533212  0.18631923 -45.10643654
S  86.19248104 -6.57462128 -45.10586962
S  97.90008943 -13.33107199 -45.09301948
S  90.09552109 -13.33315069 -45.09849969
S  93.99780526  6.94742642 -45.10341298
S  86.19153617  6.94667053 -45.10927113
S  82.28868509  0.18539573 -45.11059394
S  78.38621195 -6.57533937 -45.10832627
S  82.29000790 -13.33439790 -45.10209017
S  78.38470017  6.94591464 -45.11172777
S  74.48222703  0.18483920 -45.11116085
S  70.58050978 -6.57539606 -45.10757037
S  74.48468368 -13.33460577 -45.10322401
S  93.99742732 -20.08967698 -45.09056284
S  86.19304796 -20.09156671 -45.09453127
S  78.38829065 -20.09232260 -45.09698791
S  90.09400931  13.70741092 -45.10473579
S  82.28755125  13.70680620 -45.10889318
S  74.48090422  13.70588024 -45.10946010
S  70.57824211  6.94515875 -45.11059394
S  66.67671384  0.18457502 -45.10870421
S  62.77631940 -6.57494253 -45.10511373
S  66.68011534 -13.33398216 -45.10246811
S  70.58410026 -20.09175568 -45.09755483
S  86.19002439  20.46667732 -45.10284606
S  78.38375531  20.46573246 -45.10530270
S  70.57786417  20.46440965 -45.10435784
S  66.67539103  13.70463302 -45.10681448
S  62.77367378  6.94436506 -45.10662551
S  58.87309037  0.18453439 -45.10473579
S  105.70409084  0.18898772 -45.09056284
S  101.80237359  6.94812562 -45.09490921
S  97.89952251  13.70769438 -45.09736585
S  93.99572656  20.46667732 -45.09736585
Cd  113.51149376  0.18941102 -40.30785534
S  140.84108896  2.44594794 -0.45301645
S  136.94749753  0.18722800 -6.83224762
S  133.04578028  2.44439836 -13.21243499
S  129.14179536  0.18657132 -19.59230110
S  125.23119640  2.44405821 -25.96899248
S  121.32210922  0.18854552 -32.34360516
S  117.41132129  2.44432277 -38.71387147
S  144.73354655  0.19127617  5.92355398
Cd  47.12220725  43.02263569 -8.45854581
Cd  43.21217521  36.26176302 -8.46223077
Cd  51.03110546  40.77102718 -14.83601197
Cd  47.12088444  34.00883170 -14.84032054
Cd  39.30535570  29.49673296 -8.46419609
Cd  43.21293110  27.24228985 -14.84255042
Cd  51.03337313  36.25760563 -21.21236319
Cd  47.12504184  29.49503220 -21.21576470
Cd  35.40363845  22.72886830 -8.46395042
Cd  39.30894618  20.47348033 -14.84232365
Cd  43.21954514  22.72924625 -21.21689854
Cd  54.94680668  33.99862718 -27.58527512
Cd  51.03942025  27.23624273 -27.58867663
Cd  47.13430150  20.47121266 -27.58962149
Cd  31.50626757  15.96090916 -8.46145598
Cd  35.40987455  13.70489758 -14.83988591
Cd  39.31763892  15.96226976 -21.21519778
Cd  43.23220630  13.70561568 -27.58810971
Cd  54.95417661  29.48331590 -33.95535245
Cd  51.04962477  22.72187631 -33.95743115
Cd  47.14715163  15.95911392 -33.95743115
Cd  27.61116436  9.19597358 -8.45729859
Cd  31.51307059  6.93982972 -14.83548285
Cd  35.41932318  9.19659719 -21.21160730
Cd  39.33313467  6.94179504 -27.58546409
Cd  43.24751308  9.19667278 -33.95591937
Cd  58.86628735  27.22433745 -40.32240623
Cd  54.96286935  20.46440965 -40.32429595
Cd  51.06115210  13.70332911 -40.32448493
Cd  47.16132458  6.94294777 -40.32391801
Cd  47.12768746  47.52717553 -2.08021037
Cd  43.21765541  40.76762567 -2.08378195
Cd  39.30894618  34.00372944 -2.08601183
Cd  35.40590612  27.23586478 -2.08714566
Cd  31.50607860  20.46705526 -2.08595514
Cd  27.60851875  13.70126931 -2.08376305
Cd  23.71247068  6.93962185 -2.08111744
Cd  86.18756775  33.98842266 -40.31881575
Cd  78.38073175  33.98766677 -40.32127239
Cd  70.57465163  33.98521012 -40.32108342
Cd  51.03280621  49.77953994 -8.45336796
Cd  54.94075956  47.52868731 -14.83047507
Cd  54.94264928  43.01639960 -21.20726093
Cd  58.85400413  40.75761012 -27.58073978
Cd  58.85986228  36.24229884 -33.95195095
Cd  62.76989433  33.98237553 -40.31976061
Cd  51.03639669  54.28294594 -2.07558054
S  82.28622845  27.22414848 -45.09925558
S  74.48071525  27.22301465 -45.10020044
S  66.67633589  27.22093595 -45.09868866
S  62.77367378  20.46251992 -45.10152325
S  58.87176756  13.70308344 -45.10265709
S  54.97118414  6.94347689 -45.10209017
S  90.09155267  27.22452643 -45.09547613
Cd  93.99364786  33.98766677 -40.31390246
S  109.60467426  6.94874923 -45.08564955
S  105.70295701  13.70767548 -45.08848414
S  101.79991695  20.46648835 -45.08980695
S  97.89612100  27.22414848 -45.08924003
Cd  117.42492731  43.03019460 -8.43704072
Cd  121.33666011  36.27007782 -8.43838243
Cd  117.43229725  34.01601266 -14.81885326
Cd  113.52037548  40.77745224 -14.81692574
Cd  125.24574729  29.50599261 -8.43804228
Cd  121.34195134  27.25041567 -14.81877767
Cd  117.43267519  29.50221316 -21.19441080
Cd  113.52283212  36.26403069 -21.19327696
Cd  129.15048810  22.73926179 -8.43598248
Cd  125.24763702  20.48255102 -14.81645331
Cd  121.33930573  22.73737207 -21.19327696
Cd  117.42870677  20.47839362 -27.56845656
Cd  113.52245417  27.24266780 -27.56959039
Cd  109.61374494  34.00429636 -27.56864553
Cd  133.05031562  15.97230421 -8.43224082
Cd  129.14840940  13.71491313 -14.81212583
Cd  125.24158989  15.97134045 -21.18968648
Cd  121.33136888  13.71342025 -27.56505505
Cd  117.42001403  15.96618149 -33.93645519
Cd  113.51678500  22.72830138 -33.93872286
Cd  109.61091035  29.48879611 -33.93872286
Cd  136.94636369  9.20702848 -8.42706297
Cd  133.04578028  6.95005314 -14.80658894
Cd  129.14009461  9.20631038 -21.18458422
Cd  125.23100743  6.95016652 -27.56051971
Cd  121.32059744  9.20440176 -33.93286471
Cd  117.41132129  6.94973188 -40.30313102
Cd  113.51054890  13.70945182 -40.30577664
Cd  109.60769782  20.46970088 -40.30785534
Cd  105.70314598  27.22906177 -40.30823328
Cd  140.84146690  6.95029880 -2.04804723
Cd  136.94541883  13.71325017 -2.05267706
Cd  133.04672514  20.47952746 -2.05624864
Cd  129.14368509  27.24682519 -2.05864859
Cd  125.23629866  34.01298910 -2.05983912
Cd  121.32588867  40.77612944 -2.05985802
Cd  117.41415588  47.53492341 -2.05866749
Cd  113.51262760  49.78634295 -8.43424393
Cd  109.60920960  47.53435649 -14.81376989
Cd  109.61223316  43.02206877 -21.19063135
Cd  105.70522468  40.76233444 -27.56637786
Cd  105.70409084  36.24702316 -33.93777800
Cd  101.79821620  33.98634396 -40.30785534
Cd  113.50393486  54.28955998 -2.05643762
S  101.79727133  56.54967226 -0.46785269
S  93.98835663  56.55685322 -0.47236158
S  97.89404230  54.30543368 -6.84815911
S  86.17622939  56.56063267 -0.47587269
S  90.08399377  54.31223669 -6.85320468
S  97.89914456  49.79484672 -13.22847876
S  90.08796219  49.80070487 -13.23469596
S  78.36296832  56.55968781 -0.47827264
S  82.27186653  54.31412642 -6.85653060
S  82.27432317  49.80221665 -13.23849431
S  93.99270300  47.53908080 -19.60836378
S  86.18227652  47.54304923 -19.61384398
S  70.55103006  56.55439658 -0.47955765
S  74.45973929  54.31053594 -6.85798569
S  74.46087313  49.79900411 -13.23949587
S  78.37090517  47.54229334 -19.61630062
S  93.99459273  43.01980110 -25.98411029
S  86.18454419  43.02225775 -25.98996844
S  78.37336181  43.02150186 -25.99242508
S  62.74192638  56.54551487 -0.47983922
S  66.64969075  54.30222114 -6.85772113
S  66.64950178  49.79163418 -13.23804078
S  70.56028971  47.53681313 -19.61554473
S  70.56331328  43.01734446 -25.99129125
S  90.08909603  40.75798807 -32.35740016
S  82.28112619  40.75855498 -32.36155755
S  74.47296737  40.75647629 -32.36231344
S  54.93679113  56.53512137 -0.47937246
S  58.84285475  54.29107176 -6.85617155
S  58.84209886  49.78199658 -13.23514950
S  62.75250885  47.52830937 -19.61252117
S  62.75553241  43.01129734 -25.98807871
S  66.66650932  40.75194094 -32.36023475
S  90.09022986  36.23984220 -38.72615468
S  82.28339386  36.23984220 -38.72993414
S  74.47655785  36.23814145 -38.73087900
S  66.67104466  36.23549583 -38.72936722
S  93.98230951  61.05572388  5.90599843
S  86.17244994  61.05893642  5.90318273
S  78.36183449  61.05818053  5.90078278
S  70.55197492  61.05326724  5.89877967
S  62.74438303  61.04476347  5.89717341
S  54.94000367  61.03512587  5.89596398
S  101.78971243  61.04892087  5.90919206
S  109.60221761  56.54116850 -0.46259358
S  105.70068934  54.29598505 -6.84182853
S  105.70654749  49.78690987 -13.22080647
S  101.80067284  47.53227779 -19.60061590
S  101.80218462  43.01526576 -25.97617344
S  97.89574306  40.75515348 -32.35078612
S  97.89574306  36.23870837 -38.71991859
S  109.59390282  61.04098402  5.91278254
Cd  58.84285475 -26.85829753  48.92821838
Cd  54.93754702 -24.61179128  42.55662926
Cd  58.84531139 -31.36888449  42.55190495
Cd  54.93905880 -33.62559527  36.17389076
Cd  51.02997162 -26.86906897  36.17729227
Cd  54.93584627 -20.10101534  48.93275372
Cd  51.03016060 -17.85144773  42.55927488
Cd  47.12201828 -20.10914116  36.17861508
Cd  43.21689952 -17.85694683  29.80078987
Cd  47.12409698 -24.62010607  29.80097884
Cd  51.03337313 -31.37984490  29.79946706
Cd  54.94264928 -38.13599326  29.79682144
Cd  51.03753053 -40.39005842  23.41937418
Cd  47.12712054 -33.63485493  23.42050801
Cd  43.21727747 -26.87587198  23.42069698
Cd  39.31026899 -20.11348753  23.41994109
Cd  51.03034957 -13.34127651  48.93369858
Cd  47.12485287 -11.08887431  42.55795207
Cd  43.21671055 -13.34671892  36.17729227
Cd  39.31272563 -11.09203015  29.79833322
Cd  35.40817379 -13.34894879  23.41767342
Cd  31.50966908 -11.08978137  17.03909232
Cd  35.40987455 -17.85654999  17.04147338
Cd  39.31480433 -24.62180682  17.04292846
Cd  43.22370254 -31.38419127  17.04377884
Cd  47.13411252 -38.14222935  17.04415679
Cd  51.04395560 -44.89667695  17.04432686
Cd  47.14280526 -47.14601780  10.67082912
Cd  43.23296219 -40.39194814  10.66910947
Cd  39.32255221 -33.63428801  10.66759769
Cd  35.41403194 -26.87303739  10.66614260
Cd  31.51061394 -20.10857424  10.66481979
Cd  27.61097539 -13.34259931  10.66366706
Cd  47.12749848 -6.57995030  48.93010810
Cd  43.22219076 -4.32569617  42.55266084
Cd  39.31461536 -6.58306835  36.17332385
Cd  35.41233119 -4.32718905  29.79360891
Cd  31.51004702 -6.58365417  23.41389397
Cd  27.61135334 -4.32507256  17.03665457
Cd  23.71284862 -6.57879757  10.66287338
Cd  62.74797351 -24.60196470  55.30320900
Cd  58.84247680 -17.84394552  55.30850023
Cd  54.93735805 -11.08396102  55.30982304
Cd  51.03412902 -4.32297497  55.30585462
S  90.06944288 -31.36623888  50.53221780
S  93.97720725 -33.62313862  44.15949485
S  86.16923741 -33.62672910  44.16006176
S  82.26241790 -31.36831757  50.53146191
S  78.36013373 -33.62748499  44.15760512
S  93.97985286 -38.13504839  37.78299244
S  86.17169405 -38.13939476  37.78299244
S  78.36259038 -38.13996168  37.78053580
S  97.88875107 -40.39043636  31.40762388
S  90.08002534 -40.39610554  31.40800182
S  82.26922091 -40.39875116  31.40667901
S  74.45841648 -40.39761732  31.40327751
S  74.45558190 -31.36756168  50.52730451
S  70.55216389 -33.62521732  44.15231389
S  70.55424259 -38.13712709  37.77562251
S  66.64969075 -40.39327095  31.39798627
S  97.88988491 -44.90083435  25.03093250
S  90.08153712 -44.90725942  25.03036558
S  82.27148858 -44.91009401  25.02866483
S  74.46144005 -44.90858223  25.02545229
S  66.65309226 -44.90366894  25.02110592
S  101.79783825 -47.15093109  18.65622534
S  93.99005738 -47.15830102  18.65518599
S  86.17944193 -47.16264739  18.65352303
S  78.36788161 -47.16340328  18.65110418
S  70.55726615 -47.16019074  18.64794834
S  62.74929631 -47.15433259  18.64414999
S  66.65025767 -31.36472710  50.52106841
S  62.74665070 -33.62143787  44.14532190
S  62.74816248 -38.13240278  37.76919744
S  58.84417756 -40.38760177  31.39193915
S  58.84739009 -44.89686593  25.01600366
S  54.94491695 -47.14771855  18.64006818
S  90.06641931 -26.85565191  56.90569664
S  82.26015023 -26.85754164  56.90494075
S  74.45369217 -26.85716369  56.90078335
S  66.64893486 -26.85508500  56.89435828
S  62.74343816 -20.09818075  56.90040541
S  58.83756352 -13.33910332  56.90399589
S  54.93320065 -6.57830624  56.90267308
S  97.87476710 -31.36189251  50.53070602
S  101.78272044 -33.61784739  44.15741615
S  101.78593298 -38.12881230  37.78129169
S  105.69426427 -40.38363335  31.40649004
S  105.69539810 -44.89289750  25.03055455
S  109.60202864 -47.14337218  18.65698123
S  109.58275343 -6.57316619  56.91968061
S  105.67990235 -13.33473805  56.91854678
S  101.77535051 -20.09440130  56.91249965
S  97.87117662 -26.85206143  56.90399589
S  101.79708236 -51.65565990  12.28193391
S  93.99024636 -51.66302983  12.27972293
S  86.18095371 -51.66756517  12.27741747
S  78.37090517 -51.66813209  12.27501751
S  70.56161252 -51.66510853  12.27250418
S  62.75458755 -51.65887243  12.26987746
S  54.95039716 -51.65206942  12.26721295
Cd  93.99345889 -51.66680928  4.31020042
Cd  86.18378830 -51.67153360  4.30725245
Cd  78.37298387 -51.67210051  4.30485249
Cd  70.56312430 -51.66888798  4.30301946
Cd  62.75572138 -51.66227394  4.30186673
Cd  54.95134202 -51.65490401  4.30158327
Cd  101.80086181 -51.65906140  4.31384759
S  109.60108378 -51.64772305  12.28408820
Cd  113.49202959 -13.33547505  48.95316276
Cd  117.40130574 -11.08235475  42.57987289
Cd  113.49732082 -17.84572186  42.57855008
Cd  121.31379443 -13.33974583  36.20166974
Cd  117.40980951 -20.10290507  36.20053590
Cd  109.58785569 -20.09591308  48.94976125
Cd  109.59106823 -24.60668902  42.57363680
Cd  113.50317897 -26.86339979  36.19656748
Cd  125.22231469 -11.08430117  29.82516733
Cd  121.31908566 -17.84997374  29.82497836
Cd  117.41264409 -24.61386997  29.82289966
Cd  113.50450178 -31.37436470  29.81874226
Cd  129.13253570 -13.34114423  23.44734212
Cd  125.23006256 -20.10630657  23.44677520
Cd  121.32380997 -26.86944691  23.44507445
Cd  117.41491177 -33.62899677  23.44223986
Cd  105.68235899 -26.85395116  48.94276927
Cd  105.68462666 -31.36472710  42.56645584
Cd  109.59522563 -33.62087095  36.19089830
Cd  109.59617049 -38.13126894  29.81382898
Cd  113.50544664 -40.38495616  23.43864938
Cd  133.03652062 -11.08282718  17.07161451
Cd  129.13518132 -17.84946352  17.07087751
Cd  125.22987359 -24.61500381  17.06968698
Cd  121.32173127 -31.37776620  17.06800513
Cd  117.41226615 -38.13656018  17.06590753
Cd  113.50355692 -44.89157469  17.06363986
Cd  136.93918273 -13.33672227  10.69777662
Cd  133.03859932 -20.10233815  10.69647270
Cd  129.13404748 -26.86661232  10.69526328
Cd  125.22647209 -33.62824088  10.69416724
Cd  121.31719593 -40.38608999  10.69322238
Cd  117.40848670 -47.14072657  10.69248538
Cd  117.39355786 -6.57335516  48.95202893
Cd  121.30207812 -4.31828845  42.57722728
Cd  125.21399989 -6.57535827  36.20015796
Cd  129.12176427 -4.31862860  29.82365555
Cd  133.03085145 -6.57547165  23.44696418
Cd  136.93389150 -4.31696564  17.07191686
Cd  140.83579772 -6.57154102  10.69923170
Cd  113.48239198 -4.31702233  55.32550777
Cd  109.58067474 -11.07882096  55.32683058
Cd  105.67687879 -17.83958025  55.32305112
Cd  101.77270490 -24.59837422  55.31530325
Cd  109.60505220 -51.65055764  4.31836403
Cd  43.22729302  0.18133357  48.92292715
Cd  39.32236323  2.43614026  42.54510193
Cd  35.41592167  0.17952246  36.16689878
Cd  31.51458237  2.43538437  29.78756179
Cd  27.61380998  0.18011205  23.40954760
Cd  23.71417143  2.43597018  17.03451918
Cd  19.81604466  0.18181658  10.66234425
Cd  47.13278972  2.43744417  55.29810674
S  51.03129443  0.18288371  56.89643698
S  113.48333685  0.18883843  56.91609013
Cd  121.29206258  0.18876832  48.94749358
Cd  125.20020489  2.44456844  42.57231399
Cd  129.11061488  0.18837185  36.19694542
Cd  133.01781234  2.44515425  29.82100994
Cd  136.92557671  0.18887433  23.44583034
Cd  140.82804985  2.44628809  17.07204914
Cd  144.72995607  0.19149727  10.70089466
Cd  117.38240848  2.44422829  55.32021653
S  54.93149990  29.48048131  50.52125739
S  54.93112195  33.99144622  44.14740060
S  51.02505834  27.23076252  44.14910135
S  51.02732601  22.71979762  50.52163533
S  47.12107342  20.46743321  44.14777855
S  51.02562525  36.24721213  37.76957539
S  47.11899472  29.48633946  37.77089820
S  43.21500980  22.72301015  37.76957539
S  51.02675909  40.75836601  31.39326196
S  47.11899472  33.99787129  31.39477374
S  43.21293110  27.23416403  31.39458477
S  39.31026899  20.46837807  31.39212812
S  47.12560876  15.95784780  50.51861177
S  43.21992308  13.70368816  44.14343218
S  39.31404844  15.95873597  37.76541799
S  35.41138633  13.70276219  31.38778175
S  47.12164033  43.01186425  25.01505880
S  43.21368699  36.25212542  25.01581469
S  39.30819029  29.48898508  25.01524777
S  35.40703996  22.72357707  25.01298010
S  31.50948011  15.95811236  25.00901168
S  47.12674259  47.51942765  18.63931229
S  43.21803336  40.76063368  18.63942567
S  39.31064693  33.99806026  18.63880206
S  35.40817379  27.23170739  18.63766823
S  31.50853524  20.46497657  18.63492812
S  27.61078642  13.70049452  18.63173449
S  43.22615918  9.19608696  50.51313157
S  39.32122940  6.94145488  44.13738505
S  35.41573270  9.19546335  37.75974881
S  31.51382648  6.93996200  31.38192360
S  27.61324306  9.19510430  25.00409839
S  23.71398246  6.93973523  18.62852195
S  58.83567379  27.22528232  56.89587006
S  54.93206682  20.46497657  56.89643698
S  51.03034957  13.70357477  56.89322445
S  47.13089999  6.94277769  56.88774424
S  58.83661865  36.23889734  50.51861177
S  58.83699660  40.74948430  44.14418807
S  54.93244476  43.00506124  37.76692977
S  54.93395654  47.51545923  31.39080531
S  51.02997162  49.76857953  25.01354702
S  51.03431799  54.27519806  18.63887765
S  86.15789905  33.99087930  56.91249965
S  78.35068510  33.99012341  56.91004301
S  70.54422704  33.98709985  56.90286205
S  62.73984768  33.98332040  56.89303548
S  39.31688303  43.00997453  12.26273430
S  35.41006352  36.24815700  12.26150597
S  31.50872422  29.48331590  12.26029655
S  27.61003053  22.71752994  12.25855800
S  23.71247068  15.95403056  12.25708402
S  19.81585569  9.19366811  12.25581790
S  43.22540329  49.76820158  12.26379254
Cd  39.31669406  43.01243117  4.29334406
Cd  35.40930763  36.25023569  4.29158662
Cd  31.50777935  29.48482768  4.29049058
Cd  27.60927464  22.71847481  4.29077404
Cd  23.71190376  15.95448409  4.29130316
Cd  19.81547774  9.19380039  4.29198346
Cd  43.22559226  49.77103617  4.29585740
S  93.96416814  33.98955649  56.91004301
S  109.58180857  29.48596152  50.53826492
S  109.58539905  33.99692642  44.16440813
S  113.49259650  27.23699862  44.16856553
S  113.48711630  22.72603371  50.54109951
S  117.39790423  20.47461417  44.16969937
S  121.30755833  22.73113597  37.79376388
S  117.40225060  29.49370939  37.79263005
S  113.49448623  36.25363720  37.78903957
S  113.49618698  40.76479108  31.41253716
S  117.40565211  34.00505225  31.41650559
S  121.31322751  27.24210088  31.41877326
S  125.21759037  20.47725978  31.41896223
S  117.38996738  15.96483979  50.54072156
S  121.29981045  13.71143603  44.16799861
S  125.20927558  15.96761769  37.79263005
S  129.11817379  13.71256987  31.41726148
S  133.02556021  15.96918616  25.04170394
S  129.12573269  22.73378159  25.04245983
S  125.22174777  29.49805576  25.04189291
S  121.31436134  36.26044021  25.04000318
S  117.40470725  43.01923418  25.03697962
S  117.40225060  47.52717553  18.66106303
S  121.31247162  40.76894848  18.66363306
S  125.22155880  34.00713095  18.66556058
S  129.12800036  27.24247882  18.66677001
S  133.03066247  20.47688184  18.66722354
S  136.92954513  13.71226751  18.66705347
S  121.29036182  9.20377815  50.53788698
S  125.19926003  6.94982637  44.16478608
S  129.10815824  9.20504426  37.78979546
S  133.01630056  6.95012873  31.41499381
S  136.92274212  9.20610251  25.04019216
S  140.82634909  6.95048778  18.66659993
S  105.67404420  27.22981766  56.91042095
S  109.57897398  20.47026780  56.91344452
S  113.48182507  13.70965969  56.91287760
S  117.38240848  6.94956181  56.91004301
S  105.67536701  36.24343268  50.53316266
S  105.67801262  40.75420861  44.15873896
S  109.58615494  43.01073042  37.78374833
S  109.58747775  47.52112841  31.40781285
S  113.49486418  49.77519357  25.03301120
S  113.49335239  54.28200108  18.65820955
S  101.76873647  33.98709985  56.90512972
S  144.72731045  9.20598913  12.29489743
S  140.83107341  15.96763658  12.29395257
S  136.93275767  22.73151392  12.29295101
S  133.03066247  29.49597707  12.29185497
S  129.12497680  36.25930638  12.29064555
S  125.21645654  43.01999008  12.28936054
S  121.30661347  49.77727227  12.28796214
Cd  125.22174777  43.02263569  4.31981912
Cd  129.13083495  36.26157405  4.32044273
Cd  133.03670960  29.49767782  4.32165216
Cd  136.93880479  22.73264775  4.32340960
Cd  140.83712053  15.96824130  4.32586625
Cd  144.73297963  9.20614030  4.32917327
Cd  121.31152675  49.77991788  4.31987582
S  47.13297869  56.52359404  12.26481299
Cd  90.06301781  40.75383067  48.94371413
Cd  93.97078218  43.01035247  42.56891248
Cd  86.16243439  43.01262014  42.57023529
Cd  93.97210499  47.52490786  36.19070933
Cd  86.16394618  47.52793142  36.19089830
Cd  82.25618180  40.75477553  48.94352516
Cd  78.35333072  43.01186425  42.56777865
Cd  78.35484250  47.52717553  36.18844165
Cd  97.88100319  49.77991788  29.81401795
Cd  90.07189952  49.78426425  29.81439589
Cd  82.26109509  49.78520911  29.81307309
Cd  74.45029066  49.78275247  29.80967158
Cd  97.88100319  54.29201662  23.43619274
Cd  90.07265541  54.29730786  23.43543685
Cd  82.26260687  54.29863067  23.43354712
Cd  74.45236936  54.29579608  23.43071253
Cd  74.44915683  40.75231889  48.93898982
Cd  70.54498293  43.00808480  42.56154255
Cd  70.54668369  47.52264019  36.18333939
Cd  66.64118699  49.77670535  29.80438035
Cd  66.64402158  54.28880409  23.42655514
Cd  101.78895654  56.54192439  17.06114542
Cd  93.98098670  56.54816048  17.05963364
Cd  86.17018227  56.55137302  17.05770612
Cd  78.35843298  56.55042815  17.05528727
Cd  70.54743958  56.54570384  17.05241489
Cd  62.73928077  56.53776699  17.04908897
Cd  101.78763373  61.04684217  10.68725084
Cd  93.98041978  61.05326724  10.68460523
Cd  86.17093816  61.05647977  10.68209189
Cd  78.36051168  61.05572388  10.67969194
Cd  70.55084109  61.05081060  10.67738647
Cd  62.74362714  61.04268477  10.67523218
Cd  66.64383260  40.74740560  48.93067502
Cd  62.73909179  43.00241562  42.55322776
Cd  62.74060357  47.51527026  36.17634741
Cd  58.83548482  49.76876850  29.79814425
Cd  58.83831941  54.27954443  23.42183082
Cd  54.93490141  56.52850733  17.04557408
Cd  54.93943675  61.03323614  10.67326687
Cd  90.06131705  36.24040912  55.31832681
Cd  82.25448105  36.24059809  55.31851578
Cd  74.44764505  36.23889734  55.31341352
Cd  66.64232082  36.23549583  55.30453181
Cd  47.13373458  56.52642863  4.29918332
Cd  97.86834203  40.75061814  48.94031262
Cd  101.77667332  43.00619508  42.56513303
Cd  101.77799613  47.51923868  36.18844165
Cd  105.68670536  49.77368179  29.81250617
Cd  105.68651639  54.28426875  23.43619274
Cd  109.59333590  56.53436548  17.06246823
Cd  109.59163515  61.03909429  10.69012323
Cd  97.86664128  36.23870837  55.31416941
S  117.39771526  56.53153089  12.28652595
Cd  117.40206163  56.53436548  4.32078288
Cd  90.06339575  13.71011323  61.72374202
Cd  93.96851451  6.94789885  61.72487586
Cd  86.16016672  6.94740752  61.73243476
Cd  90.06509651  0.18476815  61.72865531
Cd  82.25599283  0.18381100  61.73130092
Cd  82.25467002  13.70981087  61.72619866
Cd  78.35049613  6.94665163  61.72997812
Cd  97.87212148  0.18608661  61.71769490
Cd  93.96889245 -6.57618975  61.71637209
Cd  86.16111159 -6.57790940  61.72241921
Cd  78.35219688 -6.57862750  61.71996257
Cd  74.44688916  0.18328358  61.72374202
Cd  90.06471856 -13.33708132  61.70730140
Cd  82.25731564 -13.33851751  61.70843524
Cd  74.44991272 -13.33853640  61.70238812
Cd  70.54441602 -6.57840073  61.70919113
Cd  74.44594429  13.70858255  61.71882873
Cd  70.54214835  6.94565008  61.71769490
Cd  66.63967521  0.18311558  61.70786832
Cd  101.77402770 -6.57384649  61.70541168
Cd  97.87060970 -13.33451129  61.70106531
Cd  93.96681375 -20.09345644  61.69142771
Cd  86.16111159 -20.09572411  61.69369538
Cd  78.35484250 -20.09648000  61.69123873
Cd  70.54914033 -20.09553514  61.68424675
Cd  66.64402158 -13.33744036  61.69123873
Cd  62.73909179 -6.57753145  61.69331743
Cd  93.96530197  20.47045677  61.70862421
Cd  97.87023176  13.70969749  61.71315955
Cd  86.15808802  20.47102369  61.71410442
Cd  101.77402770  6.94829569  61.71089188
Cd  78.35011819  20.47026780  61.71164777
Cd  105.67593393  0.18769873  61.70333298
Cd  70.54290424  20.46800013  61.70125428
Cd  66.63910829  13.70667392  61.70352195
Cd  62.73663515  6.94453514  61.69879764
Cd  58.83586276  0.18323520  61.68878209
Cd  90.05999425  27.22906177  61.69860866
Cd  82.25334721  27.22925074  61.69955353
Cd  74.44670018  27.22754999  61.69369538
Cd  66.64137596  27.22471540  61.68311291
Cd  62.73776899  20.46535451  61.68632545
Cd  58.83510687  13.70442515  61.68500264
Cd  54.93433449  6.94343910  61.67914449
Cd  97.86531847  27.22773896  61.69275051
Cd  101.77024825  20.46913396  61.69841969
Cd  105.67404420  13.70897939  61.69974250
Cd  109.57613939  6.94871143  61.69634099
Cd  27.61135334 -13.34248593 -2.08113633
Cd  23.71379349 -6.57824955 -2.07907653
Cd  27.61343204 -4.32563948 -8.45576791
Cd  23.71606116 -11.08297836  4.29219133
Cd  27.61551073 -17.84749820  4.29215354
Cd  19.81717850 -4.32186003  4.29255038
S  109.60448528 -6.56885761 -45.08640544
S  105.70257906 -13.32848306 -45.08753928
S  101.80029490 -20.08703137 -45.08640544
S  109.61355597 -47.14828547 -6.83598928
S  101.80879866 -47.15603335 -6.84243324
S  105.71051591 -44.89875565 -13.21534517
S  93.99988396 -47.16378122 -6.84776227
S  97.90481374 -44.90744839 -13.22228046
S  105.71297255 -40.38741280 -19.59343494
S  97.90670347 -40.39402684 -19.60023795
S  86.18813467 -47.16850554 -6.85165511
S  90.09514315 -44.91444038 -13.22760949
S  90.09703288 -40.39988499 -19.60590713
S  101.80615305 -38.13051305 -25.97088221
S  94.00026190 -38.13674915 -25.97711830
S  78.37506257 -47.16907246 -6.85403616
S  82.28339386 -44.91746394 -13.23101100
S  82.28490564 -40.40253061 -19.60949761
S  86.19153617 -38.14109552 -25.98203159
S  101.80520818 -33.61520178 -32.34455002
S  94.00007293 -33.61935917 -32.34984125
S  86.19248104 -33.62257171 -32.35437660
S  70.56312430 -47.16585992 -6.85492433
S  74.47145559 -44.91576319 -13.23239050
S  74.47296737 -40.40139677 -19.61082042
S  78.38186558 -38.14185141 -25.98429926
S  78.38394428 -33.62332760 -32.35683324
S  97.89933354 -31.35622333 -38.71613914
S  90.09533212 -31.35981381 -38.72048551
S  82.28981893 -31.36151456 -38.72388701
S  62.75420960 -47.15943485 -6.85439521
S  66.66178500 -44.91009401 -13.23182358
S  66.66310781 -40.39686143 -19.60987556
S  70.57295088 -38.13901682 -25.98429926
S  70.57635239 -33.62143787 -32.35702221
S  74.48430573 -31.36113662 -38.72520982
S  97.89838867 -26.84412459 -45.08432675
S  90.09552109 -26.84639226 -45.08791722
S  82.29133071 -26.84790404 -45.09112976
S  74.48732929 -26.84790404 -45.09264154
S  109.60713090 -51.65093558 -0.45921286
S  101.80331846 -51.65925038 -0.46459669
S  93.99591553 -51.66699825 -0.46887881
S  86.18548905 -51.67191154 -0.47216505
S  78.37430668 -51.67247846 -0.47456122
S  70.56388019 -51.66907695 -0.47606544
S  62.75628830 -51.66246291 -0.47656811
S  54.97401873 -6.57401656 -45.10284606
S  58.87743674 -13.33284833 -45.10171222
S  62.78123268 -20.09062185 -45.09812174
S  54.94907435 -47.15282081 -6.85273225
S  58.85608283 -44.90272408 -13.22966929
S  58.85683872 -40.39157020 -19.60779686
S  62.76724871 -38.13410353 -25.98278748
S  62.77121714 -33.61879225 -32.35645529
S  66.68049329 -31.35905792 -38.72558777
S  66.68446171 -26.84695917 -45.09377538
S  54.95228688 -51.65528195 -0.47597851
Cd  19.81680055  0.18219925 -2.07773483
Cd  23.71625013  2.43563003 -8.45196956
Cd  27.61645560  0.18053837 -14.82860424
Cd  15.91929739  2.43615916  4.29292832
S  51.07211251  0.18481728 -45.10133428
Cd  105.70371290 -4.31651210 -46.67887753
Cd  97.90084532 -4.31887426 -46.68568055
Cd  101.80142873 -11.07678006 -46.68001137
Cd  101.80294051  2.44197951 -46.68303493
Cd  93.99856115  2.44054332 -46.69059384
Cd  90.09589904 -4.32066950 -46.69172767
Cd  93.99799423 -11.07942568 -46.68549158
Cd  86.19248104  2.43942838 -46.69588507
Cd  82.28962995 -4.32178444 -46.69550712
Cd  86.19304796 -11.08122092 -46.69002692
Cd  97.89895559 -17.83610315 -46.67887753
Cd  90.09552109 -17.83869208 -46.68303493
Cd  97.90084532  9.20141599 -46.68643644
Cd  90.09514315  9.20062230 -46.69305048
Cd  82.28830715  9.19982862 -46.69701890
Cd  78.38564503  2.43867249 -46.69815274
Cd  74.48354984 -4.32216238 -46.69645199
Cd  78.38753476 -11.08195791 -46.69229459
Cd  82.29095276 -17.84010937 -46.68624747
Cd  74.48147114  9.19909163 -46.69777479
Cd  70.57937595  2.43829455 -46.69758582
Cd  66.67841459 -4.32184113 -46.69512918
Cd  70.58258848 -11.08161776 -46.69248356
Cd  74.48638443 -17.84012827 -46.68775925
Cd  93.99704937 -24.59364991 -46.67698781
Cd  86.19361487 -24.59591758 -46.68038932
Cd  78.38961346 -24.59667347 -46.68284596
Cd  93.99742732  15.96075798 -46.68757027
Cd  86.19115823  15.96030445 -46.69286151
Cd  78.38432223  15.95952966 -46.69531815
Cd  70.57805314  15.95843362 -46.69475123
Cd  66.67576897  9.19835463 -46.69588507
Cd  62.77480761  2.43823785 -46.69475123
Cd  58.87554701 -4.32095296 -46.69286151
Cd  62.77915398 -11.08044613 -46.69172767
Cd  66.68294993 -17.83899443 -46.68832616
Cd  70.58636793 -24.59591758 -46.68416877
Cd  90.09325342  22.71904173 -46.68662541
Cd  82.28717331  22.71866378 -46.69040486
Cd  74.48090422  22.71752994 -46.69134973
Cd  66.67576897  22.71601816 -46.69002692
Cd  62.77348481  15.95705412 -46.69210562
Cd  58.87233448  9.19750426 -46.69229459
Cd  54.97288490  2.43835124 -46.69172767
Cd  109.60486323  2.44360468 -46.67528705
Cd  105.70409084  9.20207739 -46.67831062
Cd  101.80180668  15.96090916 -46.68020034
Cd  97.89838867  22.71904173 -46.68057829
S  113.50506870  0.19077729 -45.08281496
S  47.13203383  47.52471889 -6.85915732
S  43.22237973  40.76516903 -6.86327692
S  47.12957718  43.01791138 -13.23775732
S  39.31442638  34.00127279 -6.86580915
S  43.22011206  36.25722768 -13.24183913
S  51.04055409  40.76214546 -19.61459987
S  47.13203383  34.00070588 -19.61894624
S  35.41006352  27.23397506 -6.86673512
S  39.31329255  29.49257556 -13.24388003
S  43.22502534  27.23586478 -19.62121391
S  51.04395560  36.24891289 -25.99015741
S  47.13713609  29.48766227 -25.99374789
S  31.51080291  20.46573246 -6.86488319
S  35.41081941  22.72546679 -13.24340760
S  39.32122940  20.46894499 -19.62102494
S  43.23258425  22.72376604 -25.99469275
S  54.95738915  33.98898958 -32.36174653
S  51.05208142  27.22830588 -32.36495906
S  47.14809650  20.46554348 -32.36590392
S  27.61343204  13.70026775 -6.86189742
S  31.51344853  15.95845251 -13.24038404
S  35.41989009  13.70279999 -19.61819035
S  39.33105597  15.95898164 -25.99299200
S  43.24675719  13.70251653 -32.36458112
S  54.96362524  29.47613494 -38.73106797
S  51.06039621  22.71658508 -38.73314667
S  47.15905691  15.95590138 -38.73314667
S  23.71643910  6.93950847 -6.85851481
S  27.61740046  9.19474526 -13.23537626
S  31.52100743  6.93945178 -19.61384398
S  35.43274023  9.19593578 -25.98959049
S  39.34730762  6.94105804 -32.36250242
S  43.25979630  9.19578461 -38.73201283
S  58.87365728  27.21866828 -45.09736585
S  54.97156209  20.46025225 -45.09906661
S  51.07060073  13.70096695 -45.09944455
S  47.17115115  6.94238085 -45.09906661
S  43.22767096  49.77217000 -0.48258122
S  39.31839481  43.01356501 -0.48572194
S  35.41025249  36.25099158 -0.48776095
S  31.50929113  29.48444974 -0.48862645
S  27.61097539  22.71771892 -0.48746616
S  23.71360451  15.95376599 -0.48618681
S  19.81698952  9.19347914 -0.48488101
S  86.18794570  33.98048581 -45.09358640
S  78.38299942  33.97972992 -45.09604305
S  70.57862006  33.97784019 -45.09585407
S  51.03979820  54.28086724 -6.85392278
S  51.03828642  49.77424870 -13.23205034
S  54.94794052  47.51999457 -19.60893069
S  54.95096408  43.00657302 -25.98505515
S  58.86231893  40.74721663 -32.35758913
S  58.86742119  36.23360611 -38.72804441
S  62.77594145  33.97576149 -45.09490921
S  47.13543533  56.52718452 -0.47837846
Cd  86.18926850  29.47575700 -46.68473568
Cd  78.38356634  29.47481213 -46.68719233
Cd  70.57843108  29.47330035 -46.68719233
Cd  62.77518556  29.47141063 -46.68643644
Cd  58.87271242  22.71393946 -46.68851514
Cd  54.97118414  15.95516439 -46.68964897
Cd  51.07135662  9.19625704 -46.68964897
Cd  93.99440375  29.47556802 -46.68020034
S  93.99232506  33.98010786 -45.08867311
Cd  113.50487972  9.20234195 -46.67112966
Cd  109.60391836  15.96055011 -46.67320836
Cd  105.70125625  22.71866378 -46.67434219
Cd  101.79764928  29.47537905 -46.67472014
S  117.41302204  47.53227779 -6.83763334
S  121.32399895  40.77348382 -6.83935299
S  117.42058094  43.02528131 -13.21627113
S  125.23403099  34.01072142 -6.83965535
S  121.33136888  36.26554247 -13.21802858
S  117.42379348  34.00807581 -19.59759234
S  113.51395041  40.76857053 -19.59551364
S  129.14122844  27.24474650 -6.83846482
S  125.24007811  29.50183522 -13.21783961
S  121.33212477  27.24399060 -19.59759234
S  117.42341553  29.49484323 -25.97239399
S  113.51527322  36.25514898 -25.97126015
S  133.04445747  20.47782670 -6.83576251
S  129.14462995  22.73586029 -13.21562863
S  125.23724352  20.47801568 -19.59513569
S  121.32891223  22.73170289 -25.97126015
S  117.41755738  20.47272444 -32.34492797
S  113.51262760  27.23454197 -32.34606180
S  109.60599706  33.99446978 -32.34511694
S  136.94352910  13.71217303 -6.83164291
S  133.04445747  15.96975308 -13.21149013
S  129.13820488  13.71238090 -19.59060035
S  125.23081845  15.96778776 -25.96766967
S  121.31984155  13.71024551 -32.34152646
S  117.41113231  15.96283668 -38.71217071
S  113.50865918  22.72282118 -38.71424941
S  109.60429631  29.48161515 -38.71462736
S  140.84033307  6.94978858 -6.82640837
S  136.94107246  9.20621589 -13.20576426
S  133.03689857  6.94939173 -19.58512015
S  129.12951214  9.20536552 -25.96256741
S  125.22004702  6.94939173 -32.33736906
S  121.31133778  9.20343800 -38.70895818
S  117.40451827  6.94916497 -45.07827962
S  113.50393486  13.70705187 -45.08073627
S  109.60183967  20.46554348 -45.08262599
S  105.69861064  27.22339259 -45.08319291
S  144.73505833  9.20576236 -0.44841308
S  140.83919923  15.96740982 -0.45259315
S  136.94088349  22.73208083 -0.45567719
S  133.03878829  29.49767782 -0.45776155
S  129.13234673  36.26195199 -0.45895964
S  125.22307058  43.02339158 -0.45926956
S  121.31247162  49.78105172 -0.45857981
S  113.50374589  54.28767025 -6.83477985
S  113.51017096  49.78086274 -13.21294521
S  109.60505220  47.52566375 -19.59230110
S  109.60694193  43.01205323 -25.96842556
S  105.69974447  40.75194094 -32.34341618
S  105.69936653  36.23814145 -38.71368249
S  101.79500366  33.97954095 -45.08319291
S  117.40338444  56.53493240 -0.45679212
S  27.61286512 -13.34012377  18.62975027
S  27.61588868 -17.84647775  12.25774542
S  23.71643910 -11.08241144  12.25646041
S  27.61494382 -4.32410880  25.00277558
S  23.71492732 -6.57702123  18.62695348
S  19.81755644 -4.32159547  12.25542106
Cd  90.06641931 -31.35905792  55.30850023
Cd  93.97323882 -33.61368999  48.93653317
Cd  86.16678076 -33.61671356  48.93710009
Cd  93.97607341 -38.12616668  42.56097563
Cd  86.16942638 -38.12994613  42.56116461
Cd  82.26109509 -31.36113662  55.30774434
Cd  78.35956682 -33.61746945  48.93483242
Cd  78.36183449 -38.13070202  42.55870796
Cd  97.88440470 -40.38079876  36.18598501
Cd  90.07700178 -40.38552307  36.18674090
Cd  82.26770913 -40.38779075  36.18541809
Cd  74.45860546 -40.38703486  36.18182761
Cd  97.88667237 -44.89270853  29.80948261
Cd  90.07926945 -44.89856668  29.80948261
Cd  82.27016578 -44.90102332  29.80797083
Cd  74.46087313 -44.89988949  29.80456932
Cd  74.45577087 -31.36056970  55.30358695
Cd  70.55310876 -33.61595767  48.92935221
Cd  70.55499848 -38.12824538  42.55379467
Cd  66.65120253 -40.38363335  36.17634741
Cd  66.65347021 -44.89554312  29.79984500
Cd  101.79424777 -47.14469499  23.43468096
Cd  93.98722280 -47.15093109  23.43430301
Cd  86.17755220 -47.15508848  23.43279123
Cd  78.36693675 -47.15565540  23.43052356
Cd  70.55707718 -47.15300978  23.42693308
Cd  62.74986323 -47.14790752  23.42258671
Cd  101.79519263 -51.65188045  17.06010607
Cd  93.98854560 -51.65887243  17.05849981
Cd  86.17944193 -51.66321880  17.05651559
Cd  78.36939339 -51.66397469  17.05411564
Cd  70.56028971 -51.66095113  17.05126216
Cd  62.75364268 -51.65528195  17.04804962
Cd  66.65195843 -31.35830203  55.29735085
Cd  62.74872940 -33.61350102  48.92254920
Cd  62.75061912 -38.12446593  42.54718063
Cd  58.84644523 -40.37966492  36.17011131
Cd  58.84909085 -44.89006291  29.79417583
Cd  54.94586182 -47.14280526  23.41786240
Cd  54.95020819 -51.64885688  17.04455363
Cd  90.06377370 -26.85017171  61.68084524
Cd  82.25863845 -26.85168349  61.68027832
Cd  74.45331422 -26.85168349  61.67612092
Cd  66.64969075 -26.85036068  61.66969586
Cd  62.74532789 -20.09402335  61.67555401
Cd  58.84058708 -13.33587189  61.67895551
Cd  54.93679113 -6.57617085  61.67763271
Cd  97.87004278 -31.35546744  55.30717743
Cd  101.77761818 -33.60991054  48.93483242
Cd  101.78045277 -38.12087545  42.55927488
Cd  105.68897303 -40.37569650  36.18466220
Cd  105.69086276 -44.88590552  29.80872672
Cd  109.59824919 -47.13826992  23.43486993
Cd  109.59824919 -51.64451051  17.06144778
Cd  109.57632837 -6.57099300  61.69482921
Cd  105.67404420 -13.33146883  61.69350640
Cd  101.77043722 -20.09043287  61.68764825
Cd  97.86758614 -26.84733712  61.67952243
Cd  105.70087831 -53.89933156  10.68897049
Cd  97.89536511 -53.90575663  10.68619260
Cd  90.08682835 -53.91085889  10.68366036
Cd  82.27659084 -53.91312656  10.68122262
Cd  74.46635333 -53.91218170  10.67884156
Cd  66.65762760 -53.90840225  10.67659279
Cd  58.85192543 -53.90311102  10.67453299
Cd  51.04962477 -53.89857567  10.67283223
S  97.89763278 -53.90783533  5.90803933
S  90.08871808 -53.91312656  5.90505356
S  82.27810262 -53.91539423  5.90248354
S  74.46729820 -53.91444937  5.90025366
S  66.65838349 -53.91048095  5.89842063
S  58.85249235 -53.90500074  5.89707892
S  51.05019169 -53.90008745  5.89628524
S  105.70333495 -53.90122129  5.91149753
Cd  113.50299000 -53.89366239  10.69206964
S  113.50544664 -53.89536314  5.91552265
S  27.61664457  0.18173929  31.37455367
S  23.71719499  2.43589459  24.99861819
S  19.81755644  0.18268095  18.62515824
S  15.91948636  2.43621585  12.25470296
Cd  51.03507388  0.18376092  61.67158558
Cd  113.47672281  0.18973038  61.69123873
Cd  54.93527935  29.47575700  55.29753982
Cd  54.93641319  33.98483218  48.92443893
Cd  51.03186135  27.22490437  48.92613968
Cd  51.03053854  36.24097604  42.54774755
Cd  47.12523081  29.48123720  42.54907036
Cd  51.03205032  22.71639611  55.29791777
Cd  47.12863232  20.46327581  48.92481687
Cd  43.22181281  22.71923070  42.54774755
Cd  51.03223929  40.75099608  36.17162309
Cd  47.12579773  33.99125725  36.17332385
Cd  43.22067898  27.22868382  36.17332385
Cd  39.31782789  20.46440965  36.17067823
Cd  47.12636465  43.00638405  29.79379788
Cd  43.21916719  36.24702316  29.79493172
Cd  39.31404844  29.48463871  29.79436480
Cd  35.41233119  22.72017556  29.79190816
Cd  47.13089999  15.95576910  55.29489421
Cd  43.22767096  13.70119372  48.92047050
Cd  39.32122940  15.95639271  42.54340118
Cd  35.41724448  13.70075908  36.16595391
Cd  31.51477134  15.95569351  29.78737281
Cd  47.12995513  47.51470334  23.41786240
Cd  43.22237973  40.75590937  23.41842931
Cd  39.31574919  33.99371389  23.41824034
Cd  35.41233119  27.22868382  23.41672856
Cd  31.51307059  20.46270889  23.41351603
Cd  27.61532176  13.69924730  23.40954760
Cd  43.22710404  49.76612288  17.04196470
Cd  39.31896173  43.00789583  17.04153007
Cd  35.41176427  36.24626727  17.04058520
Cd  31.51118086  29.48104823  17.03914901
Cd  27.61267615  22.71564022  17.03657899
Cd  23.71492732  15.95280223  17.03438690
Cd  43.23201733  9.19570902  55.28960297
Cd  39.32859933  6.94060451  48.91461235
Cd  35.42291366  9.19508541  42.53754303
Cd  31.51855079  6.93945178  36.15990679
Cd  27.61777841  9.19398937  29.78170363
Cd  23.71776191  6.93958406  23.40557918
Cd  19.81774541  9.19319568  17.03253497
Cd  58.83831941  27.22150287  61.67120764
Cd  54.93546832  20.46214198  61.67158558
Cd  51.03412902  13.70181733  61.66856202
Cd  47.13467944  6.94226747  61.66327079
Cd  58.83907530  36.23285021  55.29508318
Cd  58.84058708  40.74230334  48.92141536
Cd  54.93603524  42.99769131  42.54472399
Cd  54.93754702  47.50827827  36.16897748
Cd  51.03299518  49.76234343  29.79171918
Cd  51.03601875  54.27066272  23.41672856
Cd  47.13373458  56.52113740  17.04215368
Cd  86.15563138  33.98558807  61.68745928
Cd  78.34974024  33.98464321  61.68519161
Cd  70.54460499  33.98218656  61.67801065
Cd  62.74135946  33.97916300  61.66856202
Cd  39.32652063  47.51281361  10.66808902
Cd  35.41932318  40.75194094  10.66663393
Cd  31.51401545  33.98747779  10.66534892
Cd  27.61494382  27.22150287  10.66395052
Cd  23.71606116  20.45760663  10.66308125
Cd  19.81736747  13.69709301  10.66245764
Cd  15.91946747  6.93941398  10.66204190
Cd  43.23352911  54.27047375  10.66971418
S  39.32652063  47.51451437  5.88991686
S  35.41894523  40.75326375  5.88804603
S  31.51344853  33.98861163  5.88645866
S  27.61456587  27.22225876  5.88606182
S  23.71549424  20.45798458  5.88575946
S  19.81698952  13.69718750  5.88564608
S  15.91927849  6.93937619  5.88566497
S  43.23390706  54.27217450  5.89224122
Cd  93.96095560  33.98445423  61.68519161
Cd  109.57500556  29.48104823  55.31454736
Cd  113.48295890  27.23114047  48.94560386
Cd  109.57708426  33.99031238  48.94144646
Cd  113.48636041  36.24721213  42.56702276
Cd  117.39317992  29.48822919  42.57080221
Cd  113.47936842  22.72244323  55.31738195
Cd  117.38713279  20.47026780  48.94673769
Cd  121.29754278  22.72716755  42.57212502
Cd  125.20606304  20.47329136  36.19751234
Cd  121.30226710  27.23662067  36.19751234
Cd  117.39563656  33.99843821  36.19524467
Cd  113.48787219  40.75742115  36.19089830
Cd  117.39714834  43.01375398  29.81552973
Cd  121.30585758  36.25514898  29.81912021
Cd  125.21267709  29.49370939  29.82119891
Cd  129.11628406  22.73019111  29.82157685
Cd  117.38165259  15.96266660  55.31700400
Cd  121.28903902  13.70888490  48.94503694
Cd  125.19888209  15.96506656  42.57061324
Cd  129.10702440  13.71024551  36.19562261
Cd  133.01611158  15.96669172  29.82044302
Cd  136.92160828  13.71088801  23.44564137
Cd  133.02234768  20.47442520  23.44620829
Cd  129.11968557  27.23907732  23.44601931
Cd  125.21381092  34.00278458  23.44488548
Cd  121.30547963  40.76422416  23.44261781
Cd  117.39639245  47.52207327  23.43959424
Cd  121.30226710  49.77481562  17.06613430
Cd  125.21154325  43.01772240  17.06813741
Cd  129.11987454  36.25703871  17.06976257
Cd  133.02556021  29.49389837  17.07095310
Cd  136.92746643  22.72962419  17.07172789
Cd  140.82597115  15.96621929  17.07212473
Cd  121.28148011  9.20332461  55.31435838
Cd  125.18924448  6.94893820  48.94201338
Cd  129.09776475  9.20443955  42.56758967
Cd  133.00609603  6.94941063  36.19297700
Cd  136.91367143  9.20532772  29.81836432
Cd  140.81935711  6.95005314  23.44450753
Cd  144.72258614  9.20549780  17.07225701
Cd  105.66837502  27.22622718  61.68575853
Cd  109.57235994  20.46743321  61.68859312
Cd  113.47502205  13.70788335  61.68802620
Cd  117.37560547  6.94905158  61.68538058
Cd  105.66988680  36.23738556  55.30963407
Cd  105.67139858  40.74702766  48.93596626
Cd  109.57972987  43.00317151  42.56173152
Cd  109.58105268  47.51375848  36.18579604
Cd  113.48900602  49.76895747  29.81118336
Cd  113.48881705  54.27727676  23.43600377
Cd  117.39412478  56.52888528  17.06386663
Cd  101.76420113  33.98294245  61.68065627
Cd  148.62411441  6.95101690  10.70287888
Cd  144.72655456  13.70986756  10.70097025
Cd  140.82823882  20.47196855  10.69940178
Cd  136.92708849  27.23624273  10.69807897
Cd  133.02272562  34.00032793  10.69683175
Cd  129.11552817  40.76309033  10.69567902
Cd  125.20700791  47.52282916  10.69462077
Cd  121.29848765  54.27935546  10.69378929
S  125.20984250  47.52452991  5.91644861
S  129.11892968  40.76460211  5.91707222
S  133.02612713  34.00165074  5.91811157
S  136.93067897  27.23699862  5.91947217
S  140.83182930  20.47253547  5.92124852
S  144.73014504  13.70999984  5.92349729
S  148.62751592  6.95096021  5.92631298
S  121.30113326  54.28105621  5.91631633
Cd  47.13826992  61.02529929  10.67164171
S  47.13883684  61.02700005  5.89509471
Cd  117.39261300  61.03323614  10.69329797
S  117.39506964  61.03493690  5.91673207
S  93.96756965  15.96455633  63.30241911
S  90.06471856  9.20245534  63.31319055
S  86.15884392  15.96468861  63.30789932
S  97.87231046  9.20288998  63.30355295
S  93.96945937  2.43961735  63.31035596
S  86.16035570  2.43837013  63.31659206
S  82.25467002  9.20183173  63.31545822
S  90.06509651 -4.32422219  63.30903315
S  82.25599283 -4.32558279  63.31092288
S  78.35011819  2.43761424  63.31413541
S  78.34898435  15.96391382  63.30544267
S  74.44462148  9.20094356  63.30846623
S  101.77516154  2.44122362  63.29845069
S  97.87212148 -4.32186003  63.30071836
S  93.96794759 -11.08418779  63.29599404
S  86.16073364 -11.08658774  63.29996247
S  78.35257483 -11.08732473  63.29750582
S  74.44670018 -4.32571507  63.30430884
S  70.54120348  2.43736858  63.30298603
S  90.06377370 -17.84430456  63.28597849
S  82.25731564 -17.84606201  63.28597849
S  74.45085758 -17.84577855  63.28106521
S  70.54536088 -11.08639877  63.28881308
S  66.63967521 -4.32482690  63.29108075
S  70.54044759  15.96225086  63.29523815
S  66.63684062  9.19984752  63.29391534
S  62.73531234  2.43746307  63.28635644
S  105.67574495 -4.31883647  63.28975795
S  101.77251592 -11.08069179  63.28862411
S  97.86853100 -17.84095975  63.28238802
S  93.96530197 -24.59875217  63.27350630
S  86.16073364 -24.60158675  63.27407322
S  78.35522045 -24.60234265  63.27180555
S  70.55046314 -24.60101984  63.26613637
S  66.64591130 -17.84388883  63.27256144
S  62.74060357 -11.08437676  63.27652986
S  58.83605174 -4.32329622  63.27520706
S  97.86834203  22.72357707  63.28824617
S  90.06188397  22.72452193  63.29486021
S  101.77327181  15.96383823  63.29202562
S  82.25334721  22.72452193  63.29599404
S  105.67612290  9.20313564  63.29070281
S  74.44481046  22.72301015  63.28994692
S  109.57708426  2.44299996  63.28597849
S  66.63816343  22.72036453  63.27860856
S  62.73474542  15.96002099  63.27974240
S  58.83283920  9.19858140  63.27615192
S  54.93338962  2.43774653  63.26878199
S  93.96303430  29.48104823  63.28125418
S  86.15638727  29.48180412  63.28389980
S  78.34898435  29.48104823  63.28144315
S  70.54233732  29.47878056  63.27388425
S  62.73814693  29.47575700  63.26367973
S  58.83472893  22.71734097  63.26556945
S  54.93244476  15.95729978  63.26424665
S  51.03242827  9.19697513  63.25990028
S  101.76722469  29.47972542  63.27596295
S  105.67196550  22.72206529  63.28012034
S  109.57538350  15.96266660  63.28144315
S  113.47653383  9.20304115  63.27955343
S  27.61588868 -17.84661003 -0.48554809
S  23.71719499 -11.08209019 -0.48487723
S  19.81831233 -4.32121752 -0.48405331
S  23.71662807 -6.57645431 -6.85592589
S  27.61853430 -4.32403321 -13.23358102
S  19.81812336 -13.33211134  5.88636417
S  23.71681705 -20.09477924  5.88679881
S  15.91978872 -6.57305280  5.88604292
S  15.92018556  2.43634813 -0.48333711
S  19.81944617  0.18308724 -6.85424403
S  23.72040753  2.43610246 -13.22908347
S  12.02179423  0.18374637  5.88587284
Cd  27.61286512  22.71526227 -8.45401046
Cd  23.71606116  15.95153612 -8.45047668
Cd  27.61758943  13.69877487 -14.82920896
Cd  19.81887925  9.19234530 -8.44749091
Cd  23.71946266  6.93990531 -14.82268940
Cd  27.61494382  27.22150287 -2.08090957
Cd  23.71625013  20.45741766 -2.07913322
Cd  19.81793439  13.69680955 -2.07767814
Cd  15.91995880  6.93947067 -2.07601518
Cd  23.71795088 -11.08091856  17.03340425
Cd  27.61702251 -17.84445574  17.03527507
Cd  23.71719499 -20.09421233  10.66332691
Cd  19.81850131 -13.33177119  10.66253323
Cd  27.61853430 -4.32244584  29.78019185
Cd  23.71776191 -6.57496143  23.40350048
Cd  19.81906822 -4.32074509  17.03191136
Cd  15.91993990 -6.57286383  10.66207969
Cd  23.72021855  2.43636703  29.77527857
Cd  19.82001309  0.18360748  23.40142178
Cd  15.92058241  2.43642372  17.03087201
Cd  12.02186982  0.18383009  10.66183403
S  27.61758943  13.69764103  31.37512059
S  27.61418793  22.71242768  25.00183072
S  23.71719499  15.95023221  24.99767332
S  27.61588868  27.21923519  18.63016601
S  23.71719499  20.45609485  18.62738812
S  19.81869028  13.69643161  18.62529052
S  23.71927369  6.93984862  31.36850655
S  19.81963514  9.19200515  24.99446079
S  15.92041233  6.93950847  18.62338190
S  23.71606116  29.46895398  12.25600687
S  19.81812336  22.70694748  12.25534547
S  15.91982652  15.94826689  12.25470296
S  12.02183203  9.19177839  12.25417384
Cd  23.71587218  29.46989885  4.29379760
Cd  19.81774541  22.70732542  4.29336296
Cd  15.91959975  15.94849366  4.29330627
Cd  12.02173754  9.19185398  4.29345745
Cd  19.81944617 -4.32029156 -8.44531772
Cd  15.92118712 -11.07606196  4.29428893
Cd  19.82020206 -17.83538506  4.29498812
Cd  12.02222887 -4.31925221  4.29394877
Cd  15.92111153  2.43631033 -8.44378705
Cd  8.12389423  2.43632923  4.29370311
S  27.61626662  27.22018006 -6.85893055
S  23.71851780  20.45552794 -6.85615265
S  19.82001309  13.69567572 -6.85416844
S  23.71908472  15.94779446 -13.22725044
S  15.92152727  6.93931949 -6.85205195
S  19.82152487  9.19130596 -13.22373555
S  23.71549424  29.46668631 -0.48307254
S  19.81831233  22.70600262 -0.48305176
S  15.92026115  15.94775667 -0.48284578
S  12.02215328  9.19160831 -0.48249051
S  19.82039103 -17.83479924  12.25449509
S  15.92131940 -11.07574071  12.25421163
S  19.81982411 -4.31957346  24.99276003
S  12.02228556 -4.31908213  12.25394707
S  15.92139499  2.43646151  24.99087031
S  8.12389423  2.43638592  12.25389038
Cd  23.71927369  15.94694408  29.77414473
Cd  27.61721149  27.21696752  23.40784685
Cd  23.71927369  20.45401616  23.40406740
Cd  19.82058000  13.69524108  23.40161075
Cd  23.71625013  29.46498556  17.03274284
Cd  19.81887925  22.70505775  17.03164680
Cd  15.92069579  15.94734093  17.03075863
Cd  19.82133589  9.19111698  29.77036528
Cd  15.92182962  6.93935729  23.39934308
Cd  12.02236115  9.19149493  17.03004053
Cd  23.71832883  33.97330485  10.66357258
Cd  19.82039103  27.20997554  10.66270330
Cd  15.92130050  20.45118157  10.66221197
Cd  12.02228556  13.69471196  10.66189072
Cd  8.12389423  6.93931949  10.66175844
S  23.71795088  33.97387177  5.88706337
S  19.82020206  27.21035348  5.88655315
S  15.92116822  20.45137054  5.88621300
S  12.02220997  13.69474975  5.88596733
S  8.12389423  6.93930060  5.88585395
Cd -73.98371732 -4.48277020  4.23060516
Cd -66.02740399 -4.47358613  4.24492928
Se -66.02872679 -4.46999565 -0.62157245
Cd -58.07090168 -4.48428198  4.22571077
Cd -77.95157497  2.39116478  4.23183348
Cd -69.99923007  2.39942288  4.23587750
Se -70.00471027  2.39711742 -0.63340025
Cd -62.05425510  2.39866699  4.23342085
Cd -66.02891577  0.11087363 -2.26506336
Se -62.05160948  2.39638042 -0.63585122
Cd -54.10209916  2.38891601  4.22448245
Cd -73.96406417  9.27657039  4.24738593
Se -73.96236341  9.27477515 -0.61912904
Cd -66.02608118  9.27997190  4.23464917
Cd -69.99601753  6.98387923 -2.26383504
Se -66.02759296  9.28456393 -0.63462479
Cd -58.08828716  9.27509641  4.24249154
Cd -62.06049119  6.98312334 -2.26631058
Se -58.09282251  9.27330117 -0.62401776
Cd -69.99356089  16.17191596  4.22937684
Cd -62.05708968  16.17117897  4.22693909
Se -73.95839499 -4.47502232  12.34488068
Cd -66.02324659 -4.49195426  17.23997019
Cd -69.99034836 -6.78738552  10.74044663
Se -66.02475837 -4.48564258  12.36799203
Se -70.00244260 -6.76508676  5.86843067
Cd -62.06068016 -6.78816031  10.73800888
Se -58.09131072 -4.47653410  12.34006188
Se -62.05160948 -6.76586155  5.86599293
Se -77.93078799  2.40713296  12.34610901
Cd -69.99923007  2.39706072  17.23280813
Cd -73.96179649  0.11085889  10.72168165
Se -69.99563959  2.40002759  12.36224727
Se -73.97445766  0.10448087  5.85412545
Cd -62.04594030  2.39630483  17.23040818
Cd -66.02494734  0.10356492  10.73764983
Se -62.05274331  2.39929060  12.35984731
Se -66.02645912  0.11000908  5.86759919
Cd -58.08809819  0.10932292  10.71684395
Se -54.11778389  2.40488419  12.33889025
Se -58.07864956  0.10294245  5.84926885
Cd -73.97578047  9.28573556  17.24240794
Cd -77.94855141  7.00022536  10.74288438
Se -73.97200101  9.28259862  12.37041088
Se -77.93607922  6.97981632  5.87084952
Cd -66.02192378  9.28467732  17.23161760
Cd -69.99828521  6.98752640  10.73887816
Se -66.02362453  9.27874358  12.36103784
Se -69.99431678  6.98431387  5.86880862
Cd -58.06825607  9.28424268  17.23757024
Cd -62.05028667  6.98677051  10.73644041
Se -58.07524805  9.28110573  12.36559208
Se -62.05727866  6.98355798  5.86638977
Cd -54.10020944  6.99795769  10.73559003
Se -54.11570519  6.97752975  5.86357408
Cd -73.98315040  13.86731953  10.74165605
Se -69.99582856  16.14819990  12.34369016
Se -73.95990677  13.86542980  5.86964010
Cd -66.02362453  13.85768193  10.71926280
Se -62.04990873  16.14746291  12.34127131
Se -66.02513631  13.87045648  5.85168770
Cd -58.06409867  13.86580775  10.73679946
Se -58.09036586  13.86393692  5.86478350
Se -66.02230173  0.10378866  18.84464991
Se -69.99563959  6.98741302  18.84585934
Se -62.04783003  6.98665713  18.84345939
Se -74.01244115 -4.49333376 -0.63326986
Se -77.97160607 -6.77160631  5.81924111
Cd -62.04877489 -6.76196871 -2.23664189
Cd -70.01000151 -6.76119392 -2.23416634
Se -58.04520141 -4.49486444 -0.63818881
Se -54.08282396 -6.77393068  5.81194676
Se -77.97576347  2.37291003 -0.63204909
Se -81.92774743  0.08224976  5.82046943
Cd -73.98674088  0.09874177 -2.24578816
Se -66.03023858  0.11644756 -7.13947927
Cd -58.07109066  0.09720297 -2.25073924
Se -54.08074526  2.37066125 -0.63941146
Se -50.12554876  0.07917574  5.81073734
Cd -77.93777997  6.97342905 -2.23172860
Cd -73.95650526  13.86794314 -2.23295692
Se -69.99261603  6.98110134 -7.13825095
Cd -66.02740399  13.88194601 -2.24826370
Se -62.06653831  6.98034545 -7.14070759
Cd -54.11872875  6.97116138 -2.23911743
Cd -58.09849168  13.86643136 -2.23787021
Se -69.99072630  16.20075318 -0.63450574
Se -69.98108870  20.77035629  5.81680336
Se -62.06294783  16.20001619 -0.63694537
Se -62.06767215  20.76960040  5.81438451
Cd -77.92455189 -6.76334821  10.69928840
Cd -73.95272581 -4.47071374  17.21383528
Se -70.00093082 -6.78466432  18.86332041
Se -62.04499544 -6.78543911  18.86092046
Se -69.98203356 -11.37849371  12.38619009
Cd -69.99620651 -11.34377945  4.23960026
Se -62.06861701 -11.37924960  12.38377125
Cd -54.12666560 -6.76565368  10.69201295
Cd -58.09395634 -4.47222552  17.20901648
Cd -62.05954633 -11.34455423  4.23714361
Cd -81.89618900  0.11750146  10.70049782
Cd -77.92341806  2.40860695  17.21506361
Se -73.97011129  0.10454512  18.87443200
Se -58.07468114  0.10301123  18.86965099
Cd -50.15389465  0.11443633  10.69080353
Cd -54.12194129  2.40635818  17.20784485
Se -77.95025217  6.98741302  18.86575815
Se -73.97162307  13.87741067  18.86454873
Se -81.91981058  9.30323443  12.38983727
Cd -81.89807873  9.27579560  4.24326632
Se -66.02097892  13.87030530  18.87203204
Se -54.09321745  6.98512645  18.85855830
Se -58.07052374  13.87589889  18.85974882
Se -50.12762746  9.30026756  12.38019966
Cd -50.15446157  9.27284763  4.23347754
Se -77.96234641  16.15628793  12.38862784
Cd -69.99507267  20.72670362  10.69686955
Cd -69.99261603  16.14239844  17.21264476
Cd -77.92908723  16.14901248  4.24203800
Cd -62.05047564  20.72594772  10.69443180
Cd -62.04990873  16.14166145  17.21022591
Se -54.08339088  16.15407695  12.38139019
Cd -54.12194129  16.14682040  4.23470587
Cd -66.02078995  0.11375470  23.70453383
Cd -69.98543507  6.98244304  23.70566766
Cd -62.05482201  6.98166825  23.70321102
Cd -78.02111689 -6.78347379 -2.24119613
Cd -77.98294443 -11.35060136  4.16019397
Cd -81.95798304 -4.50367057  4.14847767
Se -62.05009770 -6.76298916 -7.09561873
Se -62.04764105 -11.35513670 -0.63032566
Se -70.01151329 -6.76223327 -7.09316209
Se -70.01094637 -11.35438081 -0.62787469
Cd -54.03803745 -6.78577926 -2.24862275
Cd -54.07299738 -11.35290682  4.15284294
Cd -50.09701390 -4.50669413  4.13866999
Cd -81.96403017  0.04745971 -2.23998670
Cd -85.89862865  2.36310235  4.16263172
Se -73.99335492  0.09572520 -7.10956491
Cd -66.03118344 -4.46731224 -8.76135550
Cd -70.01189123  2.39432062 -8.78325742
Cd -62.04915283  2.39356473 -8.78575186
Se -58.06712223  0.09418923 -7.11451599
Cd -50.09417931  0.04439666 -2.24986997
Cd -46.15542344  2.35936069  4.15040519
Se -77.94023662  6.97393927 -7.09070544
Se -81.91546421  9.26950282 -0.62421051
Se -73.95877293  13.86847226 -7.09193377
Se -77.93286669  16.16592553 -0.62543316
Cd -73.96236341  9.27343345 -8.75889885
Cd -66.02986063  9.29015752 -8.78450464
Se -66.02891577  13.88799313 -7.11204045
Cd -58.09735785  9.27192167 -8.76383104
Se -54.11910670  6.97165271 -7.09809427
Se -50.13991068  9.26653595 -0.63399551
Se -58.09905860  13.86696048 -7.09684705
Se -54.12080745  16.16369565 -0.63276530
Cd -69.97012829  20.81703252 -2.24367167
Cd -73.94157643  23.06939692  4.15896565
Cd -66.02456940  23.08848316  4.14358328
Cd -62.08316790  20.81627663 -2.24610941
Cd -58.10775134  23.06788514  4.15409015
Se -77.89960751 -11.34217318  12.34620349
Se -81.89600003 -4.46933424  12.32367796
Se -77.90754436 -6.75633733  18.85553474
Cd -69.96710473 -11.40205859  17.27094280
Cd -70.06348075 -6.74044473  23.73760403
Cd -62.08033331 -11.40281448  17.26854285
Cd -61.97923297 -6.74121952  23.73514739
Cd -66.02608118 -13.69752765  10.75276764
Cd -73.94157643 -13.67545565  10.73124366
Se -73.98126067 -13.61679856  5.84628309
Se -66.02759296 -13.64542790  5.87098180
Cd -58.11058593 -13.67698633  10.72638707
Se -54.15123204 -11.34444085  12.33896584
Se -50.15389465 -4.47235781  12.31405925
Se -54.13838190 -6.75864279  18.84835378
Se -58.07392525 -13.61834813  5.84140759
Se -85.84855091  2.42880812  12.34864124
Se -81.88050428  0.12649316  18.85674416
Cd -74.02188978  0.07381100  23.76009177
Cd -58.01969011  0.07227011  23.75517848
Se -46.20058789  2.42508536  12.33662258
Se -50.16447712  0.12343936  18.84718215
Cd -81.93209380  9.32651585  17.27458997
Cd -77.94250429  6.90978308  23.74006068
Cd -77.98785771  16.15655249  17.27339945
Cd -73.89962451  13.91082102  23.73873787
Cd -85.88936899  7.02363907  10.73490973
Cd -81.94929030  13.88922145  10.75766203
Se -85.85913337  6.96129701  5.84993026
Se -81.90582661  13.86318103  5.87585730
Cd -66.01927816  13.93179698  23.75763513
Cd -50.11213171  9.32353008  17.26495237
Cd -54.09775279  6.90749651  23.73287972
Cd -54.05485601  16.15432261  17.26614290
Cd -58.13912079  13.90930924  23.73401355
Cd -46.15976981  7.01984072  10.72277769
Cd -50.09814774  13.88619789  10.74792994
Se -46.19302898  6.95749866  5.83781711
Se -50.14463500  13.86015747  5.86616300
Cd -77.97236196  20.73350663  10.73249088
Se -66.02211275  23.01969713  12.31884026
Se -73.97200101  22.99513069  12.34499407
Se -69.99374986  20.71082992  18.85313478
Se -77.90414285  20.73709711  5.84749251
Se -58.07203552  22.99361891  12.34017527
Se -62.04669619  20.71007403  18.85073483
Cd -54.07337533  20.73123896  10.72517764
Se -54.14461800  20.73501841  5.84021706
Se -66.02060097 -4.46980668  25.31306859
Se -62.03195633  2.38974749  25.33291071
Se -70.00792281  2.39050338  25.33536736
Se -66.01927816  9.29773532  25.33423352
Se -73.95404862  9.27466177  25.31533626
Se -58.08469668  9.27314999  25.31061195
S -77.93116593 -11.28567037 -0.61271342
S -81.88957496 -4.46332492 -0.62486435
S -77.93362258 -6.72579935 -7.01625024
S -81.85726065 -13.52820820  5.84342960
S -85.80943358 -6.72717885  5.83245029
Cd -58.01761141 -4.51317589 -8.69323088
Cd -62.08354585 -11.38675181 -8.62230946
Cd -58.01194223 -13.59257227 -2.22108944
Cd -66.03004960 -13.67577690 -2.26340041
Cd -74.04456649 -4.51166411 -8.68824200
Cd -69.97976589 -11.38599592 -8.61985282
Cd -74.04796800 -13.59102269 -2.21613836
S -50.16825657 -4.46632958 -0.63463424
S -54.12742149 -11.28793804 -0.62004177
S -54.12798841 -6.72808592 -7.02362017
S -50.19811424 -13.53126956  5.83373530
S -46.24518542 -6.73097720  5.82035604
S -85.81737043  2.37659499 -0.61028701
S -81.87105565  0.09547916 -7.01504081
S -89.72192227  0.09676058  5.84584845
Cd -78.00883367  2.35624264 -8.68701368
S -66.03231727 -4.40277809 -13.48100285
S -69.97541952  2.41618475 -13.50428427
S -62.08827016  2.41542886 -13.50674091
Cd -54.05221040  2.35395607 -8.69447810
S -46.23951624  2.37287223 -0.62246818
S -50.18961048  0.09244313 -7.02484849
S -42.33175187  0.09223148  5.83137315
Cd -81.92831434  9.31449719 -8.61616785
Cd -81.93455044  13.87835553 -2.25848712
Cd -85.87160556  6.89273775 -2.21249119
Cd -69.99393884  16.23571311 -8.68948922
Cd -77.97954292  16.15252737 -8.61737728
Cd -77.85198641  20.77999389 -2.21494783
S -73.90793930  9.24113803 -13.47856510
S -66.03118344  9.24641036 -13.50551259
Cd -62.06427064  16.23497612 -8.69196476
S -58.15442757  9.23962625 -13.48345949
Cd -50.13140692  9.31147363 -8.62605112
Cd -46.18547008  6.88893940 -2.22479330
Cd -50.12082445  13.87533197 -2.26833259
Cd -54.07866656  16.15027860 -8.62480390
Cd -54.20149875  20.77772622 -2.22227997
S -66.02608118  23.00779186 -0.62973985
S -73.91323054  22.99078432 -0.61394363
S -69.96597089  20.71120786 -7.01870688
S -73.88923102  27.51384348  5.84099185
S -66.02343556  27.53614224  5.82638427
S -58.13874285  22.98946151 -0.61880022
S -62.09015989  20.71045197 -7.02114463
S -58.15782908  27.51252067  5.83617305
Cd -77.83327813 -11.36433966  17.23707891
Cd -81.89600003 -13.55300141  10.63516999
Cd -81.90166921 -4.47343495  17.20814721
Cd -85.85270830 -6.75304920  10.62432297
Cd -77.85236436 -6.67961445  23.74024965
S -66.02343556 -13.58826369  18.82119841
S -73.90415985 -13.57941978  18.81027580
S -69.97088418 -11.24991676  25.21272414
S -73.94686766 -4.43528138  25.30588763
S -58.14290024 -13.58093156  18.80549479
S -58.09452326 -4.43679316  25.30097434
S -62.07145160 -11.25067265  25.21026750
S -66.02589221 -18.14240884  12.33788870
S -73.89017588 -18.11806917  12.32895029
Cd -73.89905759 -18.18976537  4.20681351
Cd -66.02834885 -18.21487983  4.20241045
S -58.16160853 -18.11958095  12.32415039
Cd -54.21434889 -11.36660734  17.22989795
Cd -50.15635130 -13.55606276  10.62545680
Cd -50.14520192 -4.47645851  17.19849071
Cd -46.19888713 -6.75686645  10.61219093
Cd -54.19034937 -6.68188212  23.73306869
Cd -58.15764011 -18.19127715  4.20197581
Cd -85.83381105  2.49600678  17.23953556
Cd -89.76198446  0.07435694  10.63758884
Cd -81.78564003  0.13466830  23.74157246
S -77.88864710  2.39369701  25.30702147
S -54.15160998  2.39142934  25.29984051
Cd -46.21192624  2.49226512  17.22751690
Cd -42.28885509  0.06981385  10.62309464
Cd -50.25593986  0.13164568  23.73193485
S -81.85234736  13.83458948  18.82603611
S -85.78618995  7.00595123  18.81392297
S -81.80094681  9.24495528  25.21631462
S -77.90414285  20.65508300  18.81152302
S -69.96105760  16.12181933  25.30456482
S -77.85047463  16.08593343  25.21518078
S -89.71039494  9.28979847  12.33380689
S -85.79809522  16.11206834  12.34395472
Cd -89.77823610  9.32003409  4.21170790
Cd -85.86329077  16.14831328  4.20851426
S -62.07617592  16.12108233  25.30229715
S -50.18998842  13.83158481  18.81647410
S -46.25765761  7.00217178  18.80197990
S -50.23798746  9.24196951  25.20686599
S -54.13630320  20.65281533  18.80432316
S -54.18694786  16.08368466  25.20799982
S -42.33742105  9.28535762  12.31944497
S -46.24820898  16.10836448  12.33193606
Cd -42.27468215  9.31557434  4.19710032
Cd -46.18792672  16.14460942  4.19630663
S -81.84478846  22.91065994  12.33140694
Cd -66.02041200  23.02801192  17.20329061
Cd -66.02192378  27.58773176  10.61823805
Cd -74.02207875  22.95015521  17.23592618
Cd -73.88904204  27.56108663  10.63271335
Cd -69.95255384  20.62579225  23.73779301
Cd -81.90601558  22.95223391  4.20928905
Cd -58.01893422  22.94864343  17.23106958
Cd -58.15480552  27.55957484  10.62789455
Cd -62.08467968  20.62503636  23.73552533
S -50.19962602  22.90782535  12.32176934
Cd -50.14331219  22.94921035  4.19951917
Cd -66.01890022 -4.37913762  30.17608945
Cd -62.08827016  2.42315784  30.20405739
Cd -69.94839644  2.42391373  30.20651404
Cd -66.01776638  9.23089571  30.20538020
Cd -73.87392424  9.22928945  30.17835712
Cd -58.16141956  9.22779656  30.17363280
Cd -81.81757640 -13.49714111 -2.16545591
Cd -85.76294632 -6.69896525 -2.17375180
Cd -81.81493079 -4.41884077 -8.58173704
Cd -77.85406511 -11.23047147 -8.57034200
Cd -85.73100995 -11.22614400  4.23890106
Cd -81.74973524 -18.01840502  4.25946128
Cd -89.66617535 -4.40865514  4.24011048
S -58.14573483 -4.40752131 -13.43491243
S -58.11436538 -13.52136739 -6.99310110
S -66.03137241 -13.58051582 -7.02150368
S -62.10546667 -11.21384189 -13.38154657
S -58.14422305 -18.07929199 -0.57733019
S -66.02986063 -18.12729103 -0.58247591
S -73.91908869 -4.40600953 -13.42999914
S -73.94819047 -13.51985561 -6.98820671
S -69.96049069 -11.21310489 -13.37910882
S -73.91530924 -18.07779911 -0.57247926
Cd -46.29620802 -6.70274470 -2.18595943
Cd -50.24252280 -13.50016467 -2.17520689
Cd -50.24743609 -4.42182653 -8.59154472
Cd -54.20924663 -11.23270135 -8.57767413
Cd -46.32493186 -11.22988566  4.22678791
Cd -50.30715143 -18.02139079  4.24980478
Cd -42.38919954 -4.41309600  4.22557849
Cd -89.67637987  0.11774240 -2.16303706
Cd -85.73214379  2.41794220 -8.56790425
Cd -93.55655424  2.43619695  4.26310845
S -77.85519895  2.41338796 -13.42878972
Cd -62.09034886 -6.67334056 -14.96513695
Cd -66.03250625  0.14416701 -15.01967444
Cd -69.97560849 -6.67260357 -14.96269920
Cd -69.97088418  6.96724964 -15.01844612
Cd -73.91757691  0.14080065 -14.98301375
Cd -58.14724661  0.13929586 -14.98790814
Cd -62.09280551  6.96651265 -15.02090276
S -54.20830176  2.41112029 -13.43614075
Cd -42.38201858  0.11322898 -2.17766354
Cd -46.32908925  2.41421944 -8.58014967
Cd -38.49806476  2.43105690  4.24619540
S -81.85348120  13.83073444 -7.01660929
S -85.76067865  6.94474301 -6.98457843
S -81.76976633  9.24586234 -13.37546165
S -85.78883557  16.10450944 -0.57639666
S -89.69017487  9.25121027 -0.56762644
S -69.96729370  16.07289432 -13.43122746
S -77.84234881  20.65678375 -6.98701618
S -77.84159292  16.04823340 -13.37667107
S -81.80321448  22.90914816 -0.57004718
Cd -73.90245910  13.79071004 -14.96147088
Cd -77.84593929  6.96209069 -14.96026145
Cd -66.03118344  13.79783431 -14.98545150
S -62.09356140  16.07213843 -13.43366521
Cd -54.21775039  6.95982302 -14.96761249
Cd -58.15971881  13.78917936 -14.96636527
S -50.20453931  13.82769198 -7.02641697
S -46.29866467  6.94096356 -6.99678606
S -50.29260054  9.24285768 -13.38525043
S -42.36557797  9.24675052 -0.58217355
S -46.26502754  16.10080557 -0.58855705
S -54.21378197  20.65451608 -6.99431052
S -54.21926217  16.04596573 -13.38402211
S -50.24913684  22.90612460 -0.57975471
Cd -66.02589221  27.47963944 -2.17983672
Cd -73.88582951  27.46187601 -2.16789365
Cd -66.02834885  22.91878576 -8.58661254
Cd -73.90756136  22.89421932 -8.57155142
Cd -69.95954582  29.71726398  4.23406336
Cd -77.83233326  29.66548549  4.25827075
Cd -62.08789222  29.71650809  4.23164451
Cd -58.16595490  27.46036423 -2.17275025
Cd -58.14913634  22.89270754 -8.57644581
Cd -54.21529375  29.66321782  4.25101420
S -81.77845907 -13.49801038  18.74925655
S -81.74916832 -18.01643971  12.29072114
S -85.73289968 -11.22835498  12.29074004
S -85.75500947 -6.69803928  18.75615405
S -89.66787610 -4.41135745  12.29194946
S -77.80795580 -11.21274585  25.18815770
S -81.76957736 -4.39869629  25.23275524
Cd -66.02192378 -13.46654644  23.59719739
Cd -66.02438042 -18.06137739  17.13643211
Cd -73.88998691 -13.47385968  23.58642595
Cd -73.87486910 -18.04722334  17.12605751
Cd -69.94253829 -11.16758139  29.98050281
Cd -73.87468013 -4.37554714  30.05646979
Cd -58.15367168 -13.47537146  23.58170164
Cd -58.17370278 -18.04871623  17.12125761
Cd -58.16330928 -4.37704003  30.05174548
Cd -62.09658496 -11.16831839  29.97804617
Cd -62.09318345 -20.31342054  10.67957855
Cd -69.95992377 -20.31266465  10.68197851
Cd -77.82628614 -20.26617739  10.67918171
S -69.96408117 -20.34875842  5.87340065
S -77.83875833 -20.28696438  5.87916432
S -62.09186064 -20.34951431  5.87098180
Cd -54.22682108 -20.26825609  10.67194406
S -50.26878999 -13.50101504  18.73967564
S -46.31812884 -11.23209664  12.27874028
S -50.30261609 -18.01944437  12.28112133
S -46.29129473 -6.70181873  18.74419208
S -42.38258550 -4.41579831  12.27758754
S -50.27181356 -4.40170095  25.22330661
S -54.23456895 -11.21497572  25.18097674
S -54.21737245 -20.28923205  5.87192667
S -89.65427008  0.14651424  18.75167540
S -93.55334171  2.43347574  12.29434941
S -85.68849112  2.43999530  25.19042537
Cd -77.80001895  2.42493418  30.05760363
Cd -54.23683663  2.42268541  30.05061164
S -42.39108927  0.14199193  18.73738907
S -38.49617503  2.42831679  12.27764423
S -46.35176597  2.43625364  25.17870907
Cd -81.74538887  13.77372140  23.60211068
Cd -85.72628564  16.07155262  17.14247923
Cd -85.68716831  6.96396152  23.59020541
Cd -89.64085302  9.26621469  17.13089521
Cd -81.71477531  9.22694619  29.98409329
Cd -77.81759340  20.59158821  23.58774876
Cd -81.78866359  22.86341679  17.12849526
Cd -69.94291623  16.03081012  30.05533596
Cd -77.79094827  16.02156936  29.98277048
Cd -89.64538836  13.79123916  10.68802563
Cd -93.53935774  6.95615695  10.68400051
Cd -85.71116783  20.60387143  10.68681621
S -89.67921446  13.80684830  5.87944778
S -93.56449109  6.95706402  5.88400202
S -85.74234831  20.62428047  5.87823835
Cd -62.09110475  16.03005423  30.05287931
Cd -50.29354541  13.77071674  23.59247308
Cd -46.31661706  16.06784875  17.13049837
Cd -46.35346672  6.96020097  23.57830013
Cd -42.40393940  9.26175494  17.11655219
Cd -50.32094643  9.22394152  29.97445569
Cd -54.21982909  20.58932054  23.58056780
Cd -50.25253835  22.86058220  17.11889545
Cd -54.24307272  16.01930169  29.97577849
Cd -38.51034798  6.95088462  10.66721975
Cd -42.40261659  13.78672272  10.67360702
Cd -46.33494740  20.60009197  10.67477865
S -42.37162509  13.80233185  5.86501027
S -38.48823818  6.95181058  5.86720235
S -46.30660151  20.62050101  5.86618190
Cd -81.73764099  27.39308999  10.68039114
S -66.01946714  27.47774971  18.75012582
S -62.08581352  29.72142138  12.28352128
S -69.95671123  29.72217727  12.28592123
S -73.89660095  27.43390807  18.74685659
S -77.82704203  29.66624138  12.28953061
S -66.01795536  22.87834563  25.22803092
S -73.89981348  22.85453508  25.18683489
S -81.75162496  27.41312108  5.88037374
S -58.14233333  27.43239629  18.74207559
S -54.21548272  29.66397371  12.28231186
S -58.13609723  22.85302330  25.18211058
Cd -50.30658451  27.39006642  10.67077243
S -50.29543513  27.41009752  5.87073614
S -66.01814433  0.15411207  31.71035798
S -62.07919948 -6.65291262  31.61247017
S -69.95822301 -6.65215673  31.61492682
S -62.08694735  6.96150488  31.70922414
S -58.14875839  0.14843287  31.64176093
S -69.94782952  6.96226077  31.71149181
S -73.88734129  0.14994069  31.64667421
S -66.01682152  13.77950396  31.64421757
S -73.87203451  13.77767093  31.61606065
S -77.81211320  6.95464517  31.61738346
S -58.16141956  13.77615915  31.61133634
S -54.22266368  6.95237750  31.61020250
S -81.73801894 -17.98985126 -0.52816708
S -85.69812872 -11.20110513 -0.54628955
S -81.76334127 -13.45269475 -6.94366586
S -89.62894775 -4.39145864 -0.54508012
S -85.70398687 -6.66408090 -6.95130036
S -81.73934175 -4.37443220 -13.35204794
S -77.80474326 -11.16856405 -13.34082297
S -89.60457028 -13.44647755  5.88536262
S -85.65050762 -20.21836732  5.88933104
S -93.52594068 -6.65279924  5.88657204
Cd -54.23305717 -6.65423543 -14.95487573
Cd -58.16519901 -18.01078942 -8.54246854
Cd -66.03212830 -18.05194766 -8.55955166
Cd -58.17767120 -13.43553604 -14.92556608
Cd -66.03364008 -13.45080503 -14.93803828
Cd -54.22436443 -20.26466561 -2.14368626
Cd -62.08392379 -20.29660198 -2.16464333
Cd -69.97693130 -20.29584609 -2.16220558
Cd -77.83308915 -6.65200556 -14.94756249
Cd -73.89905759 -18.00929654 -8.53761194
Cd -73.88941999 -13.43406205 -14.92070949
Cd -77.83667963 -20.26239794 -2.13641082
S -42.42926173 -4.39588059 -0.55957621
S -46.36064768 -11.20482789 -0.55837812
S -46.35781309 -6.66782256 -6.96345130
S -50.32170232 -17.99281813 -0.53782169
S -50.29940356 -13.45568052 -6.95336016
S -50.32548177 -4.37739907 -13.36179893
S -54.26121409 -11.17079393 -13.34811731
S -42.45099358 -13.45095620  5.87094401
S -46.40581213 -20.22195780  5.87731239
S -38.52905626 -6.65799599  5.86979128
S -93.52669657  2.43330567 -0.52454069
S -89.61137330  0.14372897 -6.94124701
S -85.65466502  2.43088682 -13.33840412
S -97.41216218  0.15822600  5.89295932
Cd -81.75805003  0.14768303 -14.94635307
S -62.11056893 -6.62692889 -19.72533781
S -66.03382905  0.16208388 -19.76464411
S -69.95822301 -6.62619190 -19.72288117
S -69.95671123  6.95831124 -19.76332131
S -73.88110519  0.16262434 -19.73837692
S -58.18636394  0.16113561 -19.74310124
S -62.10962407  6.95755535 -19.76577795
Cd -50.30696246  0.14468782 -14.95610406
S -38.53056804  2.42814672 -0.54140839
S -42.44948180  0.13923803 -6.95581680
S -46.40902466  2.42714516 -13.35057396
S -34.64207888  0.15231267  5.87383529
Cd -85.72609666  16.06684720 -8.55346674
Cd -89.62384549  9.23322008 -8.53275535
Cd -81.74349914  13.76587904 -14.93318168
Cd -85.65825550  6.95475856 -14.91708121
Cd -85.69397132  20.60670602 -2.15734898
Cd -89.64123097  13.77149153 -2.15613956
Cd -93.54351513  6.94874923 -2.13157312
Cd -69.95595534  20.58535211 -14.94998134
Cd -81.75559339  22.85850350 -8.53517419
Cd -77.80096381  20.56097465 -14.91950006
Cd -81.73518435  27.39686944 -2.13520139
S -73.87316835  13.75113918 -19.72174733
S -77.79756231  6.95524988 -19.72061350
S -66.03250625  13.75418164 -19.74064459
Cd -62.10489975  20.58459622 -14.95241909
S -54.26858402  6.95298221 -19.72779446
S -58.19165517  13.74962740 -19.72666062
Cd -46.33249076  16.06308664 -8.56569327
Cd -42.43606474  9.22872253 -8.54740072
Cd -46.40543418  6.95099800 -14.92925105
Cd -50.31867876  13.76283658 -14.94295156
Cd -38.51393846  6.94347689 -2.14858065
Cd -42.41452187  13.76695618 -2.17074714
Cd -46.35989179  20.60292656 -2.16951882
Cd -50.30110431  22.85566891 -8.54492518
Cd -54.25970231  20.55870697 -14.92679441
Cd -50.31678903  27.39403485 -2.14489569
S -62.09393934  29.67436720 -0.55353665
S -69.95633329  29.67512309 -0.55111780
S -66.02721501  27.40990855 -6.95734748
S -77.81570368  29.63978521 -0.52936138
S -73.87656985  27.39138923 -6.94608471
S -66.02967166  22.82977967 -13.35690454
S -73.88072725  22.81938618 -13.34203240
S -69.94461699  34.18249752  5.87935329
S -77.78622395  34.14413608  5.88693109
S -62.10055338  34.18174163  5.87695334
S -54.23475793  29.63751754 -0.53661415
S -58.17804915  27.38987745 -6.95092241
S -58.17861607  22.81787439 -13.34688899
S -54.25913539  34.14186841  5.87971234
Cd -81.72403497 -13.42952671  23.53370260
Cd -85.66165701 -11.19375410  17.09835413
Cd -81.71742092 -17.97873967  17.09071964
Cd -85.64842893 -20.22176883  10.67937068
Cd -89.60759384 -13.45046487  10.67816126
Cd -85.65901139 -6.64355848  23.54617479
Cd -89.60154672 -4.36815831  17.09956355
Cd -93.53028705 -6.65472676  10.67935179
Cd -77.77299587 -11.15648870  29.95385767
Cd -81.70778332 -4.36394423  29.98825069
S -66.02173481 -17.97027370  25.12693058
S -62.09715188 -20.26372075  18.72092955
S -69.95085308 -20.26296486  18.72331061
S -73.86390869 -17.96982017  25.12277318
S -77.80379840 -20.23027260  18.70458342
S -66.01927816 -13.41692224  31.52894428
S -73.85842848 -13.41482464  31.52308613
S -77.79340491 -6.63737908  31.56314832
S -58.17974990 -17.97131305  25.11804887
S -54.24420656 -20.23254027  18.69738357
S -54.24401758 -6.63962785  31.55596737
S -58.18031682 -13.41629863  31.51836182
S -62.10489975 -24.78129970  12.29164710
S -69.94764055 -24.78054381  12.29404706
S -77.78735779 -24.74501696  12.29028650
Cd -69.95312075 -24.81096839  4.27310510
Cd -77.79888511 -24.76580394  4.28298836
Cd -62.10433283 -24.81172428  4.27070515
S -54.26518252 -24.74728463  12.28308664
Cd -50.31981260 -13.43251248  23.52425397
Cd -46.38634795 -11.19747686  17.08639216
Cd -50.33115095 -17.98172544  17.08113872
Cd -42.44494646 -13.45494352  10.66372375
Cd -46.40467829 -20.22554828  10.66733313
Cd -46.38389131 -6.64730014  23.53426952
Cd -42.44570235 -4.37261807  17.08523943
Cd -38.52168633 -6.65994240  10.66255212
Cd -50.33020609 -4.36692999  29.97880206
Cd -54.26612738 -11.15871858  29.94686569
Cd -54.25856847 -24.76807161  4.27576961
Cd -89.56696474  0.15801284  23.53615924
Cd -93.50401986  2.44080788  17.09434791
Cd -97.41348499  0.16034363  10.68298006
Cd -85.62159482  2.44069450  29.95631432
S -81.71836579  0.16229779  31.56447113
S -50.31792287  0.15929596  31.55483353
Cd -42.47499310  0.15351378  23.52179733
Cd -38.54228435  2.43563003  17.07764273
Cd -34.63773251  0.15442312  10.66381824
Cd -46.41526076  2.43693394  29.94440904
S -85.64502742  16.02597242  25.13278873
S -85.66883797  20.57344684  18.72814831
S -89.59644446  13.77202065  18.72933883
S -89.56696474  9.23495863  25.12768647
S -93.49589404  6.95540106  18.70940223
S -81.69984647  13.74890930  31.53366860
S -85.61894920  6.95967184  31.52667661
S -81.72346805  22.81730748  25.12522983
S -81.71401942  27.35794108  18.70579285
S -69.94159343  20.55606136  31.56088065
S -77.77847607  20.53678615  31.52421997
S -93.50779931  16.03589349  12.30128471
S -97.39817820  9.22945952  12.29631473
S -89.58567302  22.82770097  12.30009418
Cd -93.53822390  16.04864914  4.28036164
Cd -97.42312259  9.23204845  4.28903549
Cd -89.61307405  22.84565337  4.27915222
S -62.09053783  20.55530547  31.55842401
S -46.39277302  16.02224966  25.12107243
S -46.37198603  20.56966739  18.71622414
S -42.44626927  13.76750420  18.71507140
S -42.47234748  9.23046108  25.11351353
S -38.54833147  6.95012873  18.69279153
S -50.33379657  13.74588574  31.52421997
S -46.41620562  6.95591129  31.51477134
S -50.31244267  22.81428391  25.11578120
S -50.32510383  27.35510649  18.69624973
S -54.25365519  20.53451848  31.51703901
S -34.65020470  9.22352578  12.27728519
S -38.53888284  16.03069674  12.28457953
S -42.45911940  22.82335460  12.28573226
Cd -38.51356051  16.04345239  4.26346749
Cd -34.63036258  9.22611471  4.26977918
Cd -42.43663166  22.84111802  4.26465802
S -85.63501187  29.59953405  12.29272425
Cd -66.01795536  27.36871252  23.54031664
Cd -62.07919948  29.64375364  17.09115427
Cd -69.96011274  29.64432056  17.09355422
Cd -62.09790777  34.18759978  10.66973308
Cd -69.94442802  34.18835567  10.67213303
Cd -73.86220793  27.35397266  23.53143493
Cd -77.80814477  29.62107693  17.08954801
Cd -77.78792470  34.14545889  10.67697073
Cd -66.01625460  22.80880371  29.98352637
Cd -73.86617636  22.79746535  29.95272384
Cd -85.65088557  29.61767542  4.28542611
Cd -58.17370278  27.35246088  23.52652164
Cd -54.23135642  29.61899823  17.08234815
Cd -54.25441108  34.14319122  10.66975198
Cd -58.16652182  22.79595357  29.94799952
S -46.40770185  29.59575460  12.28072449
Cd -46.39674144  29.61389597  4.27335076
Cd -66.01644358  0.16523065  36.43996418
Cd -62.09261653 -6.62037154  36.36456412
Cd -69.94159343 -6.61961565  36.36702076
Cd -62.09507318  6.95594908  36.43883035
Cd -58.17181305  0.16272525  36.38950850
Cd -69.93668014  6.95670497  36.44109802
Cd -73.86107410  0.16421965  36.39423281
Cd -66.01512077  13.75095020  36.39196514
Cd -73.84992472  13.74838018  36.36815460
Cd -77.77488559  6.95139484  36.36928843
Cd -58.18050579  13.74686840  36.36343028
Cd -54.25667875  6.94912717  36.36210747
Cd -85.64181488 -20.20362746 -2.10772478
Cd -89.58453919 -13.43147313 -2.11874188
Cd -85.65787756 -11.17068054 -8.52396812
Cd -81.71968860 -17.95313388 -8.50996525
Cd -93.50420883 -6.64083727 -2.11753246
Cd -89.58359432 -4.36957561 -8.52275869
Cd -85.63992516 -6.62566277 -14.89897764
Cd -81.71458634 -13.40702007 -14.89217463
Cd -93.48153212 -11.15548715  4.28261042
Cd -89.54579980 -17.94332621  4.28544501
Cd -85.61006749 -24.70967908  4.29128426
Cd -97.39080827 -4.35236021  4.28786386
S -54.27595395 -6.61929440 -19.71532227
S -54.24855293 -20.22139089 -6.92331352
S -62.09450626 -20.24557938 -6.94207849
S -58.19297798 -17.94512145 -13.31619984
S -69.96918343 -20.24482349 -6.93964075
S -66.03345111 -17.96167545 -13.32910667
S -58.20072586 -13.39258257 -19.69226761
S -66.03496289 -13.39725019 -19.70077138
S -54.26801710 -24.74709566 -0.51141654
S -62.10527770 -24.77411874 -0.51978236
S -69.95519945 -24.77336285 -0.51737107
S -77.79264902 -6.61708342 -19.70814131
S -77.81513676 -20.21912321 -6.91605697
S -73.87411321 -17.94364746 -13.31136214
S -73.86919992 -13.39112748 -19.68754329
S -77.79246005 -24.74501696 -0.50419212
Cd -38.55551243 -6.64601512 -2.13448330
Cd -42.47574899 -13.43591398 -2.13327387
Cd -42.47896152 -4.37399757 -8.53736628
Cd -46.40562316 -11.17436551 -8.53611906
Cd -46.41904021 -20.20740691 -2.11980013
Cd -50.34475698 -17.95608186 -8.51965954
Cd -46.42622117 -6.62934774 -14.91112858
Cd -50.35269383 -13.40996805 -14.90186892
Cd -38.57478763 -11.16058941  4.26575406
Cd -42.51108687 -17.94772927  4.27100750
Cd -46.44757507 -24.71326956  4.27926560
Cd -34.66513353 -4.35812387  4.26864534
Cd -97.39647745  0.16042753 -2.10409650
Cd -93.48682335  2.43294662 -8.50635587
Cd -89.54882337  0.16514032 -14.88975578
Cd -101.28137614  2.44005199  4.29612196
S -81.70835024  0.16647144 -19.70681850
Cd -58.19486771 -4.36184663 -21.29286552
Cd -66.03458494 -4.36715676 -21.29607806
Cd -62.11756092 -11.14157876 -21.27812566
Cd -62.10905715  2.42621920 -21.31138484
Cd -69.95897891  2.42697509 -21.30892819
Cd -73.87430218 -4.36037264 -21.28795223
Cd -69.95274281 -11.14084177 -21.27566902
Cd -66.03326214  9.22479190 -21.31025100
Cd -73.87921547  9.22331791 -21.29362141
Cd -77.79453874  2.43128366 -21.28681840
Cd -54.27349731  2.42901599 -21.29399936
Cd -58.18730880  9.22180613 -21.29834573
S -50.35911890  0.16350382 -19.71664507
Cd -34.66248792  0.15450419 -2.12342840
Cd -38.57459866  2.42774987 -8.52336341
Cd -42.51618913  0.16067565 -14.90432556
Cd -30.77380978  2.43353244  4.27456019
S -85.65579886  20.57325787 -6.93482195
S -89.59379884  13.75399266 -6.93361252
S -85.64937379  16.02170164 -13.32304065
S -93.49589404  6.94695399 -6.91123817
S -89.55524843  9.22320453 -13.30652445
S -81.69852366  13.73910162 -19.69585809
S -85.61176824  6.95205625 -19.68376384
S -89.58151563  22.82732302 -0.51133151
S -93.50723239  16.02927944 -0.51012775
S -97.40252457  9.22849576 -0.49816012
S -69.94801849  20.53149492 -19.71059795
S -81.71061791  27.35529547 -6.91484754
S -81.71345250  22.80294556 -13.30892440
S -77.77601943  20.52072348 -19.68622049
S -85.63841338  29.60047891 -0.50176949
Cd -69.95349870  16.00930504 -21.28908607
Cd -77.78622395  16.00348468 -21.27321237
Cd -81.70457079  9.21832904 -21.27207854
Cd -62.11170277  16.00854915 -21.29154271
S -62.11548222  20.53073903 -19.71286562
Cd -50.36214246  9.21528658 -21.28171614
Cd -54.27897752  16.00117922 -21.28058230
S -46.40052090  20.56947841 -6.94693509
S -42.46441063  13.74945732 -6.94816341
S -46.41167028  16.01790329 -13.33521049
S -38.56382722  6.94168165 -6.92817011
S -42.50711844  9.21865029 -13.32109423
S -46.45437809  6.94827680 -19.69585809
S -50.36629986  13.73605916 -19.70568466
S -34.65360621  9.22254313 -0.51736540
S -38.54719763  16.02406380 -0.52699356
S -42.47083570  22.82278768 -0.52580681
S -50.34419006  27.35227190 -6.92452294
S -50.34607979  22.79992200 -13.31863759
S -54.28729231  20.51845581 -19.69359042
S -46.41223720  29.59669946 -0.51382406
Cd -62.10471078  34.15471854 -2.12718896
Cd -69.94537288  34.15547444 -2.12477011
Cd -62.10112030  29.62202179 -8.53122467
Cd -69.95387665  29.62277768 -8.52880582
Cd -77.78149964  34.12712855 -2.11012473
Cd -77.79661744  29.60350247 -8.51117467
Cd -66.02967166  27.33299670 -14.90502476
Cd -73.86504252  27.32430396 -14.89459347
Cd -66.02286864  36.39423281  4.27418224
Cd -73.86901095  36.37968192  4.28064510
Cd -81.69682291  36.35435960  4.29011263
Cd -58.17672634  36.37817014  4.27582630
Cd -54.26858402  34.12486087 -2.11736238
Cd -54.25856847  29.60123480 -8.51845012
Cd -58.19430079  27.32279218 -14.89943117
Cd -50.34910335  36.35133603  4.28047503
S -81.68964195 -17.93119417  25.09480524
S -85.62291762 -11.15267146  25.11426942
S -89.55146898 -13.41765923  18.69146873
S -85.61913817 -20.18983246  18.68574286
S -85.60288653 -24.70684449  12.28922825
S -89.53842987 -17.94255142  12.29056996
S -93.47491808 -11.15310609  12.29372580
S -89.54523289 -4.35733018  25.11559222
S -93.47246144 -6.62462343  18.69267815
S -97.38532807 -4.34852406  12.29298881
S -81.68680736 -13.39515259  31.49209463
S -85.61271310 -6.61821725  31.50872422
Cd -66.02022303 -17.92189671  29.90302404
Cd -62.10225414 -20.20079287  23.50554568
Cd -69.94253829 -20.20003698  23.50800233
Cd -62.10754537 -24.74501696  17.08236705
Cd -69.94216034 -24.74426107  17.08476700
Cd -73.84784602 -17.91892984  29.89848870
Cd -77.78112169 -20.18529712  23.49137274
Cd -77.77469662 -24.71856079  17.07915451
Cd -66.01776638 -13.38283158  36.29785679
Cd -73.84557835 -13.38086627  36.29143172
Cd -77.76675977 -6.61084732  36.32525782
Cd -58.19260004 -17.92040383  29.89376439
Cd -54.26385971 -20.18756479  23.48419178
Cd -54.27500909 -24.72063949  17.07195466
Cd -54.26745019 -6.61305830  36.31807686
Cd -58.18976545 -13.38232136  36.28670741
Cd -58.18239552 -26.98396431  10.67695184
Cd -66.02702604 -26.99662547  10.67955966
Cd -73.87146759 -26.98245253  10.68177064
Cd -81.69852366 -26.95864198  10.68324462
S -66.02834885 -27.01249917  5.89059716
S -73.87845958 -26.99530266  5.89367741
S -81.70740538 -26.96620088  5.89804268
S -58.17842709 -26.99681445  5.88885861
Cd -50.35533945 -26.96147657  10.67362592
S -46.41979610 -11.15639422  25.10236414
S -50.35382766 -17.93416104  25.08535661
S -42.49596906 -13.42211898  18.67714460
S -46.42905576 -20.19361191  18.67376199
S -38.57648839 -11.15822725  12.27702062
S -42.51354351 -17.94695448  12.27620804
S -46.44965377 -24.71043497  12.27722849
S -42.49634700 -4.36178994  25.10123031
S -38.57422071 -6.62982017  18.67602966
S -34.66570045 -4.35432552  12.27392147
S -46.42489836 -6.62192112  31.49681894
S -50.35193794 -13.39811946  31.48264600
S -50.34948129 -26.96922445  5.88842397
S -93.44770603  2.43889926  25.09839572
S -97.36983231  0.16770165  18.68935223
S -101.27419518  2.44265981  12.29404706
S -89.51745391  0.17092439  31.49455127
Cd -81.68132716  0.17079192  36.32658062
Cd -50.35155999  0.16781201  36.31694302
S -38.59292900  2.43370251  25.08195510
S -34.67609395  0.16175695  18.67034159
S -30.77588848  2.43612136  12.27263646
S -42.51902372  0.16644158  31.48037833
Cd -85.60156372  16.00178393  29.90907117
Cd -85.61630358  20.53603026  23.51291561
Cd -89.53710706  13.74639596  23.51404945
Cd -89.55487049  22.80596912  17.09079522
Cd -93.47283938  16.02138039  17.09198575
Cd -89.51405241  9.22208959  29.90340199
Cd -93.44506041  6.95133815  23.49628602
Cd -97.36813156  9.22600132  17.08518274
Cd -81.66885497  13.73186397  36.30258110
Cd -85.58228852  6.95243419  36.29502220
Cd -81.68510661  22.77932398  29.90094534
Cd -81.68416175  27.31712300  23.49269554
Cd -85.61630358  29.57647939  17.08157336
Cd -69.92968815  20.52091246  36.32299014
Cd -77.75315375  20.51014102  36.29256556
Cd -93.46603637  20.53999869  10.68800673
Cd -97.37720225  13.73991420  10.68898939
Cd -101.27154956  6.95022321  10.68925395
Cd -89.53124891  27.32638266  10.68658944
S -93.48115418  20.54774656  5.89904423
S -97.39269800  13.74152047  5.90091506
S -101.28326586  6.94763429  5.90407091
S -89.54107549  27.33772101  5.89849621
Cd -62.09941955  20.52015656  36.32053350
Cd -46.43264624  15.99800448  29.89716589
Cd -42.50220515  13.74187952  23.49987650
Cd -46.42130788  20.53225081  23.50101034
Cd -42.48670940  22.80162275  17.07645220
Cd -38.57063024  16.01616475  17.07528057
Cd -42.52166933  9.21755425  29.88904007
Cd -38.59595256  6.94608471  23.47965644
Cd -34.67703881  9.22004869  17.06611540
Cd -50.36157554  13.72882151  36.29313247
Cd -46.44927583  6.94867364  36.28311693
Cd -50.34759157  22.77630042  29.89130774
Cd -50.35174897  27.31409944  23.48305794
Cd -46.42338658  29.57269994  17.06959250
Cd -54.27576498  20.50768437  36.28538460
Cd -30.77872307  6.94349579  10.66774887
Cd -34.67136963  13.73384818  10.66984647
Cd -38.58045681  20.53470745  10.67122597
Cd -42.51297659  27.32184732  10.67218973
S -38.56836256  20.54245533  5.88226347
S -34.65889744  13.73545445  5.88179104
S -30.77021930  6.94090686  5.88264141
S -42.50617358  27.33318567  5.88409650
Cd -85.59721735  34.09311348  10.68445405
S -62.09412831  29.59178617  25.10708846
S -69.94027062  29.59254206  25.10954510
S -62.09696290  34.12467190  18.68307834
S -69.94027062  34.12542779  18.68547829
S -58.17237997  36.37363480  12.28097015
S -66.02041200  36.38950850  12.28533542
S -73.86844403  36.37514658  12.28578895
S -77.77696429  29.57553453  25.09367140
S -77.77129511  34.10596361  18.68334290
S -81.69417729  36.34887939  12.28803773
S -66.01530974  27.31806786  31.50267709
S -73.84727910  27.30654053  31.48982696
S -85.60156372  34.10331800  5.89925210
S -54.25743464  29.57326686  25.08649044
S -54.26593841  34.10388492  18.67616195
S -50.34664671  36.34585583  12.27843792
S -58.18352935  27.30502875  31.48510264
Cd -46.44530740  34.08933403  10.67243539
S -46.44379562  34.09953855  5.88725234
S -62.08921503  2.42529323  37.97045326
S -66.01644358 -4.36740242  37.94343018
S -69.94216034  2.42603022  37.97290990
S -58.17634839 -4.36041044  37.92226525
S -62.10130927 -11.13772372  37.89051785
S -69.93271171 -11.13698673  37.89278552
S -73.85634978 -4.35891755  37.92698956
S -58.16897846  9.22190062  37.94097354
S -66.01512077  9.22658714  37.97177607
S -54.25630080  2.42793885  37.92094244
S -73.86126307  9.22341240  37.94569785
S -77.77526354  2.43018762  37.92812340
S -62.09507318  16.00813341  37.92339908
S -69.93384555  16.00888930  37.92585573
S -77.76562594  15.99989421  37.89524217
S -81.68208305  9.21800778  37.89656497
S -54.26329279  15.99762653  37.88806121
S -50.34815849  9.21498422  37.88692737
S -85.60458728 -24.69815175 -0.49264590
S -89.53597323 -17.93015482 -0.49993457
S -85.62367352 -20.17925000 -6.88978978
S -93.46528048 -11.14518814 -0.50302994
S -89.55316974 -13.40843737 -6.90005099
S -85.61857125 -11.13834733 -13.29839862
S -81.69455524 -17.91520708 -13.28600202
S -97.37512355 -4.34912877 -0.49752328
S -93.46943787 -6.62399982 -6.89884156
S -89.53654015 -4.35056497 -13.29718920
S -85.60534317 -6.60493248 -19.66940192
S -81.68983092 -13.37865529 -19.66373275
S -97.36151752 -13.39545495  5.90072609
S -93.43825740 -20.16980137  5.90023476
S -89.51083987 -26.93048506  5.90151978
S -101.26531347 -6.60988356  5.90263471
Cd -50.36970136 -4.35304051 -21.28001538
Cd -54.29031587 -11.13303720 -21.27113367
Cd -54.28124519 -24.71364751 -8.49741747
Cd -62.11113585 -24.73500141 -8.50465512
Cd -54.28105621 -20.17603746 -14.88378424
Cd -62.11151379 -20.19058835 -14.89359192
Cd -69.95406562 -24.73424552 -8.50223627
Cd -69.95671123 -20.18983246 -14.89117307
Cd -58.21055243 -17.90067509 -21.25374819
Cd -66.03571878 -17.90583404 -21.25658278
Cd -50.35949684 -26.95939787 -2.10496578
Cd -58.18560805 -26.98245253 -2.11086172
Cd -66.03080549 -26.98944451 -2.11314829
Cd -73.87619191 -26.98094075 -2.10602403
Cd -81.69946853 -4.35007364 -21.27037778
Cd -77.77998785 -11.13084512 -21.26376374
Cd -77.78395628 -24.71137983 -8.49019872
Cd -77.78716881 -20.17395876 -14.87654659
Cd -73.86107410 -17.89922000 -21.24902388
Cd -81.70230312 -26.95656328 -2.09532818
S -34.68346388 -4.35491134 -0.51670211
S -38.59406284 -11.15029040 -0.51985606
S -38.59292900 -6.62913987 -6.91575461
S -42.52374803 -17.93453898 -0.51436263
S -42.50976406 -13.41285933 -6.91454519
S -42.52828337 -4.35498692 -13.31174009
S -46.44738610 -11.14199450 -13.31051177
S -46.45588987 -24.70174223 -0.50465888
S -46.44020514 -20.18284048 -6.90184623
S -50.37253595 -17.91811726 -13.29565852
S -46.46325980 -6.60857965 -19.68149617
S -50.38009486 -13.38154657 -19.67337035
S -34.69442429 -13.40125641  5.88158317
S -38.61806236 -20.17490363  5.88345400
S -42.54604680 -26.93483143  5.88710117
S -30.79025039 -6.61632753  5.88118632
S -101.26947086  2.44025986 -0.48782709
S -97.36680875  0.16522970 -6.88618040
S -93.44222582  2.43697174 -13.28239264
S -89.51254063  0.17371722 -19.66127610
S -105.15531442  0.17252594  5.90631968
Cd -85.61082338  2.43544106 -21.26130710
S -58.21225319 -4.34313834 -26.05762063
S -66.03590775 -4.34536822 -26.06007727
S -62.12568674 -11.11449899 -26.04514844
S -62.12115140  2.43239860 -26.07160460
S -69.94953028  2.43315449 -26.06914796
S -73.85956232 -4.34166436 -26.05289631
S -69.94745158 -11.11378089 -26.04269179
S -66.03458494  9.21239530 -26.07047077
S -73.86182999  9.21241419 -26.05762063
S -77.77167306  2.43583790 -26.05157351
S -54.29881964  2.43358913 -26.05875446
S -58.20752887  9.21090241 -26.06253392
Cd -46.45702370  2.43168050 -21.27340134
S -30.78854964  2.43372141 -0.50930383
S -34.69442429  0.15931562 -6.90545560
S -38.62146386  2.43173720 -13.29934349
S -42.55473954  0.16928940 -19.67582699
S -26.89968253  0.16540337  5.88260362
Cd -89.55184693  22.80464631 -8.49620804
Cd -93.47416219  16.01268765 -8.49499862
Cd -85.61800434  20.53300670 -14.88635427
Cd -89.54126446  13.73923390 -14.88514484
Cd -97.37058821  9.22118252 -8.48417049
Cd -93.44392657  6.95050667 -14.87172779
Cd -85.60326447  15.99379039 -21.25053566
Cd -89.51159576  9.21428502 -21.24411059
Cd -89.53351659  27.32638266 -2.10120522
Cd -93.46357972  20.53621924 -2.10470122
Cd -97.38022581  13.73847801 -2.09880527
Cd -101.27343929  6.94939173 -2.08931885
Cd -66.03193933  22.78102474 -21.27510210
Cd -73.86390869  22.77705631 -21.26508655
Cd -85.61724845  29.57421172 -8.48777987
Cd -81.68888606  27.30654053 -14.87533717
Cd -81.68491764  22.76741871 -21.24656723
Cd -85.59929605  34.09179067 -2.09411875
S -69.94669569  15.98602362 -26.05403015
S -77.76751566  15.98409610 -26.04023515
S -81.67905949  9.21063785 -26.03910131
S -62.12115140  15.98524883 -26.05648679
Cd -58.19996997  22.77554453 -21.26981086
S -50.39011040  9.20757650 -26.04873892
S -54.30033142  15.98179063 -26.04760508
Cd -42.50522872  22.80011097 -8.51075893
Cd -38.58461421  16.00741532 -8.51198726
Cd -42.52110241  13.73464187 -14.89969574
Cd -46.44285076  20.52922725 -14.89846741
Cd -34.68988894  9.21517319 -8.50354018
Cd -38.61976311  6.94521544 -14.88867863
Cd -42.55492851  9.20969299 -21.25866148
Cd -46.46193699  15.98991645 -21.26262991
Cd -30.78439224  6.94262651 -2.11095621
Cd -34.67590497  13.73237420 -2.11811827
Cd -38.59047236  20.53092800 -2.12163316
Cd -42.51845680  27.32184732 -2.11569942
Cd -46.43793747  29.57043227 -8.49985522
Cd -50.37045725  27.30351697 -14.88501256
Cd -50.37896102  22.76439515 -21.25620484
Cd -46.45078761  34.08801122 -2.10617520
S -58.18390730  36.36172953 -0.50955516
S -66.02438042  36.37363480 -0.51145056
S -62.10981304  34.11484533 -6.90847917
S -73.86485355  36.36324131 -0.50473636
S -69.94329418  34.11560122 -6.90606032
S -62.11019098  29.57062124 -13.30563627
S -69.94764055  29.57137713 -13.30321743
S -81.69172065  36.34264329 -0.49383264
S -77.77148409  34.09783779 -6.89218973
S -77.77847607  29.56155056 -13.28721145
S -66.03099447  27.29161170 -19.67544905
S -73.85502698  27.28745430 -19.66618939
S -66.02173481  40.87477313  5.89110739
S -73.85011369  40.86437964  5.89424433
S -81.66885497  40.84340368  5.89911982
S -58.19354490  40.86286786  5.88942553
S -50.35704020  36.33961973 -0.50345891
S -54.28143416  34.09557012 -6.89942738
S -54.27935546  29.55909391 -13.29444910
S -58.20696196  27.28575355 -19.67091371
S -50.37480362  40.84038012  5.88952002
Cd -81.66715421 -17.89893654  29.87392226
Cd -85.59476071 -20.15997479  23.47077472
Cd -85.58795769 -11.12578066  29.89300850
Cd -89.51802083 -13.39125976  23.47908952
Cd -93.43976918 -11.13369861  17.08161116
Cd -89.51613111 -17.91972353  17.07811516
Cd -85.58946947 -24.68567956  17.07405225
Cd -89.50630453 -26.92878431  10.68515325
Cd -93.43428897 -20.16885650  10.68560678
Cd -97.35792704 -13.39413214  10.68670282
Cd -89.50384789 -4.34181553  29.89414233
Cd -93.43221027 -6.61014812  23.48022335
Cd -97.35358067 -4.34181553  17.08053401
Cd -101.26172299 -6.60816391  10.68802563
Cd -81.66507551 -13.37045388  36.26459761
Cd -85.58058776 -6.60052942  36.27820364
S -62.10603359 -20.16545500  31.47111867
S -69.93365658 -20.16469911  31.47357531
S -62.10905715 -24.69663997  25.07288442
S -69.93554630 -24.69588408  25.07534106
S -58.18919853 -26.95750814  18.67525488
S -66.02438042 -26.96676780  18.68169884
S -73.85975129 -26.95599636  18.68005478
S -77.75995676 -20.15506150  31.46374874
S -77.76052368 -24.68171114  25.06778216
S -81.68283894 -26.93672116  18.67529267
S -66.01757741 -17.89275714  37.84799902
S -73.83858636 -17.88958240  37.84478648
S -77.75674422 -11.12544050  37.87237648
S -81.67584695 -4.34688000  37.88503765
S -54.27992238 -20.15732917  31.45656778
S -54.28389080 -24.68397881  25.06060120
S -50.36611088 -26.93974472  18.66569286
S -50.35704020 -4.34986577  37.87540004
S -54.27727676 -11.12765148  37.86519552
S -58.19656846 -17.89105639  37.84006217
S -58.19940305 -31.46903997  12.28040323
S -66.02664810 -31.47848860  12.28403151
S -73.85389314 -31.46771716  12.28522204
S -81.67244545 -31.44768607  12.28586454
Cd -66.02910474 -31.49247257  4.28930005
Cd -73.85956232 -31.48000038  4.29360862
Cd -81.67943743 -31.45600086  4.29825735
Cd -58.19883613 -31.48151216  4.28878982
S -50.38103972 -31.45070963  12.27624584
Cd -46.45135453 -11.12946562  29.88110322
Cd -42.52620467 -13.39568172  23.46472760
Cd -50.37329184 -17.90186562  29.86428466
Cd -46.45022069 -20.16375424  23.45886945
Cd -38.60842475 -11.13881976  17.06486818
Cd -42.53281872 -17.92412659  17.06375325
Cd -46.46004726 -24.68927004  17.06205249
Cd -34.69518018 -13.39993360  10.66752210
Cd -38.61900722 -20.17376979  10.66880712
Cd -42.54755858 -26.93294171  10.67073464
Cd -42.53451947 -4.34625639  29.87996939
Cd -38.61107037 -6.61532597  23.46359376
Cd -34.69404634 -4.34763589  17.06142888
Cd -30.79081731 -6.61460788  10.66648275
Cd -46.45362220 -6.60419549  36.26629836
Cd -50.37045725 -13.37338295  36.25514898
Cd -50.37896102 -31.45883545  4.28865754
Cd -93.40783281  2.44101575  29.87751274
Cd -97.33109293  0.17255976  23.47436520
Cd -101.24849491  2.44243305  17.07887105
Cd -105.15077907  0.17427696  10.68997205
Cd -89.48438371  0.17607560  36.26705426
S -85.58531208  2.43716071  37.87483313
S -46.44606329  2.43340016  37.86292785
Cd -38.62921174  2.43578121  29.86088315
Cd -34.71124285  0.16661752  23.45546794
Cd -30.79837622  2.43585680  17.05740377
Cd -26.90119431  0.16713965  10.66608591
Cd -42.54850344  0.17162284  36.25269234
S -85.58644591  20.51278663  31.47829963
S -89.50082433  13.73432062  31.47943346
S -89.51254063  22.77837912  25.08138818
S -93.42654109  16.00074458  25.08252202
S -89.51065090  27.30521773  18.68487358
S -93.43769048  20.52488088  18.69010812
S -97.34734458  13.73471746  18.68727353
S -93.40688794  6.95243419  31.46866202
S -97.32806937  9.21766763  25.07382928
S -101.24358162  6.95079013  18.68132090
S -85.57378475  15.98721414  37.85385717
S -89.48287193  9.21320788  37.84969977
S -81.66488654  27.28575355  31.46507155
S -85.58776872  29.54813350  25.07023880
S -85.58228852  34.07062574  18.67652099
S -66.01379796  22.77459967  37.88031333
S -73.84368862  22.76987535  37.87124265
S -81.66054017  22.75872597  37.84724313
S -97.34658869  22.78121371  12.29365021
S -101.25208539  15.99789110  12.29365021
S -105.14548784  9.21770543  12.29308330
S -93.42351753  29.55436960  12.29125026
Cd -97.36113958  22.78820570  4.29893765
Cd -101.26682525  16.00138709  4.30203680
Cd -105.15720414  9.21789440  4.30547610
Cd -93.43523383  29.56325131  4.29963685
S -58.18390730  22.76836357  37.86651833
S -46.44587432  20.50900718  31.46639435
S -42.53300769  13.72976638  31.46526052
S -38.61144832  15.99547225  25.06589243
S -42.52374803  22.77384378  25.06702627
S -42.52847235  27.30068238  18.67054946
S -38.60351147  20.51958965  18.67345964
S -34.69574710  13.72863254  18.66828179
S -38.62826688  6.94714296  31.45203244
S -34.71143182  9.21165830  25.05474305
S -30.80139978  6.94400601  18.65992920
S -46.45494500  15.98339690  37.84195189
S -42.54736961  9.20863474  37.83533785
S -50.36573294  27.28272999  31.45543394
S -46.44681918  29.54435405  25.05833353
S -46.45494500  34.06684629  18.66454013
S -50.36686677  22.75570241  37.83779450
S -26.90383993  9.21018432  12.26929165
S -30.79516368  15.99108808  12.27222072
S -34.69858168  22.77516659  12.27456398
S -38.61938517  29.54907837  12.27448839
Cd -34.68894408  22.78215857  4.27970024
Cd -30.78552608  15.99454628  4.28045613
Cd -26.89703691  9.21037329  4.28164666
Cd -38.61277112  29.55796008  4.28278049
S -89.49704487  36.31543124  12.28828339
Cd -62.09923057  29.54926734  29.88582754
Cd -62.10225414  34.08385382  23.47058575
Cd -69.93214480  29.55002323  29.88809521
Cd -69.93195582  34.08460971  23.47304239
Cd -58.18031682  36.34396610  17.06853425
Cd -66.01890022  36.35058014  17.07322077
Cd -73.85767259  36.34547788  17.07333416
Cd -58.19165517  40.86003327  10.67481645
Cd -66.02041200  40.87212752  10.67710301
Cd -73.84897985  40.86154505  10.67961635
Cd -77.75806703  29.54114152  29.87259945
Cd -77.75542142  34.07138163  23.46850705
Cd -81.68038229  36.32790343  17.07288062
Cd -81.66734319  40.83981320  10.68277219
Cd -66.01379796  27.28272999  36.27234549
Cd -73.83442896  27.27668286  36.26232994
Cd -89.50441481  36.32355706  4.30067620
Cd -54.27311936  29.53887385  29.86541850
Cd -54.27878854  34.06911396  23.46132609
Cd -50.35741814  36.32487987  17.06328081
Cd -50.37329184  40.83678964  10.67315349
Cd -58.19316696  27.27517108  36.25760563
S -42.54377913  36.31089590  12.27388368
Cd -42.54132248  36.31883275  4.28625759
Cd -62.09885263  2.43169940  42.72065748
Cd -66.01474282 -4.34676662  42.70005947
Cd -69.92949918  2.43245529  42.72311412
Cd -58.19071031 -4.34351629  42.68229604
Cd -62.10565564 -11.11404546  42.65621782
Cd -69.92534178 -11.11330846  42.65867447
Cd -73.83877533 -4.34202340  42.68702036
Cd -58.18523011  9.21156382  42.69760282
Cd -66.01342001  9.21373700  42.72179131
Cd -54.27727676  2.43336236  42.68116221
Cd -73.84179889  9.21307560  42.70232714
Cd -77.75107505  2.43561113  42.68815419
Cd -62.09998646  15.98577795  42.68342988
Cd -69.92571973  15.98655274  42.68588652
Cd -77.74653970  15.98294336  42.66113111
Cd -81.65713867  9.21126146  42.66226495
Cd -54.27916649  15.98065680  42.65395015
Cd -50.36989034  9.20821900  42.65262734
Cd -89.50800528 -26.92424897 -2.08319614
Cd -93.43258822 -20.16224246 -2.08765589
Cd -89.52180028 -17.91127645 -8.48194061
Cd -85.59665043 -24.67793168 -8.47305890
Cd -97.35244684 -13.38878422 -2.08937554
Cd -93.44317068 -11.13110968 -8.48532322
Cd -89.51991056 -13.38319063 -14.86343189
Cd -85.60061886 -20.15222691 -14.85679896
Cd -101.25718765 -6.60663323 -2.08525594
Cd -97.35301375 -4.34425328 -8.47952176
Cd -93.43202130 -6.60565058 -14.86222247
Cd -89.50611556 -4.33867859 -21.23976422
Cd -85.59419379 -11.11572731 -21.24089806
Cd -81.67868154 -17.88618089 -21.23428402
Cd -101.24377059 -11.11563283  4.30158327
Cd -97.32939218 -17.89700902  4.30037384
Cd -93.40858870 -24.66772716  4.30128091
Cd -89.48684035 -31.42633216  4.30364307
Cd -105.14567681 -4.33404876  4.30489029
S -50.39464575 -4.33926440 -26.04666022
S -54.30751238 -11.11092741 -26.03947926
S -50.37196903 -26.93842191 -6.88650165
S -58.19430079 -26.95561842 -6.89302121
S -54.29655197 -24.67906552 -13.27515499
S -66.03231727 -26.95996479 -6.89523219
S -62.11907270 -24.69248257 -13.28184462
S -54.29919758 -20.14580185 -19.65711871
S -62.12134037 -20.15279383 -19.66524453
S -73.87033376 -26.95410664 -6.88820241
S -69.94877439 -24.69172668 -13.27944467
S -69.94953028 -20.15203794 -19.66278788
S -58.22037901 -17.87612755 -26.02492837
S -66.03723056 -17.87824404 -26.02662912
S -50.38368533 -31.45127655 -0.49414067
S -58.20299353 -31.47055175 -0.49548993
S -66.03061652 -31.47678785 -0.49554285
S -73.85842848 -31.46903997 -0.49068625
S -81.67716976 -4.33631643 -26.03721159
S -77.76543696 -11.10875422 -26.03229830
S -81.69266551 -26.93558732 -6.87688295
S -77.77148409 -24.67698682 -13.26793624
S -77.77167306 -20.14372315 -19.64993775
S -73.85389314 -17.87469136 -26.02001508
S -81.67754771 -31.44844196 -0.48454086
Cd -30.80310053 -6.61309610 -2.10685550
Cd -34.70821929 -13.39458568 -2.10863185
Cd -34.70992004 -4.35003584 -8.49887256
Cd -38.62051900 -11.13617415 -8.50223627
Cd -38.62845585 -20.16715575 -2.10449335
Cd -42.54264529 -17.91562282 -8.49641591
Cd -38.63412503 -6.61075284 -14.87913552
Cd -42.54736961 -13.38753700 -14.87790719
Cd -42.55379467 -26.92840636 -2.09761474
Cd -46.46855103 -24.68152216 -8.48507756
Cd -46.46760617 -20.15581739 -14.86883651
Cd -42.56305433 -4.34310055 -21.25412614
Cd -46.47610994 -11.11935559 -21.25299230
Cd -50.39294499 -17.88905328 -21.24392162
Cd -30.81330505 -11.12192561  4.28002149
Cd -34.72768346 -17.90269710  4.28115533
Cd -38.64886489 -24.67264045  4.28448125
Cd -42.57136913 -31.43067853  4.28924336
Cd -26.91120986 -4.34090847  4.28107974
Cd -105.14964524  0.17401353 -2.07839623
Cd -101.24906182  2.43906933 -8.46824010
Cd -97.33317163  0.17377637 -14.85318958
Cd -93.41028945  2.43825675 -21.23069354
Cd -109.03662262  2.44239525  4.30965240
S -85.58512310  2.43816226 -26.02984166
Cd -54.30429984 -6.59773262 -27.62590423
Cd -58.21036346  0.17380830 -27.63591977
Cd -62.12455290 -6.59992471 -27.62968368
Cd -66.03590775  0.17331263 -27.63724258
Cd -69.94858541 -6.59918771 -27.62722704
Cd -58.21716648 -13.36593743 -27.61721149
Cd -66.03723056 -13.36695788 -27.61740046
Cd -62.12152934  6.95194286 -27.63837642
Cd -69.94915233  6.95269875 -27.63591977
Cd -73.86145204  0.17529060 -27.63100649
Cd -77.76883847 -6.59554054 -27.61872327
Cd -73.85710567 -13.36448234 -27.61248717
Cd -66.03458494  13.72885931 -27.63346313
Cd -73.85805054  13.72738532 -27.62609320
Cd -77.77053922  6.95201845 -27.62495936
Cd -81.67887051  0.17828034 -27.61740046
Cd -50.39294499  0.17532141 -27.62703806
Cd -54.29995347  6.94975078 -27.63214032
Cd -58.21130832  13.72585464 -27.63081751
S -46.48518062  2.43440171 -26.04174693
Cd -26.91007602  0.16684731 -2.10220678
Cd -30.81292711  2.43247419 -8.48991526
Cd -34.73165189  0.16786115 -14.87246478
Cd -38.65736866  2.43300331 -21.24751210
Cd -23.01931918  2.43464737  4.28364977
S -89.51537522  27.30672951 -6.88338361
S -93.43958020  20.52147937 -6.88680401
S -89.51991056  22.77762323 -13.27341645
S -97.35490348  13.73135375 -6.88098365
S -93.43542281  15.99728638 -13.27220702
S -85.59098126  20.50673951 -19.65787460
S -89.50573761  13.72776327 -19.65674076
S -101.25132950  6.94854136 -6.87087362
S -97.33525033  9.21594798 -13.26192691
S -93.41085637  6.95005314 -19.64521343
S -85.58096571  15.97999539 -26.02058200
S -89.48740727  9.20942843 -26.01529077
S -93.42843082  29.55550343 -0.48466180
S -97.34904533  22.78045782 -0.48591469
S -101.25756559  15.99819345 -0.48226185
S -105.15059010  9.21700623 -0.47732400
S -66.03326214  22.75362371 -26.04193590
S -73.85408211  22.75230090 -26.03343214
S -85.58814667  34.07175957 -6.87567352
S -85.59570557  29.54492097 -13.26553629
S -81.67263442  27.27687184 -19.64880391
S -81.66942188  22.74776556 -26.01774741
S -89.50101330  36.31694302 -0.48212201
Cd -69.94461699  20.49823574 -27.62099094
Cd -77.76260238  20.49502321 -27.61116436
Cd -81.67471312  13.72396492 -27.61267615
Cd -85.58380030  6.95114918 -27.60889669
Cd -62.12341907  20.49747985 -27.62344758
S -58.21244216  22.75078912 -26.03815645
Cd -46.48650343  6.94738862 -27.62080197
Cd -50.39445677  13.72090356 -27.62212478
Cd -54.30543368  20.49275554 -27.61834532
S -42.53943276  27.30219417 -6.89785891
S -38.61711749  20.51618814 -6.90369816
S -42.53962173  22.77308789 -13.28792954
S -34.70368394  13.72523103 -6.90025886
S -38.62562126  15.99190066 -13.28915786
S -42.55889693  13.72317123 -19.67129165
S -46.47233048  20.50296006 -19.66996884
S -30.80914765  6.94175724 -6.89245429
S -34.72730552  9.20984417 -13.28123991
S -38.65510099  6.94478080 -19.66203199
S -42.58138467  9.20481750 -26.02965268
S -46.48688137  15.97610256 -26.03267625
S -26.90648554  9.20946622 -0.50103439
S -30.79762033  15.99133375 -0.50376315
S -34.70387292  22.77441070 -0.50511431
S -38.62221975  29.55021220 -0.50148603
S -46.46477158  34.06798012 -6.88771108
S -46.46212596  29.54114152 -13.27759274
S -50.38935451  27.27365930 -19.65844151
S -50.39710239  22.74455303 -26.02719604
S -42.54774755  36.31221871 -0.49653684
Cd -58.19845819  40.85190745 -2.09846512
Cd -66.02419145  40.86154505 -2.09899424
Cd -58.19430079  36.33791898 -8.49155932
Cd -66.02664810  36.34547788 -8.49373250
Cd -73.85011369  40.85341923 -2.09366522
Cd -73.85918437  36.33943076 -8.48674052
Cd -62.11604913  34.07119266 -14.87184117
Cd -69.94159343  34.07194855 -14.86944122
Cd -81.66847702  40.83565581 -2.08559609
Cd -81.68170510  36.32355706 -8.47424943
Cd -77.76335827  34.06231094 -14.85919891
Cd -62.11869475  29.53603926 -21.24826799
Cd -69.94367212  29.53679515 -21.24581134
Cd -77.76487005  29.53112597 -21.23560682
Cd -62.10697845  43.09652398  4.28956461
Cd -69.93705808  43.09727987  4.29196456
Cd -77.76090162  43.08707535  4.29649990
Cd -85.57510756  43.07025679  4.30245254
Cd -54.28313491  43.08480768  4.28928115
Cd -50.37990588  40.83263224 -2.09519590
Cd -50.37178006  36.32034453 -8.48388703
Cd -54.29428430  34.06004327 -14.86641766
Cd -54.29768580  29.52885830 -21.24278778
Cd -46.46892898  43.06628836  4.29045278
S -85.57283989 -20.13786500  31.44560737
S -85.57321783 -24.65903442  25.05719969
S -89.49307645 -17.89430671  25.06608140
S -89.48986392 -13.37196566  31.45581189
S -93.40991151 -11.11780601  25.07004983
S -97.32731348 -13.37797499  18.67727688
S -93.41199020 -20.15071513  18.67466906
S -89.49118672 -26.91272164  18.67051166
S -89.48117118 -31.42274168  12.28611021
S -93.40197466 -24.66470360  12.28824560
S -97.32221122 -17.89413664  12.29005973
S -101.23640066 -11.11291162  12.29126916
S -93.40008493 -6.59758145  31.45713470
S -97.31880971 -4.33676997  25.06853805
S -101.23375504 -6.59992471  18.67706901
S -105.13868483 -4.33197006  12.29185497
S -81.65373716 -17.87796058  37.83061354
S -85.56924941 -11.11100300  37.84478648
S -89.48041529 -4.33520149  37.84592032
Cd -62.10792331 -20.13767602  36.24588932
Cd -62.11094687 -24.66564847  29.85256836
Cd -69.92874329 -20.13692013  36.24834597
Cd -69.93044404 -24.66489258  29.85502500
Cd -58.19600154 -26.92746150  23.45905842
Cd -66.02286864 -26.93237479  23.46548349
Cd -73.84973574 -26.92594972  23.46378274
Cd -58.20223764 -31.45070963  17.06450914
Cd -66.02532529 -31.45770161  17.06843977
Cd -73.84822396 -31.44919785  17.06932794
Cd -77.74767354 -20.13125096  36.23946426
Cd -77.74842943 -24.65544395  29.84822199
Cd -81.66942188 -26.91366650  23.45792459
Cd -81.66488654 -31.43256826  17.06860984
Cd -66.01606563 -17.87272604  42.62050200
Cd -73.83046054 -17.86975917  42.61766741
Cd -77.74162642 -11.10624089  42.64166693
Cd -81.65335921 -4.33478575  42.65262734
Cd -54.28899306 -20.13332965  36.23228330
Cd -54.29296149 -24.65771162  29.84104103
Cd -50.37650438 -26.91650109  23.44828698
Cd -50.38557506 -31.43540285  17.05899114
Cd -50.37631540 -4.33775262  42.64317871
Cd -54.28918204 -11.10843297  42.63448597
Cd -58.20167072 -17.87121426  42.61275412
Cd -54.28955998 -33.69475924  10.67587469
Cd -62.11283660 -33.70382992  10.67850141
Cd -69.94178240 -33.70307403  10.68092026
Cd -77.76524799 -33.69268054  10.68309344
Cd -85.57926495 -33.67605095  10.68520994
S -62.11302557 -33.71101088  5.89471676
S -69.94461699 -33.71025499  5.89713561
S -77.76997231 -33.69872766  5.90015917
S -85.58398927 -33.68020835  5.90327722
S -54.28767025 -33.70080636  5.89294042
Cd -46.47554302 -33.67945246  10.67319128
S -42.54888139 -13.37634982  31.44144997
S -38.63299119 -11.12292717  25.05342024
S -42.55058214 -17.89869088  25.05190846
S -46.46685028 -20.14164445  31.43370209
S -46.47119665 -24.66262490  25.04510544
S -34.72031353 -13.38379534  18.65815286
S -38.63620373 -20.15581739  18.65788829
S -42.55776310 -26.91687904  18.65609306
S -30.81557272 -11.11922331  12.26976408
S -34.72995114 -17.89984361  12.27091681
S -38.65056564 -24.66980586  12.27144593
S -42.57212502 -31.42689908  12.27169160
S -38.63752654 -6.60274040  31.44031613
S -34.72314812 -4.34262812  25.04964079
S -30.81349402 -6.60642536  18.65560173
S -26.91309958 -4.33886756  12.26798773
S -42.55228289 -4.33966125  37.83155840
S -46.46477158 -11.11468796  37.83269224
S -50.38141766 -17.88087076  37.82097594
S -46.47365329 -33.68360986  5.89125856
S -97.29991245  0.17827751  31.44919785
S -101.21599162  2.44095906  25.06192401
S -105.12791339  0.17724326  18.67533047
S -109.02944166  2.44328342  12.29213843
S -93.38175459  2.43988192  37.83420402
Cd -85.56036769  2.43922051  42.64412358
Cd -46.46779514  2.43545996  42.63221830
S -34.73656518  0.17232487  31.43011161
S -30.82502135  2.43430722  25.04057010
S -26.91839082  0.17001827  18.65142543
S -23.02139788  2.43549775  12.26585234
S -38.64962078  2.43460958  37.81738546
Cd -85.56244639  20.49596807  36.25307028
Cd -89.48589549  22.75985981  29.86107213
Cd -89.47361227  13.72336020  36.25439309
Cd -93.39630548  15.98831019  29.86220596
Cd -89.48721830  27.28291896  23.46869602
Cd -93.40632103  20.50787335  23.47379828
Cd -97.31559718  13.72696958  23.47115267
Cd -93.40821075  29.54151946  17.07535616
Cd -97.32712451  22.77082022  17.07805847
Cd -101.23262121  15.99233530  17.07775611
Cd -93.37948692  6.94976968  36.24437754
Cd -97.29858965  9.21362362  29.85426911
Cd -101.21599162  6.94956181  23.46397171
Cd -105.12772442  9.21539996  17.07582859
Cd -85.55507646  15.97719860  42.62636015
Cd -89.46095111  9.20895600  42.62239173
Cd -81.64806798  27.26458862  36.24078706
Cd -85.56868249  29.52583474  29.85067863
Cd -85.56679276  34.04870492  23.45905842
Cd -89.48551755  36.30258110  17.07102869
Cd -66.01209721  22.75041118  42.64790303
Cd -73.83216129  22.74871042  42.64053310
Cd -81.64523339  22.74323022  42.61993508
Cd -97.31635307  27.28367485  10.68934844
Cd -101.23148737  20.50409389  10.69053897
Cd -105.13547229  13.72430507  10.69150273
Cd -109.02925269  6.94958071  10.69242869
Cd -93.39554959  34.05380718  10.68791225
S -97.32334506  27.28858814  5.90554489
S -101.23980217  20.50655054  5.90675432
S -105.14359811  13.72445625  5.90856845
S -109.03586673  6.94871143  5.91049597
S -93.40065185  34.05966533  5.90497797
Cd -58.19222209  22.74700967  42.63580878
Cd -46.46647233  20.49218862  36.24116501
Cd -42.54680269  22.75513549  29.84671021
Cd -42.55681824  13.71878707  36.24003117
Cd -38.63809345  15.98298116  29.84557637
Cd -34.72409299  13.72088466  23.45206644
Cd -38.63147941  20.50239314  23.45716870
Cd -42.54869241  27.27838362  23.45433411
Cd -38.63147941  29.53622823  17.05857540
Cd -34.71483333  22.76477309  17.05895334
Cd -30.81141533  15.98549449  17.05625103
Cd -38.65207743  6.94449734  36.22774795
Cd -34.73732107  9.20753870  29.83518288
Cd -30.82539930  6.94277769  23.44242883
Cd -26.91801287  9.20785995  17.05188577
Cd -46.47062973  15.97334356  42.61445488
Cd -42.56588892  9.20436396  42.60802981
Cd -50.37952794  27.26156506  36.23114946
Cd -46.46250391  29.52205528  29.83858439
Cd -46.46741720  34.04492547  23.44715315
Cd -42.55228289  36.29804576  17.05662898
Cd -50.37914999  22.74001768  42.61048645
Cd -23.02177583  6.94139819  10.66618040
Cd -26.91385547  13.71651940  10.66761659
Cd -30.81557272  20.49710191  10.66899609
Cd -34.72825038  27.27762773  10.67016772
Cd -38.64678619  34.04851594  10.67111258
S -34.72428196  27.28235204  5.88640197
S -30.81028149  20.49955855  5.88528703
S -26.90875321  13.71667057  5.88483350
S -23.01818535  6.94054782  5.88449334
S -38.64470749  34.05418512  5.88817831
Cd -89.47399022  40.81260115  10.68643826
S -62.10357694  34.05191745  31.44749709
S -58.18938750  36.31354151  25.05663277
S -66.01644358  36.31883275  25.06154606
S -69.92553076  34.05267334  31.44995374
S -73.84331067  36.31505330  25.06135709
S -58.19467874  40.83395505  18.66387873
S -66.01776638  40.83981320  18.66767708
S -73.84104300  40.83546683  18.66867863
S -54.28105621  43.07989439  12.27624584
S -62.10471078  43.09104377  12.27926940
S -69.93441247  43.09179966  12.28166935
S -77.75806703  43.08216206  12.28346459
S -77.74351614  34.04360266  31.44315072
S -81.66148503  36.30277008  25.05587688
S -81.65732764  40.82072697  18.66813061
S -85.57095016  43.06553247  12.28493858
S -62.10130927  29.52791343  37.83760552
S -69.92477486  29.52866932  37.84006217
S -77.74276025  29.52129939  37.82947970
S -89.47739172  40.81751444  5.90448665
S -54.28578053  34.04133499  31.43596977
S -50.37121314  36.29955754  25.04642825
S -50.37839410  40.81770341  18.65851190
S -46.46817309  43.06156405  12.27291992
S -54.28332388  29.51884275  37.82210977
Cd -42.56645584  40.80787683  10.67201965
S -42.56607789  40.81279012  5.89008693
S -62.09752982  6.95300111  44.27760272
S -58.18504113  0.17186926  44.26418567
S -66.01379796  0.17112130  44.27892553
S -62.10112030 -6.60294827  44.25246936
S -69.92779843 -6.60221128  44.25492601
S -69.92893226  6.95375700  44.28005936
S -73.84274376  0.17335798  44.26909895
S -54.28048930 -6.59880977  44.23168238
S -58.19543463 -13.36525713  44.21656457
S -66.01512077 -13.36716575  44.22601320
S -73.83480691 -13.36380204  44.22147786
S -77.74842943 -6.59659879  44.23886334
S -58.18730880  13.72851916  44.25133553
S -54.27463115  6.95005314  44.25020169
S -66.01266412  13.73265766  44.26664231
S -50.36913444  0.17438108  44.23035957
S -73.83783047  13.73003094  44.25605984
S -77.75183094  6.95230191  44.25738265
S -81.65865045  0.17735400  44.23999717
S -62.10112030  20.49936958  44.23395005
S -69.92269617  20.50012547  44.23640669
S -77.73992566  20.49445629  44.22261169
S -81.65279230  13.72402161  44.23073752
S -85.56093461  6.95101690  44.22506834
S -54.28370183  20.49218862  44.21543074
S -50.37234698  13.72097915  44.22109991
S -46.46533850  6.94725634  44.21297409
S -89.48570652 -31.42160785 -0.47789469
S -93.40556514 -24.66168004 -0.48107699
S -89.49987946 -26.91139883 -6.86422178
S -97.32428992 -17.89152882 -0.48269271
S -93.42030500 -20.14920335 -6.86928625
S -89.50214713 -17.89009263 -13.26026395
S -85.58417824 -24.65601086 -13.25189247
S -101.23715655 -11.11270375 -0.48149084
S -97.33543930 -13.37814506 -6.87106259
S -93.41728144 -11.11531157 -13.26323082
S -89.49798974 -13.36563507 -19.63841042
S -85.58474516 -20.13181787 -19.63255227
S -105.13962969 -4.33308500 -0.47746951
S -101.24036908 -6.60111523 -6.86688630
S -97.32561273 -4.33654320 -13.25784510
S -93.40669897 -6.59431222 -19.63708761
S -89.48513960 -4.33026931 -26.01188926
S -85.57718626 -11.10057171 -26.01321207
S -81.66696524 -17.86724584 -26.00754289
S -105.12980311 -13.36544610  5.90803933
S -101.22090491 -20.13729808  5.90682991
S -97.30558163 -26.90176123  5.90641417
S -93.38761274 -33.65904342  5.90658424
S -109.02925269 -6.59162881  5.91002354
Cd -46.49066083 -6.59385869 -27.61569971
Cd -50.40182670 -13.36142099 -27.61097539
Cd -50.39218910 -31.43464696 -8.47264316
Cd -58.20904065 -31.44938682 -8.47574231
Cd -50.38954349 -26.91442239 -14.85585409
Cd -58.20752887 -26.92651664 -14.86182563
Cd -66.03307316 -31.45373319 -8.47542106
Cd -66.03458494 -26.93010712 -14.86235475
Cd -54.30940210 -24.65034169 -21.23069354
Cd -62.12644263 -24.65714470 -21.23390607
Cd -73.85710567 -31.44787504 -8.47094241
Cd -73.86164102 -26.92519383 -14.85702572
Cd -69.94631774 -24.65638881 -21.23163840
Cd -54.31412642 -20.12425897 -27.60152676
Cd -62.12927722 -20.12784945 -27.60398341
Cd -69.94650671 -20.12709356 -27.60152676
Cd -46.47875555 -33.67964143 -2.08952672
Cd -54.29315046 -33.69551513 -2.09139755
Cd -62.11718297 -33.70382992 -2.09185108
Cd -69.94556185 -33.70307403 -2.08945113
Cd -77.76959436 -33.69343643 -2.08419769
Cd -85.58228852 -6.59021152 -27.60379443
Cd -81.67263442 -13.35854860 -27.60152676
Cd -81.67395723 -31.43181237 -8.46304335
Cd -81.67981538 -26.91158780 -14.84625428
Cd -77.76316929 -24.64807401 -21.22351258
Cd -77.76146854 -20.12218027 -27.59434580
Cd -85.58380030 -33.67623992 -2.07752696
S -26.91990260 -4.33996360 -0.50114399
S -30.82275368 -11.11899654 -0.50297136
S -30.82218676 -6.60757810 -6.88842917
S -34.73562031 -17.89721689 -0.50186398
S -34.72768346 -13.38388983 -6.89028111
S -34.73939977 -4.34238245 -13.27713921
S -38.64867592 -11.12035714 -13.28010608
S -38.65491201 -24.66659333 -0.49786343
S -38.64357366 -20.15411664 -6.88610481
S -42.56494406 -17.89440120 -13.27470146
S -38.66171503 -6.59933889 -19.65409514
S -42.57174707 -13.36992475 -19.65277234
S -42.57552652 -31.42576524 -0.49228118
S -42.56475508 -26.91555623 -6.87862150
S -46.48385781 -24.65960134 -13.26391112
S -46.48612548 -20.13521938 -19.64445754
S -42.58648693 -4.33467237 -26.02625118
S -46.49576309 -11.10418109 -26.02511734
S -50.40730691 -17.87011822 -26.01718049
S -26.92689458 -13.37224912  5.88419099
S -30.83560382 -20.14334520  5.88528703
S -34.75111607 -26.90724143  5.88721455
S -38.66984085 -33.66376773  5.88978458
S -23.02725603 -6.59886646  5.88396422
S -109.03265420  2.44226297 -0.47188537
S -105.13528332  0.17585771 -6.85942188
S -101.22487333  2.44020317 -13.24709256
S -97.30822725  0.17849974 -19.62896179
S -93.38874657  2.44014648 -26.00395241
S -112.92076542  0.18070599  5.91259357
Cd -89.48759624  0.18058240 -27.59907012
S -54.31696101 -6.58677221 -32.39557262
S -58.22132387  0.17943629 -32.40388742
S -62.13041105 -6.58743362 -32.39859618
S -66.03723056  0.17971124 -32.40464331
S -69.94556185 -6.58671552 -32.39632851
S -58.22548127 -13.35083852 -32.38801372
S -66.03855337 -13.35108418 -32.38801372
S -62.12833235  6.94874923 -32.40596612
S -69.94499493  6.94950512 -32.40350947
S -73.85313725  0.18091519 -32.39916310
S -77.75901190 -6.58458013 -32.38839166
S -73.85162547 -13.34938343 -32.38328940
S -66.03590775  13.71761544 -32.40143077
S -73.85086958  13.71729418 -32.39500570
S -77.75901190  6.94961850 -32.39387187
S -81.66507551  0.18266753 -32.38725783
S -50.40938561  0.17971256 -32.39670646
S -54.31431539  6.94736973 -32.40105283
S -58.22113490  13.71576351 -32.39991899
Cd -42.58384132  0.17615686 -27.61324306
S -23.02631117  2.43449620 -0.49766123
S -26.92670561  0.16864198 -6.88315684
S -30.83900533  2.43345685 -13.26869213
S -34.75867497  0.17264064 -19.64804802
S -38.68117921  2.43487414 -26.02058200
S -19.13479844  0.17278275  5.88434217
Cd -93.41444685  29.54170843 -8.46491418
Cd -97.33165985  22.76893049 -8.46580235
Cd -89.49836768  27.28254101 -14.85220692
Cd -93.41614760  20.50673951 -14.85392657
Cd -101.23980217  15.99091801 -8.46251423
Cd -97.32674656  13.72642156 -14.84980697
Cd -89.49421028  22.75570241 -21.22559128
Cd -93.40480925  15.98392602 -21.22445744
Cd -105.13547229  9.21392598 -8.45582460
Cd -101.22544025  6.94969409 -14.84024496
Cd -97.30728238  9.21078903 -21.21746545
Cd -85.57435167  20.48954300 -27.59680245
Cd -89.48381679  13.71995870 -27.59566861
Cd -93.38836863  6.95018542 -27.58943252
Cd -93.39989596  34.05456307 -2.07937889
Cd -97.32032149  27.28348588 -2.08102295
Cd -101.23526682  20.50428287 -2.07983242
Cd -105.14019661  13.72434286 -2.07578841
Cd -109.03359906  6.94914607 -2.07032710
Cd -66.03326214  27.26213197 -27.60965258
Cd -73.84973574  27.26043122 -27.60379443
Cd -89.49194261  36.30333699 -8.46062450
Cd -85.57756420  34.04662622 -14.84504486
Cd -85.57850906  29.52129939 -21.22105593
Cd -81.66261887  27.25513999 -27.59302299
Cd -89.47795864  40.81316807 -2.07631753
S -69.94216034  20.48292896 -32.39084831
S -77.75428758  20.48160615 -32.38196660
S -81.66242990  13.71602807 -32.38310043
S -85.56868249  6.94956181 -32.37969892
S -62.12852133  20.48198410 -32.39311598
Cd -58.21697750  27.25891944 -27.60870772
S -46.50426685  6.94580125 -32.39160420
S -50.40957458  13.71296671 -32.39273803
S -54.31639409  20.47914951 -32.38914755
Cd -38.64073907  29.53641720 -8.48178944
Cd -34.72579374  22.76269440 -8.48511535
Cd -38.64470749  20.50125930 -14.87083962
Cd -42.56097563  27.27800567 -14.86668222
Cd -30.81935218  15.98398271 -8.48420828
Cd -34.73580929  13.72024216 -14.86910107
Cd -38.66020325  15.97844582 -21.24108703
Cd -42.56966837  22.75097809 -21.23995319
Cd -26.92538280  9.20631038 -8.47972963
Cd -30.83843841  6.94283438 -14.86184452
Cd -34.75867497  9.20459073 -21.23655169
Cd -38.68174612  6.94489419 -27.60606210
Cd -42.58535310  13.71534777 -27.60984156
Cd -46.49330644  20.48576355 -27.60870772
Cd -23.02498836  6.94090686 -2.09625414
Cd -26.91687904  13.71648160 -2.09965565
Cd -30.81954115  20.49729088 -2.10146979
Cd -34.73202983  27.27724978 -2.10029816
Cd -38.65018770  34.04908286 -2.09621635
Cd -42.56135358  36.29861268 -8.47504311
Cd -46.48026733  34.04284677 -14.85706352
Cd -46.48385781  29.51733097 -21.23315018
Cd -50.40390540  27.25211643 -27.60266060
Cd -42.57042426  40.80863272 -2.09071724
S -54.28748128  43.07781569 -0.49307486
S -62.11000201  43.08820918 -0.49349438
S -58.20412737  40.83338813 -6.88009548
S -69.93705808  43.08896507 -0.49109065
S -66.02570323  40.84019115 -6.88066240
S -58.20356045  36.30900617 -13.26988266
S -66.02815988  36.31373049 -13.27165900
S -77.75957881  43.08027233 -0.48586745
S -73.84709013  40.83489991 -6.87529558
S -73.85275930  36.31051795 -13.26506386
S -62.12096242  34.04227985 -19.64672521
S -69.93951473  34.04303574 -19.64445754
S -85.57359578  43.06553247 -0.47907955
S -81.66356373  40.82091594 -6.86662174
S -81.67112264  36.30050241 -13.25308299
S -77.75561039  34.03717759 -19.63481994
S -62.12398598  29.51241768 -26.02039303
S -69.94121548  29.51317357 -26.01793638
S -77.75636628  29.51033898 -26.00867673
S -62.11151379  47.58726882  5.89484904
S -69.93044404  47.58802471  5.89724900
S -77.74635073  47.57970991  5.90042373
S -85.55715516  47.56515902  5.90420319
S -54.29541813  47.57725327  5.89322388
S -46.47327535  43.06156405 -0.49108120
S -50.38784273  40.81789238 -6.87622154
S -50.38500814  36.29747884 -13.26270170
S -54.30486676  34.03490992 -19.64200090
S -54.30883519  29.50788234 -26.01585768
S -46.48461370  47.56119060  5.89220343
Cd -85.55866694 -20.12123541  36.22340158
Cd -89.47380124 -17.87656219  29.84727713
Cd -85.55961180 -24.64013717  29.83745055
Cd -89.47739172 -26.89665897  23.45187746
Cd -93.39365986 -20.13521938  23.45716870
Cd -89.47077768 -13.35809507  36.23341713
Cd -93.38591199 -11.10484249  29.85162350
Cd -97.30558163 -13.36623979  23.46000329
Cd -101.21825929 -11.10663773  17.07460027
Cd -97.30690444 -17.88277939  17.07340975
Cd -93.39101425 -24.65242038  17.07089641
Cd -89.47342330 -31.41159230  17.06762718
Cd -93.38402226 -33.65677575  10.68753430
Cd -97.30161321 -26.89987150  10.68840357
Cd -101.21636956 -20.13521938  10.68949962
Cd -105.12507880 -13.36376425  10.69070904
Cd -93.37778616 -6.58936114  36.23455097
Cd -97.29292047 -4.33019372  29.84973377
Cd -101.21032244 -6.59310280  23.45943637
Cd -105.12167729 -4.32981577  17.07450579
Cd -109.02471735 -6.59036269  10.69201295
Cd -81.64145394 -17.86218137  42.60519522
Cd -85.55148598 -11.09743477  42.61766741
Cd -89.45906138 -4.32790715  42.61899022
S -62.11056893 -24.64278278  37.81341703
S -58.20072586 -26.90554068  31.43200134
S -66.02041200 -26.90856424  31.43804846
S -69.92590870 -24.64202689  37.81587368
S -73.84009814 -26.90402890  31.43672566
S -58.20469428 -31.42444244  25.04397161
S -66.02267967 -31.42859983  25.04888490
S -73.84085403 -31.42293066  25.04888490
S -54.29315046 -33.67945246  18.65870088
S -62.11302557 -33.68701136  18.66344409
S -69.93686911 -33.68625547  18.66586294
S -77.75655525 -33.67737376  18.66591963
S -77.73973669 -24.63579080  37.81171628
S -81.65487099 -26.89420232  31.43067853
S -81.65468202 -31.41140333  25.04623928
S -85.56943838 -33.66338979  18.66478579
S -62.10830126 -20.12312513  44.19407683
S -69.92326308 -20.12236924  44.19653348
S -77.73690210 -20.11745596  44.19124224
S -81.64825695 -13.35641321  44.20673800
S -85.55810002 -6.58905878  44.21372998
S -54.29655197 -24.63786949  37.80434635
S -50.38576403 -26.89703691  31.42104093
S -50.39067732 -31.41423792  25.03660168
S -46.48045631 -33.66698027  18.65272934
S -46.47081870 -6.59272485  44.20182471
S -50.38198458 -13.35932339  44.19728937
S -54.29466224 -20.11972363  44.18406128
S -54.30241012 -38.18758278  12.27511200
S -62.11812783 -38.19495271  12.27807887
S -69.93630219 -38.19438579  12.28049772
S -77.75183094 -38.18531511  12.28233075
S -85.56263537 -38.17095319  12.28376695
Cd -62.11982859 -38.20232264  4.29638652
Cd -69.93951473 -38.20175572  4.29878647
Cd -77.75636628 -38.19174017  4.30216908
Cd -85.56754865 -38.17586648  4.30613751
Cd -54.30297704 -38.19400785  4.29496923
S -46.49160569 -38.17435470  12.27172939
Cd -42.56456611 -13.36244144  36.21905521
Cd -38.65340023 -11.10994475  29.83499391
Cd -42.56664481 -17.88090856  29.83291521
Cd -34.73883285 -13.37204125  23.44091705
Cd -38.65151051 -20.14032164  23.44035013
Cd -46.47781069 -20.12482589  36.21130734
Cd -46.48177911 -24.64372764  29.82535631
Cd -42.56834556 -26.90081637  23.43732657
Cd -30.83050156 -11.11300611  17.05303850
Cd -34.74223435 -17.88850526  17.05421013
Cd -38.65869147 -24.65733367  17.05407785
Cd -42.57684933 -31.41574970  17.05318968
Cd -26.92840636 -13.37058616  10.66672842
Cd -30.83711560 -20.14145548  10.66788115
Cd -34.75224990 -26.90535171  10.66916616
Cd -38.67059674 -33.66150006  10.67071574
Cd -38.65623482 -6.59446340  36.21792138
Cd -34.74525792 -4.33608966  29.83064754
Cd -30.83333615 -6.59964125  23.43808246
Cd -26.92670561 -4.33680776  17.05048737
Cd -23.02857884 -6.59761924  10.66565127
Cd -42.57042426 -4.33234801  42.60443933
Cd -46.47932247 -11.10110083  42.60576214
Cd -50.39048835 -17.86509155  42.59555762
Cd -46.49160569 -38.17926798  4.29413775
Cd -97.27761369  0.18092180  36.22699206
Cd -101.19218107  2.44207400  29.84217487
Cd -105.10655948  0.17973751  23.45660178
Cd -109.01526872  2.44317004  17.07365541
Cd -112.91623008  0.18150950  10.69354363
Cd -93.36115658  2.44131811  42.60878570
S -89.46265186  0.18150270  44.20919464
S -42.56494406  0.17705221  44.19483272
Cd -34.75508449  0.17501319  36.20790583
Cd -30.84505245  2.43530878  29.82082096
Cd -26.93634321  0.17245072  23.43260226
Cd -23.03235829  2.43530878  17.04712366
Cd -19.13612125  0.17355187  10.66485759
Cd -38.66681729  2.43604577  42.59196714
S -89.46473056  22.74644275  37.82192080
S -89.46945487  27.26553348  31.44163894
S -93.38326637  20.49596807  31.44655223
S -93.37287288  15.97861589  37.82305463
S -97.29046382  13.72230196  31.44409559
S -93.38553404  29.52413398  25.05493202
S -97.29953451  22.75626933  25.05852250
S -101.20484224  15.98352918  25.05719969
S -93.38288842  34.04076807  18.67075733
S -97.30047937  27.27309238  18.67429112
S -101.21315703  20.49785780  18.67548164
S -105.11657503  13.72192401  18.67434781
S -97.27591293  9.20918276  37.81757443
S -101.19066929  6.95020432  31.43672566
S -105.10315798  9.21141264  25.05342024
S -109.01224516  6.94967519  18.67200455
S -85.54884037  20.48614150  44.20125779
S -89.45698268  13.71850361  44.20258060
S -93.36096760  6.95010983  44.19615553
S -85.55224187  29.51052796  37.81398395
S -85.55356468  34.02867382  31.43200134
S -89.46851001  36.28538460  25.04869592
S -89.46435261  40.79993998  18.66599522
S -66.01115234  27.25967533  44.20787183
S -73.82687006  27.25721869  44.20447032
S -81.63786346  27.25060465  44.19256505
S -101.20767683  29.52507885  12.29011643
S -105.11751990  22.75456857  12.29132585
S -109.01885920  15.98241424  12.29194946
S -112.91301754  9.21165830  12.29219512
S -97.29216458  36.28916405  12.28835898
Cd -101.21618059  29.52942522  4.30842408
Cd -105.12677955  22.75759214  4.30961460
Cd -109.02792988  15.98390712  4.31178779
Cd -112.92095439  9.21196066  4.31454679
Cd -97.29915656  36.29407734  4.30817841
S -58.19562360  27.25570691  44.19955704
S -42.56286536  22.74190741  37.80755888
S -42.56116461  27.26099814  31.42727703
S -38.64905386  20.49048787  31.42973367
S -38.65585688  15.97321127  37.80623607
S -34.74336819  13.71617925  31.42500935
S -30.83333615  15.97665058  25.03584579
S -34.73694312  22.75022220  25.03943627
S -38.64905386  29.51865378  25.03811346
S -38.65453407  34.03547684  18.65395766
S -34.73883285  27.26704526  18.65518599
S -30.82861183  20.49086581  18.65405215
S -26.92727253  13.71413834  18.65048057
S -34.75413963  9.20302226  37.79848820
S -30.84448553  6.94336351  31.41518278
S -26.93672116  9.20381594  25.02942072
S -23.03330316  6.94143599  18.64554838
S -46.47497610  20.48236205  44.18935252
S -42.56796762  13.71391157  44.18802971
S -38.66511653  6.94481860  44.17914800
S -46.47384226  29.50655953  37.80207868
S -46.47573199  34.02489437  31.41990709
S -42.56418817  36.28084925  25.03414503
S -42.57118015  40.79521567  18.65157661
S -50.38463020  27.24739211  44.18292745
S -19.13649920  9.20234195  12.26339570
S -23.02914576  15.97360812  12.26566337
S -26.92821739  22.74682070  12.26743971
S -30.83541485  29.51808686  12.26855465
S -34.74847045  36.28273898  12.26914047
Cd -30.83201334  29.52243323  4.28680561
Cd -26.92405999  22.74984426  4.28569067
Cd -23.02517734  15.97506321  4.28569067
Cd -19.13385358  9.20264431  4.28638987
Cd -34.74639175  36.28765227  4.28897880
S -93.37438466  43.04625727  12.28618580
Cd -62.10527770  34.02980766  36.22510234
Cd -58.19430079  36.28916405  29.83763952
Cd -66.01493179  36.29275453  29.84330870
Cd -58.19826922  40.81146731  23.44639726
Cd -66.01625460  40.81638060  23.45036568
Cd -69.92080644  34.03056355  36.22737001
Cd -73.83537383  36.29067583  29.84255281
Cd -73.83442896  40.81297909  23.45112157
Cd -54.28559156  43.06534350  17.05889665
Cd -62.10603359  43.07328035  17.06261941
Cd -69.93006610  43.07403624  17.06501936
Cd -77.75069710  43.06761117  17.06611540
Cd -54.29447327  47.57404074  10.67521329
Cd -62.11019098  47.58367834  10.67751875
Cd -69.92874329  47.58443423  10.67991871
Cd -77.74446101  47.57630841  10.68241314
Cd -77.73387854  34.02413848  36.22094494
Cd -81.64995771  36.28273898  29.83631672
Cd -81.64787901  40.80220766  23.44942082
Cd -85.56301331  43.05457206  17.06645555
Cd -85.55488749  47.56213546  10.68515325
Cd -62.10338797  29.50693748  42.61048645
Cd -69.91967260  29.50769337  42.61294310
Cd -77.73312265  29.50391391  42.60387241
Cd -93.37967589  43.05079261  4.30855636
Cd -54.29220560  34.02187081  36.21376398
Cd -50.37990588  36.27971542  29.82667911
Cd -50.38463020  40.79918409  23.43978322
Cd -46.47308637  43.05060364  17.05443690
Cd -46.48385781  47.55816704  10.67315349
Cd -54.28993793  29.50164624  42.59669145
S -38.66454962  43.04058809  12.26934834
Cd -38.66417167  43.04512343  4.29175669
Cd -62.10225414  6.94937284  49.03914529
Cd -58.19430079  0.17815902  49.02761797
Cd -66.01228618  0.17836708  49.04027913
Cd -62.10433283 -6.58926665  49.01835831
Cd -69.92156233 -6.58852966  49.02081495
Cd -69.92118439  6.95012873  49.04160194
Cd -73.83027157  0.17964397  49.03253125
Cd -54.29031587 -6.58779267  49.00021694
Cd -58.19996997 -13.35070624  48.98736680
Cd -66.01360899 -13.35136764  48.99587057
Cd -73.82724800 -13.34923225  48.99228009
Cd -77.73557929 -6.58560058  49.00739790
Cd -58.19505668  13.71750205  49.01722447
Cd -54.28729231  6.94738862  49.01590166
Cd -66.01096337  13.72007208  49.03007461
Cd -50.38274047  0.17873293  48.99889413
Cd -73.82687006  13.71901383  49.02194879
Cd -77.73595724  6.94963740  49.02308262
Cd -81.64183188  0.18170018  49.00853173
Cd -62.10338797  20.48406280  49.00267358
Cd -69.91721596  20.48481869  49.00494125
Cd -77.72896525  20.48179513  48.99341393
Cd -81.63767449  13.71614145  49.00059488
Cd -85.54373811  6.94903269  48.99587057
Cd -54.29163868  20.47952746  48.98623297
Cd -50.38425225  13.71309899  48.99095728
Cd -46.47932247  6.94529103  48.98377632
Cd -93.38836863 -33.65677575 -2.07006254
Cd -97.30520369 -26.89892664 -2.07267036
Cd -93.39989596 -24.65071963 -8.45837573
Cd -89.48268296 -31.41102538 -8.45336796
Cd -101.21958210 -20.13427452 -2.07372861
Cd -97.31578615 -17.88253372 -8.46111583
Cd -93.40367541 -20.13332965 -14.83894104
Cd -89.48854111 -26.89552513 -14.83395217
Cd -105.12772442 -13.36351858 -2.07251918
Cd -101.22638511 -11.10775267 -8.45992531
Cd -97.31503026 -13.36489808 -14.84020716
Cd -93.39819520 -11.10291497 -21.21954415
Cd -89.48759624 -17.87236700 -21.21803237
Cd -85.57472961 -24.63616874 -21.21236319
Cd -109.02755194 -6.59058946 -2.06906098
Cd -105.12866928 -4.33162991 -8.45476635
Cd -101.21958210 -6.59257367 -14.83654109
Cd -97.30406985 -4.33070395 -21.21557573
Cd -93.38666788 -6.58435336 -27.58640895
Cd -89.48060426 -13.35123536 -27.58754279
Cd -85.57189502 -20.11499931 -27.58433026
Cd -109.01848125 -11.09688674  4.31156102
Cd -105.11298455 -17.86943792  4.30982247
Cd -101.20181867 -24.63881436  4.30914217
Cd -97.28744026 -31.40157675  4.30957681
Cd -93.37287288 -38.15772511  4.31072954
Cd -112.91679700 -4.32490249  4.31437671
S -46.50691247 -6.58520374 -32.38725783
S -50.41448787 -13.34875982 -32.38310043
S -46.48612548 -33.66924794 -6.86990986
S -54.29938656 -33.68190910 -6.87238540
S -50.40144876 -31.41612764 -13.25168460
S -62.12058448 -33.68814520 -6.87312239
S -58.21565469 -31.42689908 -13.25497272
S -50.40201568 -26.89458027 -19.63255227
S -58.21659956 -26.90176123 -19.63765453
S -69.94499493 -33.68738931 -6.87072244
S -66.03458494 -31.43030059 -13.25476485
S -66.03609673 -26.90383993 -19.63803247
S -54.31866176 -24.63125545 -26.00527522
S -62.13097797 -24.63522388 -26.00773186
S -77.76619285 -33.67983040 -6.86518554
S -73.85332622 -31.42557627 -13.25017282
S -73.85559389 -26.90043842 -19.63293021
S -69.94461699 -24.63446799 -26.00546419
S -54.32281916 -20.10970808 -32.37478564
S -62.13343461 -20.11140883 -32.37648639
S -69.94499493 -20.11084192 -32.37402975
S -46.49425131 -38.17624442 -0.48649862
S -54.30562265 -38.18985045 -0.48653074
S -62.12190729 -38.19722038 -0.48569926
S -69.94027062 -38.19646449 -0.48330120
S -77.75674422 -38.18777175 -0.47933656
S -85.56868249 -6.58155657 -32.37535255
S -81.66261887 -13.34588744 -32.37365180
S -85.57945393 -33.66565746 -6.85792900
S -81.66753216 -31.41329305 -13.24210369
S -81.67017777 -26.89174568 -19.62291467
S -77.75693320 -24.62898778 -25.99809426
S -77.75561039 -20.10762938 -32.36760468
S -85.56792660 -38.17284291 -0.47451398
Cd -23.03368110 -6.59788380 -2.09493133
Cd -26.93369760 -13.37035939 -2.09636753
Cd -26.93483143 -4.33862190 -8.47861470
Cd -30.83768252 -11.11408325 -8.48150598
Cd -30.84183991 -20.14051061 -2.09529038
Cd -34.74865942 -17.88820290 -8.48033435
Cd -30.84656423 -6.59901764 -14.85808397
Cd -34.75243888 -13.37058616 -14.85940678
Cd -34.75659627 -26.90440684 -2.09183218
Cd -38.66530551 -24.65582189 -8.47515650
Cd -38.66473859 -20.13824294 -14.85572181
Cd -34.76453312 -4.33654320 -21.23466196
Cd -38.67191955 -11.10794164 -21.23617374
Cd -42.58384132 -17.87663778 -21.23239429
Cd -38.67399825 -33.66150006 -2.08682441
Cd -42.58346337 -31.41518278 -8.46774877
Cd -42.58081776 -26.89987150 -14.84833298
Cd -46.49803076 -24.63975922 -21.22445744
Cd -38.68609249 -6.58939893 -27.60284957
Cd -42.59347892 -13.35552504 -27.60190471
Cd -46.50369994 -20.11858979 -27.59623553
Cd -23.03935028 -11.10385983  4.28542611
Cd -26.94465801 -17.87610865  4.28587964
Cd -30.85563491 -24.64505045  4.28758040
Cd -34.77058024 -31.40705696  4.29039609
Cd -38.68609249 -38.16244942  4.29392988
Cd -19.14065659 -4.33236690  4.28623869
Cd -112.92038747  0.18113742 -2.06405321
Cd -109.02320557  2.44171495 -8.44737753
Cd -105.11695298  0.17990324 -14.82915226
Cd -101.20408635  2.44063781 -21.20763888
Cd -97.28857410  0.18344496 -27.58073978
Cd -116.80925459  2.44411490  4.31792940
S -89.47247844  0.18415909 -32.37119516
Cd -50.41240917 -4.33030710 -33.97632841
Cd -58.22396949 -4.33159212 -33.98067478
Cd -54.32036251 -11.09571511 -33.97273793
Cd -54.31582717  2.43604577 -33.98180862
Cd -62.12965516  2.43608357 -33.98407629
Cd -66.03817542 -4.33170550 -33.98048581
Cd -62.13230078 -11.09694344 -33.97424971
Cd -69.94537288  2.43683946 -33.98180862
Cd -73.85238136 -4.33011813 -33.97576149
Cd -69.94537288 -11.09622534 -33.97179307
Cd -58.22850483 -17.85815626 -33.96517903
Cd -66.03949823 -17.85866648 -33.96442314
Cd -58.22151285  9.20404271 -33.98275348
Cd -66.03685262  9.20502537 -33.98294245
Cd -73.85219239  9.20557339 -33.97802917
Cd -77.75920087  2.43829455 -33.97462766
Cd -81.66394168 -4.32734023 -33.96669081
Cd -77.75712217 -11.09354193 -33.96555697
Cd -73.85030266 -17.85672006 -33.96045471
Cd -62.12871030  15.97124596 -33.97935197
Cd -69.94386110  15.97202075 -33.97708430
Cd -77.75693320  15.97151052 -33.96952540
Cd -81.66413065  9.20566787 -33.96820259
Cd -85.56906043  2.43978743 -33.96310033
Cd -46.50596761  2.43602687 -33.97500560
Cd -50.40957458  9.20260652 -33.97784019
Cd -54.31544923  15.96918616 -33.97670636
S -42.60179371  0.17973241 -32.38536810
Cd -19.13990070  0.17317940 -2.09175659
Cd -23.03935028  2.43381590 -8.47326677
Cd -26.94787054  0.17255919 -14.85290612
Cd -30.86300485  2.43383479 -21.22899278
Cd -34.78267449  0.17756489 -27.59963704
Cd -15.24685730  2.43523319  4.28776937
S -93.39195911  34.04360266 -6.86036674
S -97.30917211  27.27403725 -6.86231316
S -93.39914007  29.52602371 -13.24416349
S -101.22203874  20.49804677 -6.86110374
S -97.31276259  22.75721419 -13.24514615
S -89.48211604  27.26364376 -19.62801693
S -93.39498267  20.49351143 -19.62971768
S -105.12734647  13.72165945 -6.85677626
S -101.21939313  15.98415279 -13.24176354
S -97.30293601  13.72062010 -19.62574925
S -89.47814761  22.74209638 -25.99941707
S -93.38553404  15.97557343 -25.99828323
S -109.02301660  6.94893820 -6.85072914
S -105.11714195  9.21145043 -13.23490383
S -101.20408635  6.94939173 -19.61686754
S -97.28838512  9.20799224 -25.99204714
S -85.56320228  20.47896054 -32.36930543
S -89.46964385  13.71428952 -32.36817160
S -93.37343979  6.94933504 -32.36288036
S -97.29783375  36.29105378 -0.47331967
S -101.21353498  29.52621268 -0.47368439
S -105.12337805  22.75570241 -0.47248441
S -109.02528427  15.98292447 -0.46972352
S -112.91925364  9.21145043 -0.46610658
S -66.03458494  27.24474650 -32.38139968
S -73.84576732  27.24417958 -32.37591947
S -89.47323433  40.80296355 -6.85671957
S -89.48136015  36.28727432 -13.23970373
S -85.56735968  34.02716204 -19.62178083
S -85.56735968  29.50504775 -25.99563762
S -81.65505997  27.24153396 -32.36647084
S -93.37910897  43.04833597 -0.47209702
Cd -66.03552981  22.73567131 -33.97160410
Cd -73.84860191  22.73548234 -33.96669081
Cd -81.65921736  22.73359262 -33.95799807
Cd -85.56622585  15.97018771 -33.95837601
Cd -89.47134460  9.20551669 -33.95573040
Cd -58.22245771  22.73397056 -33.97160410
S -58.22340257  27.24266780 -32.38083276
Cd -42.60217166  9.20092466 -33.96990334
Cd -46.50596761  15.96631377 -33.97028129
Cd -50.41203122  22.73056905 -33.96763567
S -38.66114811  34.03812245 -6.87718530
S -34.74582483  27.26780115 -6.88153167
S -38.65869147  29.52054350 -13.26100095
S -30.83503690  20.49105478 -6.88268441
S -34.74676970  22.75078912 -13.26440245
S -38.66832907  20.48803122 -19.64653624
S -42.57987289  27.25910841 -19.64256782
S -26.93199684  13.71379819 -6.88056791
S -30.84183991  15.97708521 -13.26338200
S -34.76150956  13.71444070 -19.64483549
S -38.68193510  15.97009323 -26.01491282
S -42.58818769  22.73737207 -26.01377899
S -23.03783850  6.94066120 -6.87652390
S -26.94541390  9.20364587 -13.25873328
S -30.86130409  6.94258872 -19.63841042
S -34.78021785  9.20177504 -26.01113337
S -38.69932057  6.94406271 -32.37932098
S -42.60198269  13.70969749 -32.38234454
S -46.50729041  20.47499211 -32.38121070
S -19.13857789  9.20211519 -0.49389878
S -23.03065754  15.97404275 -0.49559387
S -26.93029609  22.74776556 -0.49629874
S -30.83749354  29.51922069 -0.49524049
S -34.75073812  36.28462871 -0.49250795
S -42.57817214  40.79823923 -6.87110039
S -42.57477063  36.28255001 -13.25410345
S -46.49311747  34.02319362 -19.63368610
S -46.49784178  29.50107933 -26.00773186
S -50.41410992  27.23832143 -32.37591947
S -38.66757318  43.04266679 -0.48888723
Cd -54.29900861  47.57328484 -2.08586065
Cd -62.11453735  47.58235553 -2.08570947
Cd -54.29541813  43.06553247 -8.47035659
Cd -62.11472633  43.07422521 -8.47192507
Cd -69.93233377  47.58311142 -2.08330952
Cd -69.93705808  43.07498110 -8.46952511
Cd -58.21074141  40.80901067 -14.84973138
Cd -66.02815988  40.81373498 -14.84980697
Cd -77.74767354  47.57555252 -2.07866079
Cd -77.75655525  43.06780014 -8.46315674
Cd -73.84538937  40.81052245 -14.84493148
Cd -58.21263113  36.28538460 -21.22766997
Cd -66.03042755  36.28897508 -21.22785895
Cd -73.84822396  36.28708535 -21.22294566
Cd -85.55866694  47.56251341 -2.07244359
Cd -85.56962735  43.05551692 -8.45455848
Cd -81.65921736  40.80107382 -14.83635212
Cd -81.66242990  36.28028234 -21.21368600
Cd -62.12587571  34.01790238 -27.59585758
Cd -69.93913678  34.01865827 -27.59358991
Cd -77.75126402  34.01544574 -27.58678690
Cd -58.20318250  49.82035802  4.29597078
Cd -66.02116789  49.82432644  4.29784161
Cd -73.83934225  49.82186980  4.30077069
Cd -81.65317024  49.81336603  4.30479580
Cd -89.46151803  49.80127179  4.30953901
Cd -50.38916554  49.81015350  4.29519599
Cd -46.48801521  47.55854498 -2.08442446
Cd -46.48215706  43.05154850 -8.46655824
Cd -50.39691342  40.79805026 -14.84593303
Cd -50.39861417  36.27725878 -21.22313463
Cd -54.31393745  34.01317807 -27.59396786
Cd -42.58081776  49.79635850  4.29513930
S -85.54902934 -24.62539730  37.80321251
S -89.46057316 -17.86416559  37.81322806
S -93.37457363 -20.12104644  31.43011161
S -89.46246289 -26.88173013  31.42330860
S -89.46265186 -31.39647449  25.04264880
S -93.37646336 -24.63711360  25.04831798
S -97.28895204 -17.87059065  25.05228640
S -93.36984931 -11.09707572  37.81776340
S -97.28347184 -13.35493923  31.43332415
S -101.19747230 -11.09934339  25.05342024
S -105.10807127 -13.35718800  18.67064395
S -101.20106278 -20.12595972  18.66945342
S -97.28914102 -26.89004493  18.66703457
S -93.37457363 -33.64770506  18.66363306
S -93.36814856 -38.15451257  12.28518424
S -97.28214903 -31.39855319  12.28699838
S -101.19558258 -24.63597977  12.28868023
S -105.10618154 -17.86701907  12.28998414
S -109.01186721 -11.09509150  12.29108019
S -97.27440115 -4.32715126  37.81549573
S -101.18745676 -6.58586515  31.43237929
S -105.09994544 -4.32718905  25.05190846
S -109.00884365 -6.58662104  18.67064395
S -112.91037193 -4.32382534  12.29181718
S -85.54562783 -20.10989705  44.18160464
S -89.45433707 -13.34802283  44.18973046
S -93.35964479 -6.58229356  44.19105327
Cd -62.11113585 -24.62672011  42.58932152
Cd -58.20393839 -26.88664342  36.20998453
Cd -66.01890022 -26.88834417  36.21584268
Cd -58.20733990 -31.40592312  29.82403350
Cd -66.02116789 -31.40875771  29.82894678
Cd -69.92212925 -24.62596422  42.59158919
Cd -73.83386204 -26.88513164  36.21470885
Cd -73.83518485 -31.40460031  29.82894678
Cd -54.29749683 -33.66282287  23.43978322
Cd -62.11397044 -33.66792513  23.44488548
Cd -69.93290069 -33.66735821  23.44734212
Cd -77.74937429 -33.66055520  23.44696418
Cd -54.30373293 -38.17681134  17.05634552
Cd -62.11774989 -38.18323641  17.05984151
Cd -69.93365658 -38.18266949  17.06224146
Cd -77.74767354 -38.17473264  17.06356427
Cd -77.73236676 -24.62123991  42.58780974
Cd -81.64580031 -26.87870657  36.20903967
Cd -81.64636723 -31.39571860  29.82592322
Cd -85.56055667 -33.65035068  23.44507445
Cd -85.55753311 -38.16226045  17.06420678
Cd -62.10867920 -20.10895219  48.96790262
Cd -69.91967260 -20.10838527  48.97017030
Cd -77.72972114 -20.10517274  48.96563495
Cd -81.63710757 -13.34503706  48.97961893
Cd -85.54354913 -6.58148098  48.98604399
Cd -54.30089834 -24.62350758  42.58062878
Cd -50.39200013 -26.88154116  36.19940206
Cd -50.39596855 -31.39855319  29.81628562
Cd -46.48612548 -33.65375219  23.43316918
Cd -46.49368439 -38.16566196  17.05216923
Cd -46.48234603 -6.58514705  48.97394975
Cd -50.38992143 -13.34794724  48.96998132
Cd -54.29881964 -20.10725144  48.95845399
Cd -50.39672444 -40.42256170  10.67485424
Cd -58.21036346 -40.43030958  10.67729199
Cd -66.02778193 -40.43238828  10.67972973
Cd -73.84538937 -40.42898677  10.68209189
Cd -81.65902839 -40.41991609  10.68447294
Cd -89.46718720 -40.40763287  10.68694849
S -58.21074141 -40.43446698  5.89602067
S -66.02929371 -40.43673465  5.89821276
S -73.84784602 -40.43314417  5.90082058
S -81.66224093 -40.42350657  5.90376855
S -89.47039974 -40.41027848  5.90699998
S -50.39634650 -40.42615218  5.89416874
Cd -42.58818769 -40.41160129  10.67252988
S -38.66398270 -11.10215908  37.80094484
S -42.57458166 -17.86851195  37.79867717
S -34.75527346 -13.36070289  31.41404894
S -38.66511653 -20.12614870  31.41310408
S -30.84561937 -11.10578735  25.03187736
S -34.75470655 -17.87631652  25.03301120
S -38.66795112 -24.64202689  25.03149942
S -46.48725932 -24.62898778  37.79130724
S -42.57836111 -26.88607650  31.40875771
S -42.58270748 -31.40063189  25.02809791
S -26.94012267 -13.36412329  18.64658773
S -30.84732012 -20.13219582  18.64779716
S -34.75961983 -26.89552513  18.64774047
S -38.67513208 -33.65242938  18.64673891
S -23.04086206 -11.10215908  12.26464292
S -26.94616979 -17.87372760  12.26596573
S -30.85676875 -24.64221586  12.26700508
S -34.77095819 -31.40403340  12.26772317
S -38.68590352 -38.15923689  12.26832788
S -34.75810805 -4.33304721  37.79622052
S -30.85015471 -6.59240360  31.41083641
S -26.94257931 -4.33433222  25.02790894
S -23.03916131 -6.59406656  18.64399881
S -19.14197940 -4.33140314  12.26284768
S -38.66908496 -6.58739582  44.17404574
S -42.57571550 -13.35236920  44.17536854
S -46.48593651 -20.11348753  44.16951039
S -42.58799871 -40.41424691  5.89258137
S -101.17290587  2.44167716  37.80812580
S -105.08501661  0.18316642  31.42803292
S -108.99542660  2.44275430  25.04869592
S -112.90243508  0.18310028  18.66966129
S -116.80282952  2.44445505  12.29240299
S -97.26003923  0.18451492  44.18519512
Cd -89.44640022  0.18403115  48.98207557
Cd -42.57798317  0.17958331  48.96752468
S -30.85809156  2.43485524  37.78639395
S -26.95127205  0.17575415  31.40403340
S -23.04615329  2.43474186  25.02205079
S -19.14443605  0.17498825  18.64027605
S -15.24808562  2.43549775  12.26090126
S -34.76717874  0.17859215  44.16573094
Cd -89.45036864  22.73661618  42.59763632
Cd -89.45395912  27.25211643  36.21962213
Cd -93.36418014  20.48576355  36.22415748
Cd -93.37022726  29.51128385  29.83499391
Cd -97.28082622  22.74625378  29.83858439
Cd -93.35662123  15.97243649  42.59895912
Cd -97.27024376  13.71693514  36.22207878
Cd -101.18537806  15.97793559  29.83726158
Cd -93.36984931  34.02735101  23.45168849
Cd -97.28384978  27.26156506  23.45565692
Cd -101.19388183  20.49048787  23.45697972
Cd -105.09767777  13.71861699  23.45527897
Cd -97.28290492  36.28141617  17.06959250
Cd -101.19671641  29.51827583  17.07187907
Cd -105.10542565  22.74984426  17.07306959
Cd -109.00676495  15.97954186  17.07318298
Cd -97.25871643  9.20704737  42.59385686
Cd -101.17196100  6.94907048  36.21508679
Cd -105.08463866  9.20940953  29.83310418
Cd -108.99561557  6.94939173  23.45244438
Cd -112.90224611  9.21042998  17.07261606
Cd -85.53617920  20.47744876  48.97508358
Cd -89.44224282  13.71326907  48.97621742
Cd -93.34584979  6.94880592  48.97054824
Cd -85.54109249  29.49805576  42.59026639
Cd -85.54241530  34.01412293  36.21017350
Cd -89.45679371  36.27158960  29.82837987
Cd -89.45509296  40.78708985  23.44639726
Cd -93.36701473  43.03869836  17.06662563
Cd -66.00964056  27.24455752  48.97999687
Cd -73.82025602  27.24342369  48.97735125
Cd -81.62841483  27.23945526  48.96695776
Cd -101.18915751  34.02735101  10.69052007
Cd -105.10089031  27.25891944  10.69176729
Cd -109.00789879  20.48784225  10.69292002
Cd -112.90829323  13.71723749  10.69409165
Cd -116.80301849  6.94971299  10.69537666
Cd -97.27459013  40.78954649  10.68929175
S -101.19369285  34.03037457  5.90924876
S -105.10618154  27.26118711  5.91023141
S -109.01356797  20.48897609  5.91164871
S -112.91358446  13.71748316  5.91338726
S -116.80774281  6.94946732  5.91540926
S -97.27818060  40.79294800  5.90858735
Cd -58.19902511  27.24191191  48.97243797
Cd -42.57382577  22.73208083  42.58327440
Cd -38.66473859  20.48028335  36.20752789
Cd -42.57344782  27.24758108  36.20526022
Cd -38.66114811  29.50580364  29.81817535
Cd -34.75206093  22.74020666  29.81949815
Cd -38.66889599  15.96701297  42.58214056
Cd -34.75980881  13.71079353  36.20280357
Cd -30.84902087  15.97094360  29.81590768
Cd -26.94239034  13.71083132  23.43146842
Cd -30.84429656  20.48349588  23.43543685
Cd -34.75224990  27.25532896  23.43657068
Cd -38.66436064  34.02205978  23.43505890
Cd -34.75470655  36.27499110  17.05035509
Cd -30.84335170  29.51128385  17.05027950
Cd -26.93728808  22.74190741  17.04908897
Cd -23.03802747  15.97071684  17.04668902
Cd -34.76774566  9.20088687  42.57458166
Cd -30.85941437  6.94226747  36.19335494
Cd -26.95127205  9.20166165  29.80910466
Cd -23.04615329  6.94109584  23.42579924
Cd -19.14424707  9.20109474  17.04347649
Cd -46.48442473  20.47348033  48.96298934
Cd -42.57949495  13.70869593  48.96185550
Cd -38.67721078  6.94353358  48.95354071
Cd -46.48177911  29.49427631  42.57836111
Cd -46.48366884  34.01034348  36.19826823
Cd -42.57288091  36.26686528  29.81382898
Cd -42.57741625  40.78236553  23.43184637
Cd -38.66889599  43.03302918  17.04976927
Cd -50.39086629  27.23624273  48.95732016
Cd -15.24801003  6.94020767  10.66429067
Cd -19.14179043  13.70744871  10.66540561
Cd -23.03991720  20.47858259  10.66657724
Cd -26.94409109  27.25098259  10.66776777
Cd -30.85317827  34.02017005  10.66890160
Cd -34.76585593  40.78312142  10.67005434
S -30.85166649  34.02319362  5.88764919
S -26.94182342  27.25306129  5.88632638
S -23.03746055  20.47971643  5.88555159
S -19.13952276  13.70767548  5.88511695
S -15.24646045  6.93996200  5.88490908
S -34.76510004  40.78652293  5.88936884
Cd -93.35964479  47.54550587  10.68817681
S -58.19713538  36.27366830  37.80359046
S -66.01228618  36.27725878  37.80944861
S -58.19978100  40.79011341  31.41915120
S -66.01379796  40.79370389  31.42368655
S -54.29031587  43.04720213  25.03641270
S -62.10641153  43.05381617  25.04132599
S -69.92477486  43.05457206  25.04378264
S -73.82743698  36.27518008  37.80831477
S -73.82800389  40.79162519  31.42406449
S -77.74087053  43.04965877  25.04359366
S -54.29541813  47.56043471  18.65382538
S -62.10924612  47.56780464  18.65745366
S -69.92477486  47.56856053  18.65985361
S -77.73860286  47.56289135  18.66104414
S -50.38784273  49.80618507  12.27259867
S -58.20129278  49.81563370  12.27548995
S -66.01871125  49.81941315  12.27800328
S -73.83612972  49.81733446  12.28028985
S -81.64957976  49.80939761  12.28221737
S -81.63861935  36.26837706  37.80207868
S -81.63880832  40.78406629  31.42085196
S -85.55148598  43.03983220  25.04151497
S -85.54827345  47.55155300  18.66125201
S -89.45736063  49.79768131  12.28401261
S -62.10452181  34.01261115  44.18141567
S -69.91646007  34.01336704  44.18368334
S -77.72688655  34.00939862  44.17933697
S -93.36266836  47.54852943  5.90820941
S -50.38595301  36.26535350  37.79244107
S -50.38878760  40.78085375  31.41121435
S -46.47951144  43.03586377  25.02942072
S -46.48574754  47.54758457  18.64921445
S -42.58006187  49.79276802  12.26957510
S -54.29409532  34.00694197  44.17196704
Cd -38.67891153  47.53983669  10.67133935
S -38.67910051  47.54286026  5.89139084
S -58.19260004  9.20578126  50.60194869
S -62.10187619  2.43500642  50.61120834
S -66.01096337  9.20710406  50.61234218
S -54.28615847  2.43530878  50.59363389
S -58.19562360 -4.33452119  50.59495670
S -66.01228618 -4.33523929  50.60421636
S -69.92118439  2.43576231  50.61347602
S -62.10565564 -11.10008038  50.58286245
S -69.92005055 -11.09934339  50.58531910
S -73.82894876 -4.33302831  50.59968102
S -73.82932670  9.20731193  50.60667300
S -77.73709107  2.43755755  50.60100382
S -50.38406328 -4.33166771  50.57435869
S -54.29333943 -11.09747256  50.57020129
S -58.20261559 -17.85853420  50.55791807
S -66.01342001 -17.85953576  50.56415417
S -73.82441342 -17.85707911  50.56264239
S -77.73236676 -11.09526158  50.57738225
S -81.64032010 -4.32870084  50.58399629
S -54.28729231  15.97135934  50.58059478
S -62.10149824  15.97481754  50.59609054
S -50.38066177  9.20351358  50.57927197
S -69.91910569  15.97559233  50.59854718
S -46.47799966  2.43580011  50.56774465
S -77.73331162  15.97366481  50.58777574
S -81.64107599  9.20655604  50.58890958
S -85.54506091  2.43956066  50.57983889
S -58.19562360  22.73586029  50.57152410
S -66.00964056  22.73831693  50.57927197
S -73.82346855  22.73737207  50.57624841
S -81.63351709  22.73378159  50.56509903
S -85.54109249  15.97058456  50.57001232
S -89.44564433  9.20563008  50.56755567
S -50.38576403  22.73075803  50.55546143
S -46.47932247  15.96674841  50.55810704
S -42.57590447  9.20105694  50.55300478
S -93.37343979 -38.15602435 -0.46916416
S -97.28744026 -31.39930908 -0.47104444
S -93.38496712 -33.65016171 -6.85004884
S -101.20106278 -24.63654669 -0.47204977
S -97.29991245 -26.89193465 -6.85326137
S -93.38988041 -24.63786949 -13.23770063
S -89.47625789 -31.39836422 -13.23254167
S -105.11166174 -17.86786945 -0.47163781
S -101.21240114 -20.12803842 -6.85471646
S -97.30236910 -17.87138434 -13.24053521
S -93.39025836 -20.12029055 -19.61648960
S -89.47890350 -26.88173013 -19.61176528
S -109.01696947 -11.09616865 -0.46964604
S -105.11959859 -13.35922890 -6.85352593
S -101.21070039 -11.10038274 -13.23932579
S -97.29896759 -13.35475025 -19.61762343
S -93.38251048 -11.09297501 -25.99469275
S -89.47493508 -17.85887435 -25.99336995
S -85.56584790 -24.62123991 -25.98826769
S -112.91566316 -4.32478910 -0.46623887
S -109.01961509 -6.58822730 -6.84967089
S -105.11317353 -4.32817171 -13.23409125
S -101.20257456 -6.58629978 -19.61403295
S -97.28687334 -4.32524264 -25.99091330
S -93.37343979 -6.57815506 -32.36061269
S -89.46945487 -13.34167335 -32.36174653
S -85.56339126 -20.10328301 -32.35910091
S -112.90886015 -13.34902438  5.91348174
S -109.00563112 -20.11670007  5.91198886
S -105.09748880 -26.88154116  5.91108179
S -101.18594498 -33.64165794  5.91066605
S -97.27326732 -40.39723938  5.91064715
S -116.80623103 -6.58066840  5.91546595
Cd -42.60500625 -4.32856855 -33.96933643
Cd -46.51163678 -11.09305060 -33.96820259
Cd -50.41940116 -17.85547285 -33.96310033
Cd -46.49973151 -38.16811860 -8.45983082
Cd -54.31034697 -38.17926798 -8.46139929
Cd -46.49708589 -33.65564191 -14.83956465
Cd -54.30864621 -33.66546849 -14.84251263
Cd -62.12530879 -38.18512613 -8.46122922
Cd -62.12568674 -33.67057075 -14.84323072
Cd -50.41108636 -31.39741936 -21.21481984
Cd -58.22264668 -31.40441134 -21.21708751
Cd -69.94178240 -38.18437024 -8.45882926
Cd -69.94480596 -33.66981486 -14.84083077
Cd -66.03685262 -31.40649004 -21.21633162
Cd -50.41448787 -26.87795068 -27.58829868
Cd -58.22510332 -26.88248602 -27.59018841
Cd -66.03836440 -26.88380883 -27.58962149
Cd -77.75674422 -38.17718928 -8.45423723
Cd -77.76165751 -33.66320082 -14.83533167
Cd -73.85105855 -31.40289956 -21.21217422
Cd -73.85162547 -26.88116321 -27.58546409
Cd -54.32697656 -24.61500381 -33.95591937
Cd -62.13551331 -24.61708251 -33.95610834
Cd -69.94461699 -24.61632662 -33.95365170
Cd -42.59102228 -40.41349102 -2.08117413
Cd -50.39974801 -40.42464040 -2.08204340
Cd -58.21395394 -40.43238828 -2.08191112
Cd -66.03175036 -40.43465595 -2.08030485
Cd -73.84954677 -40.43106547 -2.07711122
Cd -81.66375271 -40.42199479 -2.07248139
Cd -89.47096666 -4.32412770 -33.95516348
Cd -85.56603687 -11.08940343 -33.95629732
Cd -81.65940634 -17.85258156 -33.95365170
Cd -85.56735968 -38.16452812 -8.44786885
Cd -85.57321783 -33.65224040 -14.82762159
Cd -81.66261887 -31.39458477 -21.20518224
Cd -81.66224093 -26.87511609 -27.57866108
Cd -77.75315375 -24.61292511 -33.94892738
Cd -89.47228946 -40.40952259 -2.06681221
S -19.14519194 -4.33221573 -0.49394036
S -23.04388562 -11.10317953 -0.49554285
S -23.04388562 -6.59569172 -6.87537117
S -26.94881541 -17.87455908 -0.49548237
S -26.94428006 -13.36612640 -6.87726089
S -26.95202794 -4.33537157 -13.25788290
S -30.85544594 -11.10675111 -13.26086867
S -30.85941437 -24.64259381 -0.49358509
S -30.85147752 -20.13427452 -6.87624044
S -34.76472209 -17.87703462 -13.25969704
S -30.86546149 -6.59264926 -19.63557583
S -34.77076922 -13.36036274 -19.63670967
S -34.77360381 -31.40460031 -0.49020815
S -34.76472209 -26.89741486 -6.87240430
S -38.67815564 -24.64278278 -13.25446249
S -38.68061229 -20.12520383 -19.63311919
S -34.78437524 -4.33111969 -26.00999953
S -38.69024989 -11.09800168 -26.01132234
S -42.59933707 -17.86314513 -26.00773186
S -38.68854914 -38.16055970 -0.48593737
S -38.68042332 -33.65488602 -6.86679181
S -42.59272303 -31.40252162 -13.24690359
S -42.59328995 -26.88588753 -19.62593823
S -46.50955809 -24.62483038 -26.00017296
S -38.70196619 -6.58323843 -32.37705331
S -42.60746289 -13.34598192 -32.37591947
S -46.51484932 -20.10687349 -32.37100618
S -19.14840447 -13.35607306  5.88494688
S -23.05106658 -20.12369205  5.88562718
S -26.95883095 -26.88796623  5.88704447
S -30.87113067 -33.64732712  5.88902869
S -34.78494216 -40.40234164  5.89142864
S -15.25071234 -6.58784936  5.88481460
S -116.80868767  2.44390703 -0.46195864
S -112.91377343  0.18208398 -6.84403951
S -109.00978851  2.44222518 -13.22655124
S -105.10089031  0.18253185 -19.60685199
S -101.18745676  2.44199841 -25.98354337
S -97.27477910  0.18605448 -32.35551043
S -120.69906656  0.18632377  5.91786591
Cd -93.37362877  2.44131811 -33.95006122
S -50.42280266 -4.32511036 -38.74845345
S -58.23039456 -4.32563948 -38.75204393
S -54.32829936 -11.08706017 -38.74524092
S -54.32489786  2.43744417 -38.75317777
S -62.13400153  2.43774653 -38.75506749
S -66.03949823 -4.32537492 -38.75166598
S -62.13608023 -11.08760819 -38.74618578
S -69.94386110  2.43850242 -38.75279982
S -73.84860191 -4.32414660 -38.74731962
S -69.94442802 -11.08689009 -38.74391811
S -58.23379606 -17.84742261 -38.73843790
S -66.04082104 -17.84755489 -38.73749304
S -58.22831586  9.20088687 -38.75393366
S -66.03817542  9.20168055 -38.75393366
S -73.84822396  9.20241754 -38.74920934
S -77.75296477  2.43969294 -38.74599681
S -81.65638277 -4.32214349 -38.73900482
S -77.75220888 -11.08486809 -38.73805996
S -73.84784602 -17.84598642 -38.73371359
S -62.13267872  15.96385713 -38.75091009
S -69.94253829  15.96463192 -38.74845345
S -77.75145299  15.96483979 -38.74146146
S -81.65619380  9.20300336 -38.74032763
S -85.55961180  2.44107244 -38.73560331
S -46.51806185  2.43731189 -38.74750859
S -50.42015705  9.19994200 -38.74977626
S -54.32376402  15.96251543 -38.74864242
Cd -38.70102133  2.43604577 -33.96650184
S -15.25059895  2.43510091 -0.49152340
S -19.14897139  0.17395703 -6.87145943
S -23.05409014  2.43396707 -13.25236490
S -26.96525602  0.17528153 -19.63047357
S -30.88209108  2.43517650 -26.00470830
S -34.79911511  0.18015495 -32.37421872
S -11.35602487  0.17787462  5.88496578
Cd -97.29216458  36.28368384 -8.44822790
Cd -101.20597607  29.51940967 -8.44922946
Cd -93.38345534  34.02924074 -14.83053176
Cd -97.29783375  27.26288786 -14.83244039
Cd -105.11487428  22.75041118 -8.44803893
Cd -101.20805477  20.49162170 -14.83123096
Cd -93.38440021  29.51071693 -21.20612710
Cd -97.29443225  22.74530892 -21.20669402
Cd -109.01734742  15.97971193 -8.44461853
Cd -105.11203969  13.71939178 -14.82694128
Cd -101.19992895  15.97687734 -21.20385943
Cd -89.47096666  27.24871492 -27.58073978
Cd -93.38005384  20.48349588 -27.58130669
Cd -97.28555054  13.71636822 -27.57828313
Cd -112.91301754  9.20993865 -8.43947847
Cd -109.00959954  6.94965630 -14.82042173
Cd -105.09975647  9.20846467 -21.19800128
Cd -101.18688984  6.94993975 -27.57280293
Cd -89.46605337  22.73113597 -33.94760458
Cd -93.37117212  15.96846806 -33.94647074
Cd -97.27383423  9.20517654 -33.94288026
Cd -97.27969239  40.79143622 -2.06766259
Cd -101.19482669  34.02867382 -2.06870194
Cd -105.10693743  27.26005328 -2.06828620
Cd -109.01394591  20.48859814 -2.06632088
Cd -112.91434035  13.71746426 -2.06286268
Cd -116.80906561  6.94954291 -2.05840293
Cd -62.12908824  29.49522117 -33.96347827
Cd -69.94064856  29.49597707 -33.96102163
Cd -77.75088607  29.49446528 -33.95478554
Cd -93.37608541  43.04153295 -8.44546890
Cd -89.46813207  40.78879060 -14.82641216
Cd -89.47134460  36.27158960 -21.20291456
Cd -85.56036769  34.00996553 -27.57752724
Cd -85.55866694  29.49163070 -33.94647074
Cd -93.36455808  47.54758457 -2.06560279
S -66.03704159  22.72527782 -38.74372914
S -73.84576732  22.72546679 -38.73919379
S -81.65317024  22.72489988 -38.73125694
S -85.55810002  15.96465082 -38.73144592
S -89.46151803  9.20349469 -38.72880030
S -58.22812689  22.72395501 -38.74391811
Cd -54.31885073  29.49200864 -33.96196649
S -42.61464385  9.19890265 -38.74297325
S -46.51692802  15.96077688 -38.74335119
S -50.42072396  22.72187631 -38.74070557
Cd -34.76113161  36.27725878 -8.46738972
Cd -30.84958779  29.51222871 -8.47082902
Cd -34.76150956  27.25665177 -14.85162111
Cd -38.67418722  34.02376053 -14.84731253
Cd -26.94295725  22.74247433 -8.47196286
Cd -30.85298930  20.48444074 -14.85281163
Cd -34.76906846  22.73888385 -21.22578025
Cd -38.67796667  29.50523672 -21.22294566
Cd -23.04256281  15.97083022 -8.47064005
Cd -26.95051616  13.71145493 -14.85077073
Cd -30.86470560  15.96967749 -21.22521333
Cd -34.78305244  13.71016992 -27.59718039
Cd -38.68760427  20.47801568 -27.59793628
Cd -42.59555762  27.24399060 -27.59491272
Cd -19.14859344  9.20056561 -8.46725744
Cd -23.05409014  6.94113363 -14.84625428
Cd -26.96563397  9.20056561 -21.22143388
Cd -30.88265800  6.94313674 -27.59377889
Cd -34.79930408  9.19901604 -33.96158855
Cd -38.70083236  15.96300675 -33.96291136
Cd -42.60500625  22.72641166 -33.96196649
Cd -15.25001314  6.93999980 -2.08790155
Cd -19.14368015  13.70750540 -2.09075504
Cd -23.04199590  20.47933848 -2.09239910
Cd -26.94598082  27.25211643 -2.09224792
Cd -30.85525697  34.02149286 -2.09026371
Cd -34.76850155  40.78501115 -2.08682441
Cd -38.67569900  43.03586377 -8.46223077
Cd -42.58780974  40.78406629 -14.84077408
Cd -42.58951050  36.26686528 -21.21727648
Cd -46.50464480  34.00599711 -27.58943252
Cd -46.51106987  29.48766227 -33.95837601
Cd -38.68193510  47.54191539 -2.08236466
S -50.39200013  49.80788583 -0.48542147
S -58.20545017  49.81733446 -0.48523439
S -54.30316601  47.56402519 -6.86645166
S -66.02267967  49.82111391 -0.48362623
S -62.11718297  47.57196204 -6.86671622
S -54.30222114  43.04909186 -13.24968149
S -62.11831681  43.05570590 -13.25132555
S -73.83990917  49.81884624 -0.48043449
S -69.93271171  47.57271793 -6.86431627
S -69.93630219  43.05646179 -13.24892560
S -58.21603264  40.78973546 -19.62726104
S -66.02948268  40.79332594 -19.62726104
S -81.65335921  49.81090939 -0.47582545
S -77.74653970  47.56629286 -6.85925180
S -77.75239785  43.05135953 -13.24250053
S -73.84293273  40.79124724 -19.62253672
S -58.21867826  36.26648734 -26.00300755
S -66.03193933  36.26913295 -26.00300755
S -73.84501143  36.26799912 -25.99809426
S -89.46170700  49.79976000 -0.47034524
S -85.55677722  47.55495450 -6.85242989
S -85.56414715  43.04228884 -13.23373220
S -81.65411510  40.78463320 -19.61403295
S -81.65600483  36.26403069 -25.98940152
S -62.12927722  34.00221766 -32.37006132
S -69.93875884  34.00297355 -32.36779365
S -77.74729559  34.00108382 -32.36136858
S -58.20752887  54.31582717  5.89670097
S -66.02022303  54.31960662  5.89881747
S -73.83272821  54.31752793  5.90150088
S -81.64315469  54.30996902  5.90469452
S -89.44999070  54.29938656  5.90828500
S -50.39710239  54.30675649  5.89507581
S -42.58346337  49.79484672 -0.48473172
S -46.49273952  47.55098608 -6.86441076
S -46.49066083  43.03832042 -13.24571306
S -50.40485027  40.78142067 -19.62367056
S -50.40768485  36.26081816 -25.99903912
S -54.32055149  33.99881615 -32.36854954
S -42.59026639  54.29447327  5.89386639
Cd -85.53958071 -24.61386997  42.58043981
Cd -89.45263631 -26.87039178  36.20185871
Cd -89.44772303 -17.85333746  42.58988844
Cd -93.36229041 -20.11103089  36.20903967
Cd -97.27383423 -17.86059400  29.83253726
Cd -93.36418014 -24.62501936  29.82837987
Cd -89.45358118 -31.38438025  29.82195480
Cd -93.36588089 -33.63844540  23.44337370
Cd -97.27818060 -26.88059630  23.44753109
Cd -101.18802367 -20.11783390  23.45036568
Cd -93.35435356 -11.08898769  42.59442378
Cd -97.26910992 -13.34751260  36.21244117
Cd -101.18046477 -11.09259707  29.83367110
Cd -105.09370935 -13.35125426  23.45149952
Cd -109.00128475 -11.09237030  17.07214363
Cd -105.09635496 -17.86218137  17.07129325
Cd -101.18726778 -24.62955470  17.06974368
Cd -97.27534602 -31.39175018  17.06747601
Cd -93.36304630 -38.14827648  17.06486818
Cd -97.27005478 -40.39534965  10.68982087
Cd -101.18254347 -33.63995719  10.69067125
Cd -105.09370935 -26.87984041  10.69171060
Cd -109.00147372 -20.11518829  10.69286333
Cd -112.90470275 -13.34783386  10.69411055
Cd -97.25796054 -4.32274820  42.59234508
Cd -101.17177203 -6.58153767  36.21130734
Cd -105.08255996 -4.32382534  29.83197035
Cd -108.99429276 -6.58306835  23.45112157
Cd -112.90035638 -4.32272930  17.07229481
Cd -116.80207363 -6.57987471  10.69547115
Cd -85.53655715 -20.10044842  48.95732016
Cd -89.44262077 -13.34016157  48.96487906
Cd -93.34622774 -6.57745586  48.96620187
S -58.20526120 -26.87492712  44.16913245
S -66.01625460 -26.87606095  44.17404574
S -58.20771785 -31.38967148  37.78998443
S -66.01871125 -31.39137223  37.79451977
S -54.30089834 -33.64789403  31.41045846
S -62.11359249 -33.65186246  31.41612764
S -69.92817637 -33.65129554  31.41858429
S -73.82743698 -26.87341534  44.17404574
S -73.82970465 -31.38815970  37.79470874
S -77.74105950 -33.64562636  31.41763942
S -54.30486676 -38.16131559  25.02979866
S -62.11661605 -38.16622887  25.03433401
S -69.92987713 -38.16547298  25.03679065
S -77.74143744 -38.15923689  25.03716860
S -50.39804725 -40.41349102  18.64991365
S -58.21017449 -40.42010506  18.65399546
S -66.02532529 -40.42199479  18.65698123
S -73.84066506 -40.41878225  18.65881426
S -81.65260332 -40.41065643  18.65957015
S -81.63635168 -26.86793513  44.17026628
S -81.63880832 -31.38154566  37.79206313
S -85.55016317 -33.63731157  31.41499381
S -85.55016317 -38.14959928  25.03622373
S -89.46038419 -40.40026294  18.65979692
S -62.10981304 -24.61481484  50.54317821
S -69.91853877 -24.61424792  50.54563485
S -77.72631964 -24.61065744  50.54355615
S -81.63313915 -17.85197685  50.55565040
S -85.54014763 -11.08955461  50.56396519
S -89.44526638 -4.32422219  50.56509903
S -50.39615753 -26.87076972  44.16062868
S -50.39861417 -31.38438025  37.78242553
S -46.49160569 -33.64071308  31.40289956
S -46.49614103 -38.15318976  25.02412949
S -42.59026639 -40.40423136  18.64530272
S -42.57892803 -4.32868194  50.55054814
S -46.48555857 -11.09322068  50.55187095
S -50.39388986 -17.85488703  50.54601280
S -54.30203217 -24.61273614  50.53637519
S -50.40541718 -44.91935367  12.27188057
S -58.21546572 -44.92615668  12.27467736
S -66.02759296 -44.92804641  12.27719070
S -73.83972020 -44.92483387  12.27947727
S -81.64976873 -44.91670805  12.28151817
S -89.45641577 -44.90574764  12.28342680
Cd -58.21716648 -44.93088099  4.29986362
Cd -66.03004960 -44.93295969  4.30196121
Cd -73.84312170 -44.92955819  4.30466352
Cd -81.65354819 -44.92086545  4.30810282
Cd -89.46057316 -44.90933812  4.31218463
Cd -50.40655102 -44.92370004  4.29850301
S -42.59858118 -44.90971606  12.26897039
Cd -38.67626592 -11.09408995  42.57760522
Cd -34.76604490 -13.35320068  36.19316597
Cd -42.58421926 -17.85766493  42.57552652
Cd -38.67437619 -20.11594418  36.19203213
Cd -30.85884745 -11.09905993  29.81212822
Cd -34.76642285 -17.86631987  29.81326206
Cd -38.67702181 -24.63012162  29.81137233
Cd -26.95089410 -13.35824625  23.42750000
Cd -30.85695772 -20.12407000  23.42863383
Cd -34.76755668 -26.88607650  23.42825589
Cd -46.49368439 -24.61746045  42.56834556
Cd -42.58497515 -26.87473815  36.18749679
Cd -42.58875460 -31.38853764  29.80740391
Cd -38.68061229 -33.64316972  23.42655514
Cd -23.04823199 -11.09957016  17.04547960
Cd -26.95278383 -17.86896549  17.04718035
Cd -30.86224896 -24.63560182  17.04803073
Cd -34.77473764 -31.39723038  17.04818190
Cd -38.68817119 -38.15281182  17.04799293
Cd -19.14953831 -13.35492033  10.66515995
Cd -23.05220042 -20.12199130  10.66633158
Cd -26.95977582 -26.88607650  10.66761659
Cd -30.87169759 -33.64562636  10.66899609
Cd -34.78494216 -40.40045191  10.67056456
Cd -34.77133614 -4.32868194  42.57306988
Cd -30.86205998 -6.58798164  36.18976446
Cd -26.95561842 -4.33111969  29.80778185
Cd -23.04993275 -6.59070284  23.42428746
Cd -19.14897139 -4.33038269  17.04290957
Cd -15.25158161 -6.58713126  10.66413949
Cd -38.67928948 -6.58257702  48.94919434
Cd -42.58440823 -13.34450794  48.95032817
Cd -46.49179466 -20.10403890  48.94522591
Cd -42.59933707 -44.91330654  4.29778492
Cd -101.15741011  2.44277320  42.58516413
Cd -105.06952086  0.18474831  36.20677200
Cd -108.97974187  2.44332122  29.82800192
Cd -112.88939597  0.18456840  23.44942082
Cd -116.79413678  2.44445505  17.07208694
Cd -120.69509814  0.18673856  10.69703962
Cd -97.24643321  0.18616749  48.96091064
S -93.34679466  2.44137480  50.55924088
S -38.67588797  2.43610246  50.54223335
Cd -30.87018580  2.43595129  42.56343228
Cd -26.96261041  0.17740483  36.18258350
Cd -23.05730268  2.43502532  29.80116781
Cd -19.15388468  0.17625928  23.41975212
Cd -15.25371700  2.43547885  17.04001829
Cd -11.35678076  0.17823366  10.66340250
Cd -34.77757223  0.18023677  48.94144646
S -89.44318768  27.24285677  44.17877005
S -93.35114103  20.47952746  44.18254950
S -93.35492048  29.50051241  37.80075587
S -97.26325177  22.73756104  37.80415737
S -93.35737712  34.01487882  31.42255271
S -97.26854300  27.25154951  31.42689908
S -101.17649635  20.48425177  31.42822189
S -97.25569287  13.71438401  44.18122670
S -101.16723669  15.97222862  37.80321251
S -105.07934743  13.71619814  31.42614319
S -97.26892095  36.27045576  25.04321572
S -101.18008683  29.50844926  25.04642825
S -105.08728428  22.74247433  25.04756209
S -108.98919050  15.97496872  25.04680620
S -97.26608636  40.78160964  18.66438895
S -101.17895299  34.02017005  18.66726134
S -105.08955195  27.25381718  18.66903768
S -108.99561557  20.48462972  18.66966129
S -112.89601001  13.71595248  18.66918886
S -101.15665422  6.94959960  44.17631341
S -105.06744216  9.20676391  37.79924409
S -108.97804112  6.94978858  31.42217477
S -112.88637241  9.20835128  25.04472750
S -116.79186911  6.94982637  18.66820620
S -89.43827440  22.72962419  50.55168198
S -93.34320418  15.96759879  50.55281581
S -97.24529937  9.20476080  50.54960328
S -85.53391153  34.00297355  44.17140012
S -89.44469946  36.26006227  37.79451977
S -89.44545535  40.77367279  31.41631661
S -93.35624329  43.02830487  25.03868038
S -93.35303075  47.53794697  18.66102524
S -62.10319900  29.49541015  50.55678424
S -69.91475932  29.49616604  50.55924088
S -77.72461888  29.49370939  50.55451656
S -85.53126591  29.48974097  50.54601280
S -105.08463866  36.27102268  12.28911487
S -108.99353687  29.50712645  12.29041878
S -112.89808871  22.74077357  12.29151482
S -116.79734931  15.97381599  12.29232741
S -120.69245252  9.20835128  12.29304550
S -101.17252792  43.03057254  12.28754640
Cd -105.09087476  36.27404624  4.31428223
Cd -109.00033988  29.50958309  4.31517040
Cd -112.90508069  22.74247433  4.31668218
Cd -116.80415233  15.97474195  4.31891206
Cd -120.69887759  9.20861585  4.32178444
Cd -101.17800813  43.03378507  4.31411215
S -54.29315046  29.49144172  50.54714663
S -42.57911700  27.23832143  44.16440813
S -38.67248647  20.47423622  44.16554197
S -34.76415518  22.73132494  37.78488217
S -38.67097469  29.49503220  37.78393731
S -38.67173058  34.00939862  31.40573415
S -34.76207648  27.24531341  31.40781285
S -30.85582389  20.47725978  31.40667901
S -34.76906846  13.70824240  44.16176252
S -30.86111512  15.96516104  37.78148066
S -26.95448458  13.70837468  31.40195470
S -23.04974377  15.96621929  25.02016106
S -26.94938232  22.73453748  25.02356257
S -30.85450108  29.50126830  25.02469640
S -34.76377723  36.26403069  25.02394051
S -34.76925744  40.77518457  18.64511375
S -30.85809156  34.01317807  18.64558618
S -26.95032719  27.24569136  18.64503816
S -23.04709816  20.47555903  18.64318623
S -19.14859344  13.70614480  18.63997369
S -30.86905197  6.94277769  44.15420361
S -26.96204349  9.19895935  37.77486662
S -23.05711370  6.94130371  31.39552963
S -19.15388468  9.19901604  25.01524777
S -15.25373590  6.94024546  18.63602417
S -42.58081776  22.72508885  50.53713109
S -38.67702181  15.96219417  50.53580828
S -34.77606045  9.19863809  50.52995013
S -46.48707035  33.99900512  44.15930587
S -42.57987289  36.25533795  37.77996888
S -42.58214056  40.76894848  31.40176572
S -38.67475414  43.02263569  25.02186181
S -38.68080126  47.53227779  18.64413109
S -46.48669240  29.48577254  50.53391855
S -11.35670517  9.19720190  12.25897374
S -15.25120367  15.96245873  12.26082567
S -19.14859344  22.73038008  12.26258312
S -23.04993275  29.49786679  12.26398152
S -26.95580739  36.26251891  12.26500197
S -30.86583943  43.02282466  12.26583345
Cd -26.95448458  36.26573145  4.29030160
Cd -23.04823199  29.50032344  4.28880872
Cd -19.14670372  22.73189186  4.28829849
Cd -15.24955960  15.96329021  4.28865754
Cd -11.35559023  9.19742867  4.28948902
Cd -30.86546149  43.02622617  4.29251258
S -97.25985026  49.78577603  12.28586454
Cd -58.19940305  36.25836152  42.58043981
Cd -58.20148175  40.77556252  36.19826823
Cd -66.01077440  36.26100713  42.58610899
Cd -66.01228618  40.77877505  36.20280357
Cd -54.29371738  43.03189535  29.81628562
Cd -62.10678948  43.03699761  29.82176583
Cd -69.92137336  43.03775350  29.82422247
Cd -54.29730786  47.54758457  23.43430301
Cd -62.10905715  47.55363169  23.43846041
Cd -69.92194028  47.55438758  23.44072808
Cd -73.82233472  36.25987330  42.58516413
Cd -73.82309061  40.77707430  36.20299254
Cd -77.73444546  43.03435199  29.82346658
Cd -77.73368957  47.54985224  23.44148397
Cd -50.38973246  49.79824822  17.05307629
Cd -58.20204867  49.80637405  17.05655339
Cd -66.01719947  49.80977555  17.05931239
Cd -73.83253924  49.80807480  17.06135329
Cd -81.64466647  49.80146076  17.06271390
Cd -50.39634650  54.30411087  10.67508101
Cd -58.20639504  54.31299258  10.67732978
Cd -66.01871125  54.31639409  10.67967304
Cd -73.83102746  54.31450436  10.68212968
Cd -81.64107599  54.30732340  10.68469971
Cd -81.63106045  36.25571590  42.57930597
Cd -81.63181634  40.77102718  36.19959104
Cd -85.54336016  43.02717103  29.82082096
Cd -85.54222633  47.54078156  23.44091705
Cd -89.45225837  49.79144521  17.06369655
Cd -89.44753405  54.29692991  10.68745871
Cd -62.10471078  33.99994999  48.95656427
Cd -69.91324754  34.00070588  48.95883194
Cd -77.72083943  33.99806026  48.95486351
Cd -97.26438560  49.78898857  4.31460348
Cd -50.39048835  36.25269234  42.56966837
Cd -50.39275602  40.76800361  36.18995343
Cd -46.48480268  43.02320261  29.80872672
Cd -46.48877110  47.53681313  23.42901178
Cd -42.58214056  49.78653192  17.04924015
Cd -42.58951050  54.29201662  10.67302121
Cd -54.29711888  33.99579259  48.94768256
S -34.77719429  49.77897302  12.26657044
Cd -34.77757223  49.78218555  4.29540386
Cd -58.19732435  9.20207739  55.37048325
Cd -62.10395489  2.43704733  55.37879804
Cd -66.00945159  9.20300336  55.37993188
Cd -54.29333943  2.43699063  55.36311331
Cd -58.19996997 -4.32773708  55.36443612
Cd -66.01077440 -4.32783156  55.37293989
Cd -69.91608213  2.43778432  55.38106571
Cd -62.10660051 -11.09036719  55.35404263
Cd -69.91608213 -11.08963020  55.35649927
Cd -73.82138985 -4.32626309  55.36916044
Cd -73.82138985  9.20360807  55.37539653
Cd -77.72669758  2.43923941  55.37048325
Cd -50.39181116 -4.32637647  55.34610578
Cd -54.29806375 -11.08902548  55.34251530
Cd -58.20450531 -17.84910447  55.33136592
Cd -66.01190823 -17.84957690  55.33722407
Cd -73.81950013 -17.84763048  55.33627921
Cd -77.72442991 -11.08683340  55.34969626
Cd -81.62954867 -4.32340960  55.35574338
Cd -54.29277251  15.96436736  55.35158599
Cd -62.10282105  15.96635157  55.36556996
Cd -50.38878760  9.20079238  55.35045215
Cd -69.91457034  15.96710746  55.36802660
Cd -46.48688137  2.43714181  55.34005866
Cd -77.72461888  15.96667282  55.35876695
Cd -81.62992661  9.20383484  55.36008975
Cd -85.53296667  2.44090237  55.35215290
Cd -58.19826922  22.72603371  55.34364914
Cd -66.00812878  22.72754549  55.35101907
Cd -73.81798835  22.72754549  55.34856242
Cd -81.62558024  22.72603371  55.33854688
Cd -85.53088797  15.96561458  55.34327119
Cd -89.43430597  9.20391043  55.34100352
Cd -50.39067732  22.72301015  55.32890927
Cd -46.48650343  15.96175954  55.33117695
Cd -42.58421926  9.19933729  55.32645263
Cd -97.27553499 -40.39780629 -2.06042494
Cd -101.18802367 -33.64184691 -2.06248474
Cd -97.28611745 -31.39401785 -8.44427837
Cd -93.37343979 -38.15111107 -8.44065010
Cd -105.09956750 -26.88135219 -2.06344850
Cd -101.19860614 -24.63182237 -8.44654605
Cd -97.29121971 -26.88248602 -14.82352088
Cd -93.37910897 -33.64109102 -14.81964694
Cd -109.00770982 -20.11651109 -2.06297607
Cd -105.10826024 -17.86448684 -8.44658384
Cd -101.20162970 -20.11934568 -14.82533502
Cd -97.29065280 -17.86093415 -21.20442635
Cd -93.38099870 -24.62501936 -21.20196970
Cd -89.47039974 -31.38494716 -21.19762333
Cd -112.91093884 -13.34877872 -2.06104855
Cd -109.01281208 -11.09433561 -8.44414609
Cd -105.10769332 -13.35218023 -14.82414449
Cd -101.19709436 -11.09337185 -21.20310354
Cd -97.28328286 -13.34437566 -27.57563752
Cd -93.37703027 -20.10781835 -27.57507060
Cd -89.46888796 -26.86831308 -27.57185806
Cd -116.80849870 -6.58036604 -2.05768483
Cd -112.91150576 -4.32414660 -8.43947847
Cd -109.00846571 -6.58335181 -14.81993040
Cd -105.09881161 -4.32467572 -21.19837922
Cd -101.18632292 -6.57892985 -27.57280293
Cd -97.27345629 -4.32065060 -33.94382512
Cd -93.37060521 -11.08473581 -33.94665971
Cd -89.46548645 -17.84755489 -33.94609280
Cd -85.55942283 -24.60801182 -33.94325821
Cd -116.80150671 -11.08566177  4.31938449
Cd -112.89997843 -17.85365871  4.31741917
Cd -108.99410379 -24.62048401  4.31622864
Cd -105.08482764 -31.38400230  4.31579401
Cd -101.17403970 -38.14298524  4.31607747
Cd -97.26400766 -44.89799976  4.31698453
Cd -120.69831067 -4.31855301  4.32208679
S -42.61766741 -4.32414660 -38.74278427
S -46.52240822 -11.08556729 -38.74165044
S -50.42790492 -17.84581635 -38.73692612
S -42.59555762 -40.40819979 -6.86055572
S -50.40390540 -40.41783739 -6.86197301
S -46.50577863 -38.15753613 -13.23885336
S -58.21716648 -40.42445143 -6.86225647
S -54.31526025 -38.16660682 -13.24072419
S -46.50577863 -33.64260280 -19.61762343
S -54.31563820 -33.64921684 -19.62026905
S -66.03326214 -40.42634116 -6.86080138
S -62.12795441 -38.17152011 -13.24079978
S -62.12908824 -33.65299630 -19.62102494
S -50.41883424 -31.38305744 -25.99148022
S -58.22774894 -31.38797073 -25.99318097
S -73.84935780 -40.42312862 -6.85747546
S -69.94197137 -38.17076422 -13.23839982
S -69.94405007 -33.65224040 -19.61856830
S -66.03836440 -31.38929353 -25.99242508
S -50.42261369 -26.86528952 -32.36363625
S -58.23039456 -26.86793513 -32.36495906
S -66.03987618 -26.86869102 -32.36420317
S -81.66261887 -40.41500280 -6.85241100
S -77.75485450 -38.16433915 -13.23356213
S -77.75750012 -33.64713814 -19.61308809
S -73.84897985 -31.38645894 -25.98845666
S -73.84916883 -26.86661232 -32.36023475
S -54.33283471 -24.60442134 -38.73050105
S -62.13834790 -24.60574415 -38.73031208
S -69.94461699 -24.60498826 -38.72785544
S -42.60103782 -44.91236168 -0.48134911
S -50.40825177 -44.92237723 -0.48135856
S -58.21886723 -44.92955819 -0.48055543
S -66.03156138 -44.93144791 -0.47869405
S -73.84444451 -44.92804641 -0.47576308
S -81.65487099 -44.91973161 -0.47177576
S -89.46132905 -4.31968684 -38.72861133
S -85.55791105 -11.08190122 -38.72974516
S -81.65392613 -17.84292506 -38.72747749
S -89.47077768 -40.40423136 -6.84621269
S -85.56433612 -38.15394565 -13.22691029
S -85.56735968 -33.63920130 -19.60571816
S -81.65770558 -31.38022285 -25.98203159
S -81.65713867 -26.86245493 -32.35418762
S -77.75013018 -24.60234265 -38.72350907
S -89.46189597 -44.90839326 -0.46697397
Cd -15.25375480 -6.58758480 -2.08705118
Cd -19.15142803 -13.35584629 -2.08907318
Cd -19.15312878 -4.33185668 -8.46691729
Cd -23.05201144 -11.10159216 -8.47003534
Cd -23.05390117 -20.12331411 -2.08912987
Cd -26.95656328 -17.87125206 -8.47037549
Cd -23.05768062 -6.59102410 -14.84566847
Cd -26.95958684 -13.35909662 -14.84784165
Cd -26.96204349 -26.88777726 -2.08733464
Cd -30.86659532 -24.63786949 -8.46803223
Cd -30.86678430 -20.12539281 -14.84678341
Cd -26.96903547 -4.33193227 -21.22181182
Cd -30.87283142 -11.09970244 -21.22445744
Cd -34.78078476 -17.86652774 -21.22332361
Cd -30.87415423 -33.64751609 -2.08400872
Cd -34.77983990 -31.39949805 -8.46338350
Cd -34.77795018 -26.88796623 -14.84260711
Cd -38.69157270 -24.62993264 -21.21878826
Cd -30.88605950 -6.58535492 -27.59377889
Cd -34.79061134 -13.35002594 -27.59453478
Cd -38.69837571 -20.11292061 -27.59170019
Cd -34.78758778 -40.40271958 -2.07956786
Cd -38.69346242 -38.15583538 -8.45737418
Cd -38.69119475 -33.64600431 -14.83635212
Cd -42.60330549 -31.38910456 -21.21179628
Cd -42.60784084 -26.87265945 -27.58603101
Cd -34.80232764 -4.32656545 -33.96253341
Cd -38.70669051 -11.08981917 -33.96310033
Cd -42.61332104 -17.85186347 -33.96045471
Cd -46.52070747 -24.61160230 -33.95516348
Cd -15.25726969 -11.09233251  4.28895990
Cd -19.15804207 -17.86046172  4.28880872
Cd -23.06316083 -24.62728703  4.28988586
Cd -26.97281493 -31.39023840  4.29179449
Cd -30.88454772 -38.14865442  4.29449680
Cd -34.79571360 -44.90310202  4.29778492
Cd -11.35927520 -4.32637647  4.28977248
Cd -120.70190115  0.18659627 -2.05322508
Cd -116.80585308  2.44360468 -8.43345024
Cd -112.90413583  0.18479082 -14.81363761
Cd -108.99656043  2.44262202 -21.19157621
Cd -105.08577250  0.18657718 -27.56713375
Cd -101.17403970  2.44298107 -33.93853389
Cd -124.59209107  2.44583455  4.32537492
S -93.36304630  2.44260312 -38.72388701
Cd -46.52089644 -6.57849521 -40.33128794
Cd -50.42204677  0.18294683 -40.33544534
Cd -54.32716553 -6.57930780 -40.33431150
Cd -58.23001661  0.18311615 -40.33809095
Cd -62.13570229 -6.57947787 -40.33506739
Cd -50.42601520 -13.33936788 -40.32845335
Cd -58.23285120 -13.34048282 -40.32958719
Cd -54.32489786  6.94597133 -40.33733506
Cd -62.13400153  6.94678391 -40.33865787
Cd -66.03968721  0.18362902 -40.33752403
Cd -69.94480596 -6.57874088 -40.33261075
Cd -66.04082104 -13.34042613 -40.32864232
Cd -69.94386110  6.94753980 -40.33639020
Cd -73.84916883  0.18459694 -40.33336664
Cd -77.75315375 -6.57711571 -40.32713054
Cd -73.84897985 -13.33902773 -40.32486287
Cd -54.33151190 -20.09874767 -40.32335109
Cd -62.13796996 -20.09969253 -40.32278417
Cd -69.94518391 -20.09893664 -40.32051650
Cd -58.22888278  13.70920616 -40.33620123
Cd -66.03836440  13.71024551 -40.33582328
Cd -73.84765704  13.71073683 -40.33147691
Cd -77.75296477  6.94822010 -40.33034308
Cd -81.65694969  0.18590898 -40.32599671
Cd -85.55942283 -6.57484804 -40.31938266
Cd -81.65562688 -13.33647660 -40.31900472
Cd -77.75164196 -20.09648000 -40.31617013
Cd -62.13324564  20.47140163 -40.33185486
Cd -69.94216034  20.47215752 -40.32958719
Cd -77.75031916  20.47196855 -40.32372903
Cd -81.65543791  13.71069904 -40.32391801
Cd -85.55961180  6.94878702 -40.32127239
Cd -89.46208494  0.18746384 -40.31654808
Cd -42.61691152  0.18301845 -40.33072102
Cd -46.51806185  6.94502647 -40.33298869
Cd -50.42091294  13.70765658 -40.33336664
Cd -54.32508683  20.46970088 -40.33072102
S -38.71424941  2.43733079 -38.74032763
Cd -11.35865159  0.17817452 -2.08410320
Cd -15.25757204  2.43474186 -8.46230636
Cd -19.16030974  0.17608127 -14.84101974
Cd -23.06939692  2.43415605 -21.21689854
Cd -26.98472020  0.17923749 -27.59018841
Cd -30.90023245  2.43619695 -33.95932088
Cd -7.46303815  2.43572452  4.29077404
S -97.27666882  40.78557807 -6.84759219
S -101.19010237  34.02319362 -6.84906618
S -97.28441670  36.27442419 -13.22755280
S -105.10107928  27.25589588 -6.84880162
S -101.19614950  29.51147282 -13.22881891
S -93.37381774  34.01639060 -19.60836378
S -97.28498362  27.25230540 -19.61025350
S -109.00752084  20.48595252 -6.84666623
S -105.10391387  22.74474200 -13.22760949
S -101.19331491  20.48462972 -19.60911967
S -93.37325082  29.49937857 -25.98259851
S -97.28120417  22.73661618 -25.98297645
S -112.90848220  13.71634932 -6.84281119
S -109.00619803  15.97621594 -13.22396232
S -105.09692188  13.71619814 -19.60477330
S -101.18518909  15.97177508 -25.98014186
S -89.46170700  27.23813245 -32.35551043
S -93.36814856  20.47593698 -32.35588838
S -97.27251143  13.71247538 -32.35305379
S -116.80453027  6.94946732 -6.83782231
S -112.90300200  9.20859695 -13.21851991
S -108.99618249  6.94944843 -19.59834823
S -105.08558353  9.20678281 -25.97466166
S -101.17403970  6.94939173 -32.34814050
S -89.45830549  22.72414399 -38.72199729
S -93.36210144  15.96415949 -38.72067448
S -97.26381869  9.20375925 -38.71746194
S -101.17857504  43.03302918 -0.46576076
S -105.09106373  36.27310138 -0.46615005
S -109.00052886  29.50882720 -0.46548675
S -112.90508069  22.74190741 -0.46375388
S -116.80453027  15.97425062 -0.46096842
S -120.69944451  9.20825680 -0.45737038
S -62.13230078  29.48312693 -38.73692612
S -69.94027062  29.48407179 -38.73446948
S -77.74748457  29.48350487 -38.72861133
S -93.36304630  47.54229334 -6.84500327
S -93.37060521  43.03227329 -13.22451034
S -89.46208494  40.77594046 -19.60439535
S -89.46359672  36.25892843 -25.97957495
S -85.55413160  33.99768232 -32.35286481
S -85.55318674  29.48256001 -38.72105242
S -97.26514150  49.78842165 -0.46455512
Cd -66.03704159  27.23132944 -40.32542979
Cd -73.84463348  27.23151841 -40.32146136
Cd -81.65109154  27.23057355 -40.31503630
Cd -85.55639927  20.47102369 -40.31560321
Cd -89.46057316  13.71030220 -40.31446938
Cd -93.36304630  6.94925945 -40.31144582
Cd -58.22926072  27.22981766 -40.32618568
S -54.32508683  29.48104823 -38.73579229
Cd -38.71424941  6.94398712 -40.32769746
Cd -42.61558871  13.70572906 -40.32864232
Cd -46.51881774  20.46724424 -40.32750849
Cd -50.42280266  27.22736102 -40.32448493
S -34.77454867  40.77915300 -6.86675402
S -30.86281587  34.01601266 -6.87059016
S -34.77190305  36.26799912 -13.24669572
S -26.95429561  27.24777006 -6.87268776
S -30.86168204  29.50429186 -13.25034289
S -34.77681634  27.24588033 -19.62933973
S -38.68647044  34.01091040 -19.62518234
S -23.05049966  20.47688184 -6.87261217
S -26.95580739  22.73661618 -13.25145783
S -30.86999683  20.47744876 -19.63047357
S -34.78513113  22.73019111 -26.00187371
S -38.69176167  29.49389837 -25.99922810
S -19.15180598  13.70642826 -6.87042008
S -23.05541295  15.96723974 -13.24988936
S -26.96714575  13.70831799 -19.62839487
S -30.88190211  15.96461302 -26.00130679
S -34.79892613  13.70631488 -32.37195105
S -38.70215516  20.47045677 -32.37232899
S -42.60746289  27.23340814 -32.36968338
S -15.25713741  6.93988641 -6.86686740
S -19.15955385  9.19890265 -13.24618550
S -23.06845206  6.94105804 -19.62404850
S -26.98226356  9.19894045 -25.99809426
S -30.89834272  6.94260762 -32.36911646
S -34.81215422  9.19763654 -38.73617023
S -38.71273763  15.95873597 -38.73711509
S -42.61539974  22.71941967 -38.73617023
S -11.35827364  9.19705072 -0.48893825
S -15.25256427  15.96268550 -0.49063712
S -19.14972728  22.73132494 -0.49181631
S -23.05087761  29.49975652 -0.49171426
S -26.95713020  36.26478658 -0.49009666
S -30.86791813  43.02547028 -0.48734144
S -38.68665941  47.53662416 -6.86174624
S -38.68401379  43.02679309 -13.24125331
S -42.59688043  40.77121615 -19.61875727
S -42.60009296  36.25420412 -25.99393686
S -46.51371548  33.99390286 -32.36477009
S -46.51938466  29.47859159 -38.73295770
S -34.77983990  49.78180761 -0.48373773
Cd -50.39937006  54.30656751 -2.07803718
Cd -58.20998552  54.31544923 -2.07781042
Cd -50.39710239  49.80183870 -8.45864029
Cd -58.20979654  49.81072042 -8.45971744
Cd -66.02267967  54.31903971 -2.07614746
Cd -66.02513631  49.81431089 -8.45856470
Cd -54.30826827  47.54966327 -14.83669227
Cd -62.12058448  47.55608834 -14.83731588
Cd -73.83537383  54.31714998 -2.07302941
Cd -73.84047609  49.81223220 -8.45491753
Cd -69.93403452  47.55684423 -14.83491593
Cd -54.30996902  43.03284021 -21.21406395
Cd -62.12266318  43.03813144 -21.21519778
Cd -69.93686911  43.03888734 -21.21274114
Cd -81.64580031  54.30978005 -2.06845627
Cd -81.65317024  49.80505124 -8.44905938
Cd -77.74635073  47.55193094 -14.82951131
Cd -77.74956327  43.03510788 -21.20688299
Cd -58.22132387  40.76989334 -27.58584204
Cd -66.03193933  40.77253896 -27.58527512
Cd -73.84236581  40.77140512 -27.58111772
Cd -89.45282529  54.29957553 -2.06280599
Cd -89.46132905  49.79522466 -8.44182173
Cd -85.55564338  47.54323820 -14.82202800
Cd -85.55904489  43.02849384 -21.19875717
Cd -81.65128051  40.76724772 -27.57431471
Cd -58.22491435  36.25061364 -33.95573040
Cd -66.03420700  36.25269234 -33.95497451
Cd -73.84349965  36.25212542 -33.95100608
Cd -81.65128051  36.24966878 -33.94439204
Cd -54.30165423  56.55496350  4.30020377
Cd -62.11378146  56.56025473  4.30184783
Cd -69.92704254  56.56101062  4.30424778
Cd -77.73916977  56.55723117  4.30740362
Cd -85.54808448  56.55005021  4.31131536
Cd -93.35303075  56.54135747  4.31579401
Cd -46.49273952  56.54589281  4.29931560
Cd -42.59234508  54.29466224 -2.07716791
Cd -42.58894358  49.79031137 -8.45618365
Cd -46.49897562  47.53926978 -14.83397107
Cd -46.50048740  43.02452542 -21.21066244
Cd -50.41259814  40.76403519 -27.58376334
Cd -50.41713348  36.24664521 -33.95402964
Cd -38.68741530  56.53531035  4.29901324
S -89.44148693 -26.86151006  44.16554197
S -89.44488844 -31.37360881  37.78847265
S -93.35359767 -24.61519278  37.79546463
S -93.34887336 -20.10252712  44.17253396
S -97.26136204 -17.85299730  37.80037792
S -101.17233895 -20.10914116  31.42122990
S -97.26438560 -26.87076972  31.41763942
S -93.35492048 -33.62861883  31.41234819
S -93.35548740 -38.13920579  25.03508990
S -97.26570841 -31.38249052  25.03962524
S -101.17574046 -24.62123991  25.04321572
S -105.08331586 -17.85602087  25.04529442
S -97.25455903 -13.34046392  44.17593546
S -101.16648080 -11.08777827  37.80151176
S -105.07726873 -13.34431897  31.42255271
S -108.98711180 -11.08860974  25.04567236
S -112.89412028 -13.34445125  18.66773377
S -108.99126920 -20.11065294  18.66690229
S -105.08426072 -26.87454917  18.66533382
S -101.17422868 -33.63447698  18.66299055
S -97.26344074 -40.39024739  18.66008038
S -97.25966129 -44.89516517  12.28548660
S -101.16912641 -38.14033963  12.28699838
S -105.07953640 -31.38135668  12.28849126
S -108.98824564 -24.61821634  12.28985186
S -112.89393131 -17.85188237  12.29104239
S -116.79545959 -11.08447124  12.29210064
S -101.15646525 -6.57643541  44.17499060
S -105.06744216 -4.32155767  37.79924409
S -108.97766317 -6.57830624  31.42141888
S -112.88618343 -4.32112303  25.04453853
S -116.79224705 -6.57766373  18.66780936
S -120.69245252 -4.31789160  12.29300771
S -85.53202180 -24.60536621  50.53939876
S -89.43808542 -17.84611870  50.54733561
S -93.34320418 -11.08396102  50.55111506
S -97.24567732 -4.32021597  50.54979225
Cd -58.20639504 -26.86358876  48.94503694
Cd -58.20885168 -31.37776620  42.56740070
Cd -66.01474282 -26.86415568  48.94976125
Cd -66.01719947 -31.37908901  42.57174707
Cd -54.30335498 -33.63485493  36.18900857
Cd -62.11378146 -33.63768951  36.19467775
Cd -69.92515281 -33.63712260  36.19713439
Cd -54.30656751 -38.14941031  29.80910466
Cd -62.11642708 -38.15318976  29.81382898
Cd -69.92704254 -38.15262285  29.81628562
Cd -73.82327958 -26.86207698  48.94995023
Cd -73.82554725 -31.37644340  42.57212502
Cd -77.73557929 -33.63277623  36.19618953
Cd -77.73690210 -38.14733161  29.81647459
Cd -50.40031492 -40.40366444  23.42957870
Cd -58.21093038 -40.40895568  23.43411404
Cd -66.02400248 -40.41027848  23.43732657
Cd -73.83688561 -40.40744390  23.43883835
Cd -81.64731209 -40.40082986  23.43921630
Cd -50.40579513 -44.91311757  17.05147003
Cd -58.21508778 -44.91916469  17.05477705
Cd -66.02627015 -44.92086545  17.05751715
Cd -73.83726355 -44.91784189  17.05959585
Cd -81.64655620 -44.91028298  17.06110763
Cd -81.63011558 -26.85810856  48.94654872
Cd -81.63257223 -31.37096319  42.56966837
Cd -85.54317119 -33.62654013  36.19354391
Cd -85.54430502 -38.13939476  29.81515178
Cd -89.45433707 -40.39232609  23.43883835
Cd -89.45282529 -44.90045641  17.06231705
Cd -62.10962407 -24.60631107  55.31813784
Cd -69.91570418 -24.60555518  55.32059448
Cd -77.72121738 -24.60253162  55.31870475
Cd -81.62558024 -17.84386993  55.33004311
Cd -85.53032105 -11.08294057  55.33797996
Cd -89.43392803 -4.32027266  55.33911379
Cd -50.39937006 -26.86094315  48.93691112
Cd -50.40182670 -31.37379778  42.56003077
Cd -46.49557411 -33.63013061  36.18144967
Cd -46.49916459 -38.14279627  29.80305754
Cd -42.59328995 -40.39629451  23.42428746
Cd -42.59933707 -44.90442483  17.04786065
Cd -42.58743180 -4.32473241  55.32456290
Cd -46.49236158 -11.08660664  55.32588571
Cd -50.39842520 -17.84679900  55.32040551
Cd -54.30392190 -24.60479929  55.31152380
Cd -46.50181021 -47.15981280  10.67438181
Cd -54.31034697 -47.16642684  10.67663058
Cd -62.12190729 -47.16982835  10.67899274
Cd -69.93460144 -47.16926143  10.68139269
Cd -77.74616176 -47.16453711  10.68383044
Cd -85.55469852 -47.15660026  10.68641936
Cd -93.35945582 -47.14771855  10.68925395
S -54.31110286 -47.16945040  5.89688995
S -62.12323009 -47.17285191  5.89891195
S -69.93649117 -47.17228499  5.90131191
S -77.74842943 -47.16737170  5.90410870
S -85.55734413 -47.15905691  5.90728344
S -93.36229041 -47.14979725  5.91093061
S -46.50199918 -47.16226944  5.89526478
Cd -38.69667496 -47.15206492  10.67241649
S -34.77549353 -13.34620869  44.15666026
S -30.86716224 -11.09422223  37.77977991
S -34.77360381 -17.85870428  37.78091374
S -38.68231304 -20.10744041  44.15571539
S -38.68269099 -24.62029504  37.77864607
S -26.96147657 -13.35136764  31.39817525
S -30.86716224 -20.11537726  31.39949805
S -34.77624942 -26.87624993  31.39836422
S -23.05635781 -11.09613085  25.01883825
S -26.96034273 -17.86293726  25.02091695
S -30.86867402 -24.62747600  25.02148387
S -34.77946196 -31.38797073  25.02035003
S -42.59102228 -26.86566746  44.15099108
S -42.59253406 -31.37776620  37.77392176
S -38.68684838 -33.63353212  31.39552963
S -38.69081681 -38.14393011  25.01827134
S -19.15464057 -13.35180228  18.63821625
S -23.05711370 -20.11764493  18.64014377
S -26.96431116 -26.88097424  18.64106973
S -30.87491012 -33.64014616  18.64120201
S -34.78702086 -40.39534965  18.64074848
S -15.25810117 -11.09133095  12.26023986
S -19.15879796 -17.85881766  12.26188392
S -23.06372775 -24.62501936  12.26315004
S -26.97319287 -31.38759278  12.26430277
S -30.88454772 -38.14600881  12.26526653
S -34.79514668 -44.90007846  12.26619249
S -30.87188656 -6.58295497  44.15306978
S -26.96431116 -4.32890871  37.77467765
S -23.05975932 -6.58614860  31.39439579
S -19.15690824 -4.32913547  25.01468086
S -15.25643821 -6.58522264  18.63519269
S -11.35993660 -4.32588514  12.25857690
S -34.77832812 -4.32614971  50.53013910
S -38.68231304 -11.08910107  50.53410752
S -42.58875460 -17.85046507  50.53278472
S -46.49633000 -24.60895669  50.52730451
S -38.69686393 -47.15414362  5.89411205
S -105.05496997  0.18765829  44.17045526
S -108.96481304  2.44335901  37.79451977
S -112.87408919  0.18712161  31.41839531
S -116.78128664  2.44434167  25.04245983
S -120.68602745  0.18789375  18.66729913
S -124.58623292  2.44602353  12.29389588
S -101.14493792  2.44299996  50.54431204
Cd -93.33526733  2.44252753  55.33363359
Cd -38.68439174  2.43725520  55.31662606
S -26.97168109  0.18025321  44.14569985
S -23.06523953  2.43491194  37.76730772
S -19.16182152  0.17829225  31.38853764
S -15.26057671  2.43525209  25.00938962
S -11.36073029  0.17918552  18.63173449
S -7.46358618  2.43583790  12.25714071
S -30.87755574  2.43619695  50.52201328
Cd -89.43336111  27.23491992  48.95467454
Cd -93.34471596  29.49238659  42.57817214
Cd -93.33923575  20.47366931  48.95826502
Cd -97.25115752  22.73151392  42.58138467
Cd -93.34679466  34.00505225  36.20110282
Cd -97.25569287  27.24323471  36.20563816
Cd -101.16194546  20.47858259  36.20677200
Cd -97.25871643  36.26176302  29.82233274
Cd -101.16799258  29.50089035  29.82592322
Cd -105.07405620  22.73699412  29.82705706
Cd -97.24303170  13.71105809  48.95713119
Cd -101.15438655  15.96863814  42.58062878
Cd -105.06479654  13.71323127  36.20469330
Cd -108.97577345  15.97171839  29.82611220
Cd -97.25796054  40.77348382  23.44394061
Cd -101.16893744  34.01261115  23.44734212
Cd -105.07783565  27.24795903  23.44923185
Cd -108.98314338  20.48103924  23.44979876
Cd -112.88391576  13.71428952  23.44885390
Cd -101.16648080  43.02584823  17.06713585
Cd -105.07764668  36.26667631  17.06923345
Cd -108.98597797  29.50353597  17.07076413
Cd -112.88996289  22.73812796  17.07163340
Cd -116.78941246  15.97217193  17.07191686
Cd -101.14437100  6.94880592  48.95259584
Cd -105.05440305  9.20563008  42.57684933
Cd -108.96443509  6.94922166  36.20072487
Cd -112.87371124  9.20708517  29.82365555
Cd -116.78128664  6.94971299  23.44734212
Cd -120.68546053  9.20763319  17.07193576
Cd -89.42995960  22.72433296  55.32664160
Cd -93.33356658  15.96438625  55.32777544
Cd -97.23509485  9.20383484  55.32475188
Cd -85.52635263  33.99390286  48.94787153
Cd -89.43638467  36.25080261  42.57212502
Cd -89.43751851  40.76346827  36.19467775
Cd -93.34792849  43.01904521  29.81760843
Cd -93.34698363  47.53019909  23.44016116
Cd -97.25493697  49.78124069  17.06475480
Cd -62.10319900  29.48482768  55.33061003
Cd -69.91173576  29.48558357  55.33306667
Cd -77.71913868  29.48444974  55.32890927
Cd -85.52446290  29.48256001  55.32116140
Cd -105.07178853  40.77348382  10.69225862
Cd -108.98163160  34.01091040  10.69341135
Cd -112.88864008  27.24531341  10.69460188
Cd -116.79149116  20.47877157  10.69584910
Cd -120.69037382  13.71315568  10.69722860
Cd -124.58623292  6.95033660  10.69885376
Cd -101.16062265  47.53189985  10.69123816
S -105.07537901  40.77556252  5.91251798
S -108.98560002  34.01261115  5.91333056
S -112.89279748  27.24663622  5.91453999
S -116.79583753  20.47952746  5.91610846
S -120.69453122  13.71338245  5.91809267
S -124.59020134  6.95024211  5.92053042
S -101.16364621  47.53416752  5.91210224
Cd -54.29560710  29.48218207  55.32172832
Cd -42.58592002  27.23019561  48.94031262
Cd -38.67815564  29.48690638  42.56135358
Cd -38.68117921  20.46818910  48.94125749
Cd -34.77303689  22.72508885  42.56210947
Cd -30.86678430  20.47159061  36.18504015
Cd -34.77190305  27.23680965  36.18636296
Cd -38.67928948  33.99938307  36.18409528
Cd -34.77095819  36.25533795  29.80305754
Cd -30.86319382  29.49370939  29.80419137
Cd -26.95883095  22.72905727  29.80305754
Cd -34.77851709  13.70493538  48.93766701
Cd -30.87075272  15.96157056  42.55889693
Cd -26.96506705  13.70544560  36.18050480
Cd -23.05900343  15.96289337  29.79927809
Cd -19.15690824  13.70453853  23.41937418
Cd -23.05560192  20.47196855  23.42315363
Cd -26.95845301  27.23983321  23.42523233
Cd -30.86527252  34.00543019  23.42561027
Cd -34.77454867  40.76705875  23.42466541
Cd -30.86905197  43.01828932  17.04540401
Cd -26.95977582  36.25836152  17.04508275
Cd -23.05446809  29.49446528  17.04419458
Cd -19.15350673  22.72773446  17.04238044
Cd -15.25600357  15.96077688  17.03986711
Cd -30.87831163  6.94202180  48.93048605
Cd -26.97168109  9.19786330  42.55247187
Cd -23.06618439  6.94083128  36.17370179
Cd -19.16219947  9.19752315  29.79398685
Cd -15.26084127  6.94009428  23.41464986
Cd -11.36071139  9.19646491  17.03718370
Cd -42.58610899  22.71960864  55.31209071
Cd -38.68363585  15.95900054  55.31076790
Cd -34.78324141  9.19773102  55.30528770
Cd -46.49160569  33.98993444  48.93577728
Cd -42.58516413  36.24607830  42.55757413
Cd -42.58705385  40.75874396  36.18012686
Cd -38.68004537  43.01356501  29.80060089
Cd -38.68401379  47.52452991  23.42315363
Cd -34.77927298  49.77462665  17.04546070
Cd -46.49028288  29.47878056  55.30906715
Cd -7.46351059  6.93965965  10.66287338
Cd -11.35953976  13.70138269  10.66361037
Cd -15.25723189  20.46686629  10.66455523
Cd -19.15709721  27.23473095  10.66568907
Cd -23.06032624  34.00146177  10.66691739
Cd -26.96809061  40.76498005  10.66816461
Cd -30.87774471  47.52415197  10.66956301
S -26.96752369  40.76705875  5.88846177
S -23.05938138  34.00316252  5.88685550
S -19.15596337  27.23586478  5.88591064
S -15.25611695  20.46743321  5.88545711
S -11.35859490  13.70155277  5.88526813
S -7.46288698  6.93956516  5.88526813
S -30.87755574  47.52641964  5.89046488
Cd -97.25059061  54.28653642  10.69048227
S -58.20091483  40.76195649  44.16176252
S -54.29560710  43.01980110  37.78355936
S -62.10584461  43.02452542  37.78941751
S -66.00982953  40.76479108  44.16648683
S -69.91721596  43.02528131  37.79187416
S -54.29787478  47.53284471  31.40441134
S -62.10773434  47.53794697  31.40932463
S -69.91853877  47.53870286  31.41159230
S -50.39162218  49.78728781  25.02526332
S -58.20204867  49.79446877  25.02998764
S -66.01474282  49.79749233  25.03320017
S -73.82743698  49.79598055  25.03490092
S -73.81874424  40.76346827  44.16667581
S -77.72745347  43.02206877  37.79074032
S -77.72839833  47.53511238  31.41178127
S -81.63786346  49.79050035  25.03490092
S -50.39577958  54.29655197  18.64736252
S -58.20507223  54.30429984  18.65093410
S -66.01625460  54.30732340  18.65371200
S -73.82743698  54.30581162  18.65575290
S -81.63672962  54.29976450  18.65701902
S -46.49141672  56.54249130  12.27017982
S -54.29995347  56.55099507  12.27290102
S -62.11170277  56.55609733  12.27545215
S -69.92420795  56.55685322  12.27785210
S -77.73576827  56.55345172  12.28011978
S -85.54430502  56.54664870  12.28223627
S -81.62576921  40.75912190  44.16327430
S -85.53466742  43.01621062  37.78733881
S -85.53561228  47.52830937  31.41008052
S -89.44451049  49.78256350  25.03395606
S -89.44280974  54.29069382  18.65771822
S -93.34906233  56.53833391  12.28431497
S -58.19959202  36.24853494  50.53769800
S -66.00831775  36.25099158  50.54280026
S -73.81704348  36.25023569  50.54261129
S -81.62387949  36.24702316  50.53826492
S -97.25323622  54.28861512  5.91215893
S -50.39388986  40.75590937  44.15344772
S -46.48839315  43.01243117  37.77524457
S -46.49047185  47.52434094  31.39798627
S -42.58497515  49.77765021  25.01940517
S -42.58951050  54.28578053  18.64322402
S -38.68647044  56.53228678  12.26743971
S -50.39275602  36.24381063  50.52862732
Cd -34.78626497  54.27973341  10.67122597
S -34.78664292  54.28181210  5.89292152
S -58.19675743  13.71204075  56.94651472
S -54.29144971  6.94653825  56.94538089
S -62.10263208  6.94767208  56.95860897
S -58.19732435  0.18142012  56.95180595
S -66.00982953  0.18179032  56.95974280
S -66.00850673  13.71355253  56.95426260
S -69.91570418  6.94840908  56.96106561
S -50.38822068  0.18162232  56.93498739
S -54.29428430 -6.58214239  56.93631020
S -62.10452181 -6.58295497  56.94783753
S -69.91627110 -6.58221797  56.95010520
S -73.82214574  0.18290601  56.95671924
S -58.20129278 -13.34378984  56.92894027
S -66.01096337 -13.34412999  56.93517636
S -73.82082294 -13.34231586  56.93385356
S -77.72650861 -6.57993141  56.94349116
S -73.82025602  13.71355253  56.95142801
S -77.72669758  6.94878702  56.95256184
S -81.63106045  0.18459410  56.94481397
S -46.48782624 -6.58040384  56.91930267
S -50.39388986 -13.34176784  56.91722397
S -54.30052039 -20.10082637  56.90966506
S -62.10754537 -20.10214918  56.91684602
S -69.91570418 -20.10158226  56.91930267
S -77.72291813 -20.09855870  56.91684602
S -81.62822586 -13.33885766  56.92686157
S -85.53277770 -6.57673777  56.93158589
S -54.29315046  20.47272444  56.92780643
S -50.38803170  13.70947072  56.93026308
S -62.10244311  20.47537006  56.93876684
S -46.48461370  6.94519654  56.92534979
S -69.91305856  20.47612595  56.94122349
S -42.58384132  0.18211630  56.91476732
S -77.72235121  20.47499211  56.93517636
S -81.62879278  13.71251318  56.94008965
S -85.53334461  6.94895710  56.93744404
S -89.43543981  0.18657586  56.92931821
S -58.19864716  27.23303019  56.91968061
S -66.00718392  27.23510889  56.92553876
S -73.81572068  27.23454197  56.92440493
S -81.62236771  27.23246328  56.91816883
S -85.52843133  20.47272444  56.92421595
S -89.43317214  13.71111478  56.92534979
S -93.33564527  6.94920276  56.92175931
S -50.39181116  27.22943971  56.90853123
S -46.48707035  20.46894499  56.91212171
S -42.58346337  13.70654164  56.91079890
S -38.68231304  6.94393043  56.90456280
S -97.26533047 -44.89799976 -0.46141628
S -101.17517354 -38.14298524 -0.46307546
S -97.27459013 -40.39478273 -6.83944748
S -105.08596147 -31.38381333 -0.46398442
S -101.18613395 -33.63882335 -6.84216868
S -97.28025930 -31.38608100 -13.22369776
S -93.36966034 -38.14355216 -13.21963484
S -108.99523762 -24.62029504 -0.46389560
S -105.09711085 -26.87851760 -6.84362377
S -101.19104724 -24.62445244 -13.22632447
S -97.28309389 -26.87360431 -19.60231665
S -93.37306185 -33.63202034 -19.59815925
S -112.90111227 -17.85346974 -0.46269374
S -109.00487523 -20.11405445 -6.84334031
S -105.09918955 -17.85845861 -13.22651345
S -101.19161415 -20.11140883 -19.60420638
S -97.27836958 -17.85129655 -25.98165364
S -93.37117212 -24.61386997 -25.97938597
S -89.46340775 -31.37323086 -25.97503960
S -116.80264055 -11.08545390 -0.46038260
S -112.90791528 -13.34683230 -6.84122382
S -109.00336345 -11.09014042 -13.22392452
S -105.09673291 -13.34617090 -19.60307254
S -101.18329936 -11.08630428 -25.98051981
S -97.27270040 -13.33738367 -32.35191995
S -93.36795959 -20.09893664 -32.35154201
S -89.46227392 -26.85829753 -32.34832947
S -120.69944451 -4.31832624 -0.45707369
S -116.80566411 -6.57902434 -6.83736878
S -112.90243508 -4.32174664 -13.21889785
S -108.99731632 -6.57944008 -19.59872617
S -105.08482764 -4.32051832 -25.97579549
S -101.17479559 -6.57435671 -32.34908536
S -97.26306280 -4.31675777 -38.71897373
S -93.36096760 -11.07832964 -38.72161934
S -89.45754960 -17.83914561 -38.72124140
S -85.55375365 -24.59837422 -38.71878475
S -120.69509814 -13.33751595  5.91916982
S -116.79451472 -20.10347198  5.91756355
S -112.88977391 -26.86793513  5.91637302
S -108.98200954 -33.62975267  5.91557934
S -105.07235544 -40.38779075  5.91516360
S -101.16345724 -47.14242732  5.91516360
S -124.59171313 -6.57203235  5.92115403
Cd -38.71765092 -6.57713461 -40.32807540
Cd -42.62182481 -13.33755375 -40.32713054
Cd -46.52694356 -20.09666897 -40.32335109
Cd -42.60406139 -44.90896017 -8.45096800
Cd -50.41108636 -44.91765291 -8.45259317
Cd -42.60292755 -40.40082986 -14.82928454
Cd -50.41014150 -40.40819979 -14.83126876
Cd -58.22151285 -44.92388901 -8.45274435
Cd -58.22170182 -40.41386896 -14.83202465
Cd -46.51277062 -38.14487497 -21.20480429
Cd -54.32074046 -38.15130004 -21.20650504
Cd -66.03401803 -44.92577873 -8.45121367
Cd -66.03571878 -40.41556972 -14.83075853
Cd -62.13154489 -38.15489052 -21.20631607
Cd -46.51636110 -33.62975267 -27.57960594
Cd -54.32338608 -33.63428801 -27.58055080
Cd -62.13343461 -33.63712260 -27.58036183
Cd -73.84652321 -44.92256620 -8.44798224
Cd -73.84973574 -40.41254616 -14.82724364
Cd -69.94329418 -38.15432360 -21.20404840
Cd -69.94461699 -33.63636671 -27.57809416
Cd -50.42677109 -31.36888449 -33.94968328
Cd -58.23285120 -31.37171908 -33.94949430
Cd -66.04063207 -31.37247497 -33.94817149
Cd -81.65694969 -44.91481832 -8.44305005
Cd -81.66110709 -40.40536520 -14.82172564
Cd -77.75409861 -38.14922134 -21.19932409
Cd -77.75447655 -33.63220931 -27.57336984
Cd -73.84841294 -31.37039627 -33.94476999
Cd -50.43168438 -26.85432911 -40.31862677
Cd -58.23606374 -26.85602986 -40.31768191
Cd -66.04214385 -26.85621883 -40.31617013
Cd -73.84822396 -26.85451808 -40.31295760
Cd -38.69894263 -47.15527746 -2.07439001
Cd -46.50407788 -47.16302533 -2.07542936
Cd -54.31318156 -47.16982835 -2.07542936
Cd -62.12549776 -47.17341883 -2.07423883
Cd -69.93894781 -47.17285191 -2.07183888
Cd -77.75126402 -47.16793862 -2.06824840
Cd -85.56036769 -47.15962383 -2.06346740
Cd -93.36247938 -6.57201345 -40.31163479
Cd -89.45981727 -13.33320738 -40.31295760
Cd -85.55602132 -20.09307849 -40.31144582
Cd -89.46378570 -44.90499175 -8.43664388
Cd -89.46832104 -40.39667246 -14.81497932
Cd -85.56206845 -38.14147346 -21.19289902
Cd -85.56150153 -33.62635116 -27.56770067
Cd -81.65468202 -31.36604990 -33.94004567
Cd -81.65260332 -26.85149452 -40.30917814
Cd -93.36531397 -47.15074211 -2.05764704
S -11.36184523 -4.32609301 -0.48847716
S -15.25980192 -11.09199235 -0.49011177
S -15.25948067 -6.58681001 -6.86614930
S -19.15993180 -17.86027275 -0.49101128
S -19.15690824 -13.35439121 -6.86898389
S -19.16295536 -4.33009923 -13.24607211
S -23.06316083 -11.09766153 -13.24968149
S -23.06523953 -24.62709806 -0.49014957
S -23.05919240 -20.12104644 -6.86938074
S -26.96790164 -17.86529942 -13.25022951
S -23.06958590 -6.58690449 -19.62442645
S -26.97262595 -13.35295501 -19.62669412
S -26.97489362 -31.39004942 -0.48793292
S -26.96733472 -26.88494267 -6.86747211
S -30.87698882 -24.63049956 -13.24777286
S -30.87906752 -20.11764493 -19.62556028
S -26.98566506 -4.32785046 -25.99903912
S -30.88927204 -11.09272935 -26.00168474
S -34.79571360 -17.85696573 -26.00055090
S -30.88662642 -38.14865442 -0.48464669
S -30.87906752 -33.64449253 -6.86369266
S -34.78853264 -31.39156120 -13.24278399
S -34.78891059 -26.87908452 -19.62140288
S -38.70423386 -24.61878326 -25.99601556
S -30.90042142 -6.58087627 -32.37006132
S -34.80402839 -13.34310954 -32.37081721
S -38.71009201 -20.10384993 -32.36798262
S -34.79760333 -44.90291305 -0.48059133
S -34.79155620 -40.40007396 -6.85859040
S -38.70026544 -38.14827648 -13.23634002
S -38.70007647 -33.63674465 -19.61497782
S -42.61313207 -31.37738826 -25.98940152
S -42.61728947 -26.86245493 -32.36269139
S -34.81574470 -4.32269151 -38.73768201
S -38.71935167 -11.08345079 -38.73805996
S -42.62409248 -17.84349198 -38.73541434
S -46.52921124 -24.60196470 -38.73050105
S -11.36262001 -13.34327962  5.88560828
S -15.26220187 -20.10951911  5.88611851
S -19.16578995 -26.87436020  5.88736573
S -23.07449918 -33.63598876  5.88902869
S -26.98509814 -40.39364890  5.89106959
S -30.89531916 -47.14771855  5.89350734
S -7.46473891 -6.57917552  5.88547600
S -124.59322491  2.44594794 -0.45301456
S -120.69963348  0.18722800 -6.83224762
S -116.79810520  2.44439836 -13.21243499
S -112.89393131  0.18657132 -19.59230110
S -108.98352132  2.44405821 -25.96899248
S -105.07424517  0.18854552 -32.34360516
S -101.16345724  2.44432277 -38.71387147
S -128.48568250  0.19127617  5.92355398
Cd -97.26362971  0.18941102 -40.30785534
S -46.52845535 -6.57494253 -45.10511373
S -50.42884979  0.18457502 -45.10870421
S -54.33264573 -6.57539606 -45.10757037
S -58.23436298  0.18483920 -45.11116085
S -62.13853687 -6.57533937 -45.10832627
S -50.43225129 -13.33398216 -45.10246811
S -58.23681963 -13.33460577 -45.10322401
S -54.33056703  6.94515875 -45.11059394
S -62.13683612  6.94591464 -45.11172777
S -66.04101001  0.18539573 -45.11059394
S -69.94480596 -6.57462128 -45.10586962
S -66.04233282 -13.33439790 -45.10209017
S -69.94386110  6.94667053 -45.10927113
S -73.84765704  0.18631923 -45.10643654
S -77.75050813 -6.57320398 -45.10057839
S -73.84784602 -13.33315069 -45.09849969
S -54.33623621 -20.09175568 -45.09755483
S -62.14061557 -20.09232260 -45.09698791
S -69.94537288 -20.09156671 -45.09453127
S -58.23304017  13.70588024 -45.10946010
S -66.03968721  13.70680620 -45.10889318
S -73.84633424  13.70741092 -45.10473579
S -77.75013018  6.94742642 -45.10341298
S -81.65298127  0.18753773 -45.09925558
S -85.55469852 -6.57127646 -45.09339743
S -81.65222538 -13.33107199 -45.09301948
S -77.74956327 -20.08967698 -45.09056284
S -62.13589126  20.46573246 -45.10530270
S -69.94216034  20.46667732 -45.10284606
S -77.74786251  20.46667732 -45.09736585
S -81.65165846  13.70769438 -45.09736585
S -85.55469852  6.94812562 -45.09490921
S -89.45641577  0.18898772 -45.09056284
S -42.62541529  0.18453439 -45.10473579
S -46.52580973  6.94436506 -45.10662551
S -50.42752698  13.70463302 -45.10681448
S -54.33018909  20.46440965 -45.10435784
Cd -34.81498881  0.18347444 -40.32656362
S -7.46513575  2.43578121 -0.48678019
S -11.36392392  0.17885784 -6.86225647
S -15.26577345  2.43474186 -13.24087536
S -19.17070324  0.17785723 -19.61951316
S -23.08508165  2.43563003 -25.99431481
S -26.99908212  0.18114932 -32.36665981
S -30.91364950  2.43753866 -38.73484742
S -3.56791605  0.18165407  5.88551380
Cd -101.17706326  43.03019460 -8.43704072
Cd -105.08898503  36.27007782 -8.43838243
Cd -97.27270040  40.77745224 -14.81692574
Cd -101.18443320  34.01601266 -14.81885326
Cd -108.99788324  29.50599261 -8.43804228
Cd -105.09408729  27.25041567 -14.81877767
Cd -97.27515704  36.26403069 -21.19327696
Cd -101.18500011  29.50221316 -21.19441080
Cd -112.90262405  22.73926179 -8.43598248
Cd -108.99977297  20.48255102 -14.81645331
Cd -105.09144168  22.73737207 -21.19327696
Cd -93.36606986  34.00429636 -27.56864553
Cd -97.27459013  27.24266780 -27.56959039
Cd -101.18084272  20.47839362 -27.56845656
Cd -116.80245157  15.97230421 -8.43224082
Cd -112.90073432  13.71491313 -14.81212583
Cd -108.99372584  15.97134045 -21.18968648
Cd -105.08350483  13.71342025 -27.56505505
Cd -93.36323527  29.48879611 -33.93872286
Cd -97.26892095  22.72830138 -33.93872286
Cd -101.17214998  15.96618149 -33.93645519
Cd -120.69868862  9.20702848 -8.42706297
Cd -116.79810520  6.95005314 -14.80658894
Cd -112.89241953  9.20631038 -21.18458422
Cd -108.98333235  6.95016652 -27.56051971
Cd -105.07292236  9.20440176 -33.93286471
Cd -89.45547090  27.22906177 -40.30823328
Cd -93.35983377  20.46970088 -40.30785534
Cd -97.26268485  13.70945182 -40.30577664
Cd -101.16345724  6.94973188 -40.30313102
Cd -101.16648080  47.53492341 -2.05866749
Cd -105.07802462  40.77612944 -2.05983912
Cd -108.98862358  34.01298910 -2.05983912
Cd -112.89582104  27.24682519 -2.05864859
Cd -116.79905007  20.47952746 -2.05624864
Cd -120.69774375  13.71325017 -2.05267706
Cd -124.59379182  6.95029880 -2.04804723
Cd -62.13286770  33.98766677 -40.32127239
Cd -69.93970370  33.98842266 -40.31881575
Cd -77.74578381  33.98766677 -40.31390246
Cd -97.26495252  49.78634295 -8.43424393
Cd -93.36153452  47.53435649 -14.81376989
Cd -93.36436911  43.02206877 -21.19063135
Cd -89.45736063  40.76233444 -27.56637786
Cd -89.45622679  36.24702316 -33.93777800
Cd -85.55035215  33.98634396 -40.30785534
Cd -97.25625978  54.28955998 -2.05643762
S -66.03836440  27.22414848 -45.09925558
S -73.84387759  27.22452643 -45.09547613
S -81.64825695  27.22414848 -45.08924003
S -85.55205290  20.46648835 -45.08980695
S -89.45509296  13.70767548 -45.08848414
S -93.35681021  6.94874923 -45.08564955
S -58.23304017  27.22301465 -45.10020044
Cd -54.32678758  33.98521012 -40.32108342
S -38.72350907  6.94347689 -45.10209017
S -42.62409248  13.70308344 -45.10265709
S -46.52580973  20.46251992 -45.10152325
S -50.42847184  27.22093595 -45.09868866
Cd -30.87434320  43.02263569 -8.45854581
Cd -26.96431116  36.26176302 -8.46223077
Cd -30.87302039  34.00883170 -14.84032054
Cd -34.78343038  40.77102718 -14.83601197
Cd -23.05768062  29.49673296 -8.46419609
Cd -26.96525602  27.24228985 -14.84255042
Cd -30.87717779  29.49503220 -21.21576470
Cd -34.78569805  36.25760563 -21.21236319
Cd -19.15596337  22.72886830 -8.46395042
Cd -23.06127110  20.47348033 -14.84232365
Cd -26.97187006  22.72924625 -21.21689854
Cd -30.88643745  20.47121266 -27.58962149
Cd -34.79174518  27.23624273 -27.58867663
Cd -38.69894263  33.99862718 -27.58527512
Cd -15.25851691  15.96090916 -8.46143709
Cd -19.16201050  13.70489758 -14.83988591
Cd -23.06996384  15.96226976 -21.21519778
Cd -26.98434225  13.70561568 -27.58810971
Cd -30.89947656  15.95911392 -33.95743115
Cd -34.80176072  22.72187631 -33.95743115
Cd -38.70650153  29.48331590 -33.95535245
Cd -11.36333811  9.19597358 -8.45729859
Cd -15.26531992  6.93982972 -14.83548285
Cd -19.17145913  9.19659719 -21.21160730
Cd -23.08527062  6.94179504 -27.58546409
Cd -26.99964903  9.19667278 -33.95591937
Cd -30.91364950  6.94294777 -40.32391801
Cd -34.81328805  13.70332911 -40.32448493
Cd -38.71500530  20.46440965 -40.32429595
Cd -42.61842330  27.22433745 -40.32240623
Cd -7.46472001  6.93962185 -2.08111744
Cd -11.36078698  13.70126931 -2.08376305
Cd -15.25836573  20.46705526 -2.08595514
Cd -19.15804207  27.23586478 -2.08714566
Cd -23.06127110  34.00372944 -2.08601183
Cd -26.96979136  40.76762567 -2.08378195
Cd -30.88001238  47.52717553 -2.08021037
Cd -34.78494216  49.77953994 -8.45336796
Cd -38.69308448  47.52868731 -14.83047507
Cd -38.69497421  43.01639960 -21.20726093
Cd -42.60632906  40.75761012 -27.58073978
Cd -42.61199823  36.24229884 -33.95195095
Cd -46.52221925  33.98237553 -40.31976061
Cd -34.78872161  54.28294594 -2.07558054
S -46.49406233  56.54551487 -0.47983922
S -54.30316601  56.55439658 -0.47955576
S -50.40201568  54.30222114 -6.85772113
S -62.11529324  56.55968781 -0.47827075
S -58.21206422  54.31053594 -6.85798569
S -50.40182670  49.79163418 -13.23804078
S -58.21300908  49.79900411 -13.23949587
S -69.92855432  56.56063267 -0.47587080
S -66.02419145  54.31412642 -6.85653060
S -66.02664810  49.80221665 -13.23849431
S -54.31261464  47.53681313 -19.61554473
S -62.12304112  47.54229334 -19.61630062
S -77.74049258  56.55685322 -0.47235969
S -73.83612972  54.31223669 -6.85320468
S -73.84009814  49.80070487 -13.23469596
S -69.93441247  47.54304923 -19.61384398
S -54.31544923  43.01734446 -25.99129125
S -62.12568674  43.02150186 -25.99242508
S -69.93668014  43.02225775 -25.98996844
S -85.54959626  56.54967226 -0.46785080
S -81.64617825  54.30543368 -6.84815911
S -81.65128051  49.79484672 -13.22847876
S -77.74502792  47.53908080 -19.60836378
S -77.74691765  43.01980110 -25.98411029
S -58.22529230  40.75647629 -32.36231344
S -66.03326214  40.75855498 -32.36155755
S -73.84123198  40.75798807 -32.35740016
S -93.35454253  56.54116850 -0.46259169
S -89.45301426  54.29598505 -6.84182853
S -89.45868344  49.78690987 -13.22080647
S -85.55280879  47.53227779 -19.60061590
S -85.55450954  43.01526576 -25.97617344
S -81.64787901  40.75515348 -32.35078612
S -58.22888278  36.23814145 -38.73087900
S -66.03571878  36.23984220 -38.72993414
S -73.84236581  36.23984220 -38.72615468
S -81.64787901  36.23870837 -38.71991859
S -54.30411087  61.05326724  5.89877967
S -62.11397044  61.05818053  5.90078278
S -69.92477486  61.05893642  5.90320163
S -77.73463443  61.05572388  5.90599843
S -85.54203735  61.04892087  5.90919206
S -93.34622774  61.04098402  5.91278254
S -46.49670795  61.04476347  5.89717341
S -38.68892708  56.53512137 -0.47937246
S -42.59517967  54.29107176 -6.85617155
S -42.59423481  49.78199658 -13.23514950
S -46.50464480  47.52830937 -19.61252117
S -46.50785733  43.01129734 -25.98807871
S -50.41864527  40.75194094 -32.36023475
S -50.42336958  36.23549583 -38.72936722
S -38.69232859  61.03512587  5.89596398
Cd -89.43449494 -26.85395116  48.94276927
Cd -93.34339315 -24.60668902  42.57363680
Cd -89.43676261 -31.36472710  42.56645584
Cd -93.34736158 -33.62087095  36.19089830
Cd -97.25531492 -26.86339979  36.19656748
Cd -93.34018062 -20.09591308  48.94976125
Cd -97.24945677 -17.84572186  42.57855008
Cd -101.16213443 -20.10290507  36.20053590
Cd -105.07122161 -17.84997374  29.82497836
Cd -101.16496902 -24.61386997  29.82289966
Cd -97.25663773 -31.37436470  29.81874226
Cd -93.34849541 -38.13126894  29.81382898
Cd -97.25777156 -40.38495616  23.43864938
Cd -101.16704772 -33.62899677  23.44223986
Cd -105.07594592 -26.86944691  23.44507445
Cd -108.98219851 -20.10630657  23.44677520
Cd -97.24435451 -13.33547505  48.95316276
Cd -101.15344169 -11.08235475  42.57987289
Cd -105.06593038 -13.33974583  36.20166974
Cd -108.97445064 -11.08430117  29.82516733
Cd -112.88467165 -13.34114423  23.44734212
Cd -116.78884555 -11.08282718  17.07161451
Cd -112.88731727 -17.84946352  17.07089641
Cd -108.98219851 -24.61500381  17.06968698
Cd -105.07405620 -31.37776620  17.06800513
Cd -101.16459107 -38.13656018  17.06590753
Cd -97.25569287 -44.89157469  17.06363986
Cd -101.16081162 -47.14072657  10.69248538
Cd -105.06952086 -40.38608999  10.69322238
Cd -108.97860804 -33.62824088  10.69416724
Cd -112.88618343 -26.86661232  10.69526328
Cd -116.79073527 -20.10233815  10.69647270
Cd -120.69150766 -13.33672227  10.69777662
Cd -101.14569381 -6.57335516  48.95202893
Cd -105.05440305 -4.31828845  42.57722728
Cd -108.96613584 -6.57535827  36.20015796
Cd -112.87390022 -4.31862860  29.82365555
Cd -116.78298740 -6.57547165  23.44696418
Cd -120.68602745 -4.31696564  17.07191686
Cd -124.58812265 -6.57154102  10.69923170
Cd -85.52502982 -24.59837422  55.31530325
Cd -89.42920371 -17.83958025  55.32305112
Cd -93.33281069 -11.07882096  55.32683058
Cd -97.23471691 -4.31702233  55.32550777
S -58.20790682 -31.36756168  50.52730451
S -54.30429984 -33.62521732  44.15231389
S -62.11245866 -33.62748499  44.15760512
S -66.01474282 -31.36831757  50.53146191
S -69.92137336 -33.62672910  44.16006176
S -54.30656751 -38.13712709  37.77562251
S -62.11472633 -38.13996168  37.78053580
S -69.92383000 -38.13939476  37.78299244
S -50.40201568 -40.39327095  31.39798627
S -58.21074141 -40.39761732  31.40327751
S -66.02154584 -40.39875116  31.40667901
S -73.83216129 -40.39610554  31.40800182
S -73.82157883 -31.36623888  50.53221780
S -77.72953217 -33.62313862  44.15949485
S -77.73198881 -38.13504839  37.78299244
S -81.64088702 -40.39043636  31.40762388
S -50.40541718 -44.90366894  25.02110592
S -58.21376497 -44.90858223  25.02545229
S -66.02381351 -44.91009401  25.02866483
S -73.83386204 -44.90725942  25.03036558
S -81.64202086 -44.90083435  25.03093250
S -46.50162124 -47.15433259  18.64414999
S -54.30940210 -47.16019074  18.64794834
S -62.12001756 -47.16340328  18.65110418
S -69.93176685 -47.16264739  18.65352303
S -77.74219333 -47.15830102  18.65520488
S -85.54997420 -47.15093109  18.65624423
S -81.62709202 -31.36189251  50.53070602
S -85.53485639 -33.61784739  44.15741615
S -85.53806893 -38.12881230  37.78129169
S -89.44640022 -40.38363335  31.40649004
S -89.44772303 -44.89289750  25.03055455
S -93.35435356 -47.14337218  18.65698123
S -58.20601709 -26.85716369  56.90078335
S -66.01228618 -26.85754164  56.90494075
S -73.81874424 -26.85565191  56.90569664
S -81.62331257 -26.85206143  56.90399589
S -85.52767543 -20.09440130  56.91249965
S -89.43203830 -13.33473805  56.91854678
S -93.33507836 -6.57316619  56.91968061
S -50.40239362 -31.36472710  50.52106841
S -46.49897562 -33.62143787  44.14532190
S -46.50048740 -38.13240278  37.76919744
S -42.59631351 -40.38760177  31.39193915
S -42.59971502 -44.89686593  25.01600366
S -38.69705290 -47.14771855  18.64006818
S -38.68552558 -6.57830624  56.90267308
S -42.58988844 -13.33910332  56.90399589
S -46.49576309 -20.09818075  56.90040541
S -50.40125979 -26.85508500  56.89435828
S -46.50672350 -51.65887243  12.26987746
S -54.31374847 -51.66510853  12.27250418
S -62.12304112 -51.66813209  12.27501751
S -69.93327863 -51.66756517  12.27741747
S -77.74238231 -51.66302983  12.27972293
S -85.54940728 -51.65565990  12.28193391
S -93.35321973 -51.64772305  12.28408820
Cd -54.31544923 -51.66888798  4.30301946
Cd -62.12530879 -51.67210051  4.30485249
Cd -69.93592425 -51.67153360  4.30725245
Cd -77.74578381 -51.66680928  4.31020042
Cd -85.55299776 -51.65906140  4.31384759
Cd -93.35718815 -51.65055764  4.31836403
Cd -46.50804630 -51.66227394  4.30186673
S -38.70272208 -51.65206942  12.26721295
Cd -34.78248552 -13.34127651  48.93369858
Cd -30.87698882 -11.08887431  42.55795207
Cd -34.78248552 -17.85144773  42.55927488
Cd -26.96903547 -13.34671892  36.17729227
Cd -30.87434320 -20.10914116  36.17861508
Cd -38.68817119 -20.10101534  48.93275372
Cd -38.68987194 -24.61179128  42.55662926
Cd -34.78229655 -26.86906897  36.17729227
Cd -23.06505055 -11.09203015  29.79833322
Cd -26.96903547 -17.85694683  29.80078987
Cd -30.87623293 -24.62010607  29.80097884
Cd -34.78569805 -31.37984490  29.79946706
Cd -19.16049872 -13.34894879  23.41767342
Cd -23.06259391 -20.11348753  23.41994109
Cd -26.96941342 -26.87587198  23.42069698
Cd -30.87925649 -33.63485493  23.42050801
Cd -42.59517967 -26.85829753  48.92821838
Cd -42.59763632 -31.36888449  42.55190495
Cd -38.69138373 -33.62559527  36.17389076
Cd -38.69497421 -38.13599326  29.79682144
Cd -34.78985545 -40.39005842  23.41937418
Cd -15.26188062 -11.08978137  17.03909232
Cd -19.16219947 -17.85654999  17.04147338
Cd -23.06712925 -24.62180682  17.04292846
Cd -26.97583849 -31.38419127  17.04377884
Cd -30.88643745 -38.14222935  17.04415679
Cd -34.79628052 -44.89667695  17.04432686
Cd -11.36316803 -13.34259931  10.66366706
Cd -15.26282548 -20.10857424  10.66481979
Cd -19.16635687 -26.87303739  10.66614260
Cd -23.07468816 -33.63428801  10.66759769
Cd -26.98509814 -40.39194814  10.66910947
Cd -30.89513019 -47.14601780  10.67082912
Cd -30.87963443 -6.57995030  48.93010810
Cd -26.97432671 -4.32569617  42.55266084
Cd -23.06675131 -6.58306835  36.17332385
Cd -19.16465611 -4.32718905  29.79360891
Cd -15.26233415 -6.58365417  23.41389397
Cd -11.36352708 -4.32507256  17.03665457
Cd -7.46515465 -6.57879757  10.66287338
Cd -34.78626497 -4.32297497  55.30585462
Cd -38.68968297 -11.08396102  55.30982304
Cd -42.59480173 -17.84394552  55.30850023
Cd -46.50029843 -24.60196470  55.30320900
Cd -38.70366694 -51.65490401  4.30158327
Cd -105.04419853  0.18876832  48.94749358
Cd -108.95234084  2.44456844  42.57231399
Cd -112.86293980  0.18837185  36.19694542
Cd -116.77013726  2.44515425  29.82100994
Cd -120.67790163  0.18887414  23.44583034
Cd -124.58037477  2.44628809  17.07204914
Cd -128.48228099  0.19149727  10.70089466
Cd -101.13454443  2.44422829  55.32021653
S -97.23566177  0.18883843  56.91609013
S -34.78343038  0.18288371  56.89643698
Cd -26.97942897  0.18133357  48.92292715
Cd -23.07449918  2.43614026  42.54510193
Cd -19.16805762  0.17952246  36.16689878
Cd -15.26688839  2.43538437  29.78756179
Cd -11.36594593  0.18011186  23.40954760
Cd -7.46642076  2.43597018  17.03451918
Cd -3.56821841  0.18181658  10.66234425
Cd -30.88492567  2.43744417  55.29810674
S -93.33413349  29.48596152  50.53826492
S -93.33753500  33.99692642  44.16440813
S -97.24492143  27.23699862  44.16856553
S -97.23944122  22.72603371  50.54109951
S -101.15004018  20.47461417  44.16969937
S -97.24662218  36.25363720  37.78903957
S -101.15457552  29.49370939  37.79263005
S -105.05969428  22.73113597  37.79376388
S -97.24851191  40.76479108  31.41253716
S -101.15778806  34.00505225  31.41650559
S -105.06555243  27.24210088  31.41877326
S -108.96991530  20.47725978  31.41896223
S -101.14229231  15.96483979  50.54072156
S -105.05213538  13.71143603  44.16799861
S -108.96141153  15.96761769  37.79263005
S -112.87049871  13.71256987  31.41726148
S -101.15684320  43.01923418  25.03697962
S -105.06649729  36.26044021  25.04000318
S -108.97407269  29.49805576  25.04189291
S -112.87786864  22.73378159  25.04245983
S -116.77769616  15.96918616  25.04170394
S -101.15457552  47.52717553  18.66106303
S -105.06460757  40.76894848  18.66363306
S -108.97388372  34.00713095  18.66556058
S -112.88032528  27.24247882  18.66677001
S -116.78298740  20.47688184  18.66722354
S -120.68187006  13.71226751  18.66705347
S -105.04249777  9.20377815  50.53788698
S -108.95158495  6.94982637  44.16478608
S -112.86029419  9.20504426  37.78979546
S -116.76862548  6.95012873  31.41499381
S -120.67487807  9.20610251  25.04019216
S -124.57867402  6.95048778  18.66659993
S -89.42636912  27.22981766  56.91042095
S -93.33110993  20.47026780  56.91344452
S -97.23396102  13.70965969  56.91287760
S -101.13454443  6.94956181  56.91004301
S -89.42769193  36.24343268  50.53316266
S -89.43033755  40.75420861  44.15873896
S -93.33829089  43.01073042  37.78374833
S -93.33980267  47.52112841  31.40781285
S -97.24718910  49.77519357  25.03301120
S -97.24567732  54.28200108  18.65820955
S -62.10282105  33.99012341  56.91004301
S -69.91003500  33.99087930  56.91249965
S -77.71649306  33.98955649  56.91004301
S -85.52087242  33.98709985  56.90512972
S -108.96878146  43.01999008  12.28936054
S -112.87730172  36.25930638  12.29066445
S -116.78298740  29.49597707  12.29185497
S -120.68489362  22.73151392  12.29295101
S -124.58320936  15.96763658  12.29395257
S -128.47944640  9.20598913  12.29489743
S -105.05893839  49.77727227  12.28796214
Cd -108.97407269  43.02263569  4.31981912
Cd -112.88297090  36.26157405  4.32046163
Cd -116.78884555  29.49767782  4.32165216
Cd -120.69094074  22.73264775  4.32340960
Cd -124.58925648  15.96824130  4.32586625
Cd -128.48530455  9.20614030  4.32917327
Cd -105.06366270  49.77991788  4.31987582
S -54.29655197  33.98709985  56.90286205
S -38.68363585  29.48048131  50.52125739
S -38.68344688  33.99144622  44.14740060
S -34.77738326  27.23076252  44.14910135
S -34.77946196  22.71979762  50.52163533
S -30.87339834  20.46743321  44.14777855
S -26.96733472  22.72301015  37.76957539
S -30.87131964  29.48633946  37.77089820
S -34.77776120  36.24721213  37.76957539
S -34.77908401  40.75836601  31.39326196
S -30.87113067  33.99787129  31.39477374
S -26.96525602  27.23416403  31.39458477
S -23.06240494  20.46837807  31.39212812
S -30.87774471  15.95784780  50.51861177
S -26.97205903  13.70368816  44.14343218
S -23.06637336  15.95873597  37.76541799
S -19.16352228  13.70276219  31.38778175
S -15.26165385  15.95811236  25.00901168
S -19.15936488  22.72357707  25.01298010
S -23.06051521  29.48898508  25.01524777
S -26.96582294  36.25212542  25.01581469
S -30.87377628  43.01186425  25.01505880
S -30.87906752  47.51942765  18.63931229
S -26.97035828  40.76063368  18.63942567
S -23.06278288  33.99806026  18.63880206
S -19.16030974  27.23170739  18.63766823
S -15.26076568  20.46497657  18.63492812
S -11.36292237  13.70049452  18.63173449
S -26.97848410  9.19608696  50.51313157
S -23.07336535  6.94145488  44.13738505
S -19.16786865  9.19546335  37.75974881
S -15.26611360  6.93996200  31.38192360
S -11.36543570  9.19510430  25.00409839
S -7.46617510  6.93973523  18.62852195
S -42.58780974  27.22528232  56.89587006
S -38.68420277  20.46497657  56.89643698
S -34.78248552  13.70357477  56.89322445
S -30.88303594  6.94277769  56.88774424
S -42.58875460  36.23889734  50.51861177
S -42.58932152  40.74948430  44.14418807
S -38.68476968  43.00506124  37.76692977
S -38.68628147  47.51545923  31.39080531
S -34.78210757  49.76857953  25.01354702
S -34.78645394  54.27519806  18.63887765
S -46.49198363  33.98332040  56.89303548
S -3.56812392  9.19366811  12.25581790
S -7.46475781  15.95403056  12.25708402
S -11.36227986  22.71752994  12.25855800
S -15.26091686  29.48331590  12.26029655
S -19.16219947  36.24815700  12.26150597
S -23.06920795  43.00997453  12.26273430
S -26.97772821  49.76820158  12.26381144
Cd -23.06883001  43.01243117  4.29334406
Cd -19.16163255  36.25023569  4.29158662
Cd -15.26010428  29.48482768  4.29049058
Cd -11.36150507  22.71847481  4.29077404
Cd -7.46411530  15.95448409  4.29130316
Cd -3.56770818  9.19380039  4.29198346
Cd -26.97791719  49.77103617  4.29585740
S -101.15004018  56.53153089  12.28652595
Cd -58.20148175  40.75231889  48.93898982
Cd -54.29711888  43.00808480  42.56154255
Cd -62.10546667  43.01186425  42.56777865
Cd -54.29881964  47.52264019  36.18333939
Cd -62.10697845  47.52717553  36.18844165
Cd -66.00831775  40.75477553  48.94352516
Cd -69.91475932  43.01262014  42.57023529
Cd -69.91608213  47.52793142  36.19089830
Cd -50.39351191  49.77670535  29.80438035
Cd -58.20242661  49.78275247  29.80967158
Cd -66.01342001  49.78520911  29.81307309
Cd -73.82422444  49.78426425  29.81439589
Cd -50.39615753  54.28880409  23.42655514
Cd -58.20469428  54.29579608  23.43071253
Cd -66.01474282  54.29863067  23.43354712
Cd -73.82498033  54.29730786  23.43543685
Cd -73.81515376  40.75383067  48.94371413
Cd -77.72291813  43.01035247  42.56891248
Cd -77.72424094  47.52490786  36.19070933
Cd -81.63313915  49.77991788  29.81401795
Cd -81.63332812  54.29201662  23.43619274
[truncated: 16,668,541 more chars]
