# Supplementary material for: Incoherent nonadiabatic to coherent adiabatic transition of electron transfer in colloidal quantum dot molecules
Source: Nat Commun. 2023 May 27;14:3073. doi: 10.1038/s41467-023-38470-0 (PMC10224918; doi:10.1038/s41467-023-38470-0)
Supplement: Supplementary file 6 — Source Data [file 41467_2023_38470_MOESM6_ESM.xlsx]

## Sheet: Fig2a
[100] Blue
D_neck (nm)	2.4	3.1	3.8
J 2.2 nm Dcore (meV)	0.57368	1.71608	4.92889
J 3.0 nm Dcore (meV)	0.854479	2.86642	8.94551
J 3.9 nm Dcore (meV)	1.43258	5.61938	18.0539
[001] Orange
D_neck (nm)	2.8	3.5	4.2
J 2.2 nm Dcore (meV)	5.60139	8.18042	16.3453
J 3.0 nm Dcore (meV)	7.86475	11.4922	23.9772
J 3.9 nm Dcore (meV)	12.0783	18.2851	36.6167

## Sheet: Fig2b
[100] Blue
D_shell (nm)	1.38889	1.0532	0.718133
J 2.2 nm Dcore (meV)	0.496501	4.41088	14.2411
D_shell (nm)	1.3297	0.868495	0.660766
J 3.0 nm Dcore (meV)	0.854476	1.02853	7.56745
D_shell (nm)	1.22123	0.884	0.554037
J 3.9 nm Dcore (meV)	0.497569	1.43258	2.59416
[001] Orange
D_shell (nm)	1.38889	1.0532	0.718133
J 2.2 nm Dcore (meV)	6.76593	8.35721	8.60872
D_shell (nm)	1.3297	0.868495	0.660766
J 3.0 nm Dcore (meV)	7.86475	9.20753	11.046
D_shell (nm)	1.22123	0.884	0.554037
J 3.9 nm Dcore (meV)	9.48942	12.0783	12.6444

## Sheet: Fig2c
# J/lambda	gamma
0.341083	0.0142929
0.570128	0.022951
0.580694	0.0187096
0.684493	0.0603701
0.993552	0.0550754
0.993553	0.0550751
1.74218	0.207569
1.95312	0.167631
1.95312	0.167631
1.96914	0.410151
2.57937	2.83776
2.80097	1.08456
3.40703	0.626627
4.30653	3.50725
5.04023	2.76393
5.12729	1.73332
5.26851	2.12862
5.86201	6.21788
5.86493	3.52668
6.44794	9.54633
7.27089	5.2701
7.63668	2.5751
7.83637	4.58175
8.41297	4.4752
8.41297	4.4752
10.141	10.016
10.3266	6.01446
10.7648	6.70923
12.4534	9.6174
14.2595	11.0884
14.2595	11.0884
16.1666	18.587
19.3763	23.6213
22.029	25.6717
25.4108	41.4015
39.5845	97.5196

## Sheet: Fig3a
Ehrenfest population dynamics										Marcus population dynamics
Time (fs)	pop D1	pop D2	pop D3	pop D4	pop A1	pop A2	pop A3	pop A4		Time (fs)	pop D1	pop D2	pop D3	pop D4	pop A1	pop A2	pop A3	pop A4
0	0.983199	0.00766074	0.00489408	0.00424627	-3.01784e-18	-7.1111e-20	-3.70039e-19	1.35217e-19		0	0.983199	0.00766074	0.00489408	0.00424627	0	0	0	0
3	0.981801	0.00818251	0.00531247	0.00464328	7.20064e-06	5.30182e-05	7.27516e-08	1.38807e-07		2.0004	0.982856	0.00740757	0.00489408	0.00424626	0.000342778	0.000253163	2.30232e-09	1.1161e-08
6	0.978121	0.00957257	0.00640518	0.00567475	2.86584e-05	0.000197229	3.09113e-07	5.52245e-07		4.0008	0.982514	0.00717117	0.00489408	0.00424626	0.000685316	0.000489561	4.59767e-09	2.19935e-08
9	0.973493	0.0113678	0.00775162	0.00692826	6.40386e-05	0.000392956	7.52606e-07	1.22785e-06		6.0012	0.982171	0.00695037	0.00489408	0.00424625	0.00102762	0.000710351	6.88654e-09	3.25202e-08
12	0.969571	0.0129754	0.00884001	0.00790843	0.000113031	0.000588483	1.44677e-06	2.13884e-06		8.0016	0.981829	0.00674417	0.00489407	0.00424625	0.00136968	0.00091655	9.16934e-09	4.27609e-08
15	0.967706	0.0138716	0.00926677	0.00823812	0.00017554	0.000736549	2.40838e-06	3.24404e-06		10.002	0.981487	0.00655159	0.00489407	0.00424624	0.0017115	0.00110912	1.14465e-08	5.27345e-08
18	0.968462	0.0137717	0.00888979	0.0078079	0.000251721	0.00080917	3.61343e-06	4.49696e-06		12.0024	0.981146	0.00637174	0.00489407	0.00424624	0.00205308	0.00128897	1.37183e-08	6.24588e-08
21	0.971435	0.0127162	0.00787641	0.0068136	0.000341812	0.000806007	5.00485e-06	5.86392e-06		14.0028	0.980804	0.00620377	0.00489407	0.00424623	0.00239443	0.00145693	1.59853e-08	7.19502e-08
24	0.975441	0.0110464	0.00663009	0.00566957	0.000445829	0.000753692	6.52184e-06	7.34595e-06		16.0032	0.980463	0.0060469	0.00489407	0.00424623	0.00273554	0.00161379	1.82476e-08	8.12241e-08
27	0.978977	0.00928135	0.00562859	0.00483659	0.000563298	0.000696539	8.14048e-06	8.9965e-06		18.0036	0.980123	0.0059004	0.00489406	0.00424622	0.00307641	0.00176029	2.05056e-08	9.02949e-08
30	0.980785	0.00794284	0.00523937	0.0046369	0.00069319	0.000681846	9.90908e-06	1.09281e-05		20.004	0.979782	0.00576359	0.00489406	0.00424622	0.00341704	0.0018971	2.27595e-08	9.91758e-08
33	0.980293	0.00738711	0.00558466	0.00513132	0.000834169	0.000744691	1.19616e-05	1.33041e-05		22.0044	0.979441	0.00563581	0.00489406	0.00424621	0.00375743	0.00202487	2.50098e-08	1.0788e-07
36	0.977777	0.00769968	0.00650539	0.00610508	0.000985112	0.000897129	1.44999e-05	1.63167e-05		24.0048	0.979101	0.00551648	0.00489406	0.00424621	0.00409759	0.0021442	2.72565e-08	1.16418e-07
39	0.974211	0.00868329	0.00763333	0.00716359	0.00114571	0.00112511	1.77479e-05	2.01529e-05		26.0052	0.978761	0.00540504	0.00489405	0.0042462	0.00443751	0.00225563	2.94999e-08	1.24801e-07
42	0.970871	0.0099375	0.00853871	0.00789533	0.00131684	0.00139376	2.18938e-05	2.49572e-05		28.0056	0.978422	0.00530096	0.00489405	0.0042462	0.0047772	0.00235971	3.17403e-08	1.33041e-07
45	0.968855	0.0109986	0.00889399	0.00803458	0.00150056	0.00165908	2.70423e-05	3.07977e-05		30.006	0.978082	0.00520376	0.00489405	0.0042462	0.00511664	0.0024569	3.39778e-08	1.41145e-07
48	0.968705	0.011491	0.00859189	0.00755985	0.00169947	0.00188184	3.31951e-05	3.76491e-05		32.0064	0.977743	0.00511298	0.00489405	0.00424619	0.00545585	0.00254768	3.62126e-08	1.49124e-07
51	0.970251	0.0112404	0.00777601	0.00669233	0.00191572	0.00203932	4.02676e-05	4.54005e-05		34.0068	0.977404	0.0050282	0.00489405	0.00424619	0.00579483	0.00263245	3.8445e-08	1.56985e-07
54	0.972725	0.0103164	0.00677669	0.00579896	0.00214995	0.00213118	4.81331e-05	5.38926e-05		36.0072	0.977065	0.00494903	0.00489404	0.00424619	0.00613356	0.00271162	4.0675e-08	1.64737e-07
57	0.975085	0.00899462	0.00598018	0.00524225	0.00240056	0.002178	5.66754e-05	6.29753e-05		38.0076	0.976727	0.00487509	0.00489404	0.00424618	0.00647206	0.00278556	4.29028e-08	1.72385e-07
60	0.976408	0.00765681	0.00568204	0.0052374	0.00266377	0.00221327	6.58303e-05	7.25687e-05		40.008	0.976389	0.00480605	0.00489404	0.00424618	0.00681033	0.0028546	4.51286e-08	1.79938e-07
63	0.976218	0.0066643	0.00597975	0.00577278	0.00293451	0.00227205	7.56011e-05	8.27035e-05		42.0084	0.976051	0.00474157	0.00489404	0.00424618	0.00714836	0.00291907	4.73525e-08	1.87401e-07
66	0.97462	0.00624671	0.00674301	0.00662266	0.00320799	0.00237972	8.60511e-05	9.35229e-05		44.0088	0.975713	0.00468135	0.00489404	0.00424618	0.00748615	0.00297928	4.95747e-08	1.94781e-07
69	0.972217	0.00643965	0.00767027	0.00744412	0.00348149	0.00254469	9.72814e-05	0.000105243		46.0092	0.975375	0.0046251	0.00489403	0.00424617	0.00782371	0.00303553	5.17952e-08	2.02083e-07
72	0.969847	0.00708767	0.0084079	0.00791716	0.00375553	0.00275679	0.000109409	0.000118082		48.0096	0.975038	0.00457256	0.00489403	0.00424617	0.00816103	0.00308807	5.40141e-08	2.09312e-07
75	0.968256	0.00790688	0.00868522	0.00787095	0.0040341	0.00299164	0.000122549	0.000132192		50.01	0.974701	0.00452349	0.00489403	0.00424617	0.00849812	0.00313713	5.62316e-08	2.16474e-07
78	0.967829	0.00858294	0.00841403	0.00734654	0.00432359	0.00321903	0.000136805	0.000147602		52.0104	0.974364	0.00447768	0.00489403	0.00424617	0.00883497	0.00318294	5.84478e-08	2.23571e-07
81	0.968481	0.00887112	0.00771569	0.00657266	0.00463068	0.00341249	0.000152254	0.00016421		54.0108	0.974027	0.00443489	0.00489402	0.00424616	0.00917159	0.00322572	6.06627e-08	2.30609e-07
84	0.969731	0.00866646	0.00686746	0.00586721	0.00496	0.00355697	0.000168921	0.000181815		56.0112	0.973691	0.00439493	0.00489402	0.00424616	0.00950797	0.00326568	6.28764e-08	2.37592e-07
87	0.970927	0.00802443	0.00619093	0.00550652	0.00531223	0.00365233	0.000186752	0.000200166		58.0116	0.973355	0.00435761	0.00489402	0.00424616	0.00984412	0.00330299	6.5089e-08	2.44523e-07
90	0.971506	0.00712956	0.00592767	0.00561656	0.00568348	0.0037119	0.000205594	0.000219024		60.012	0.973019	0.00432275	0.00489402	0.00424616	0.01018	0.00333784	6.73006e-08	2.51406e-07
93	0.971206	0.00622663	0.00615066	0.00612962	0.00606622	0.00375706	0.000225201	0.000238208		62.0124	0.972683	0.0042902	0.00489402	0.00424615	0.0105157	0.00337039	6.95112e-08	2.58243e-07
96	0.97013	0.00553989	0.00674479	0.00682126	0.00645152	0.00380981	0.000245285	0.000257612		64.0128	0.972348	0.0042598	0.00489401	0.00424615	0.0108512	0.00340079	7.17209e-08	2.65039e-07
99	0.968662	0.00520706	0.00746121	0.00740884	0.00683183	0.00388589	0.000265589	0.000277211		66.0132	0.972013	0.00423141	0.00489401	0.00424615	0.0111864	0.00342917	7.39298e-08	2.71794e-07
102	0.967287	0.00524751	0.00802051	0.00766819	0.00720339	0.00399054	0.000285969	0.000297041		68.0136	0.971678	0.00420489	0.00489401	0.00424615	0.0115213	0.00345568	7.61379e-08	2.78514e-07
105	0.966379	0.00557088	0.00822171	0.0075196	0.00756752	0.00411799	0.000306449	0.000317182		70.014	0.971343	0.00418013	0.00489401	0.00424615	0.0118561	0.00348044	7.83453e-08	2.85199e-07
108	0.966069	0.0060182	0.00801361	0.00704984	0.00793016	0.00425437	0.000327225	0.000337726		72.0144	0.971008	0.00415701	0.00489401	0.00424614	0.0121906	0.00350356	8.0552e-08	2.91851e-07
111	0.966223	0.00641841	0.00750293	0.00646536	0.00830009	0.00438285	0.000348599	0.000358735		74.0148	0.970674	0.00413541	0.004894	0.00424614	0.0125249	0.00352516	8.27581e-08	2.98474e-07
114	0.966532	0.00664033	0.00690059	0.00600067	0.00868617	0.00448913	0.000370868	0.000380204		76.0152	0.97034	0.00411524	0.004894	0.00424614	0.0128589	0.00354532	8.49636e-08	3.05069e-07
117	0.966665	0.00662458	0.00643206	0.00582254	0.00909454	0.0045655	0.000394194	0.000402027		78.0156	0.970006	0.0040964	0.004894	0.00424614	0.0131927	0.00356416	8.71685e-08	3.11638e-07
120	0.96641	0.006389	0.00625029	0.00596952	0.00952668	0.00461249	0.000418515	0.000423996		80.016	0.969673	0.00407881	0.004894	0.00424613	0.0135263	0.00358174	8.93729e-08	3.18182e-07
123	0.96575	0.00601061	0.00638487	0.00634832	0.00997878	0.00463776	0.000443521	0.000445834		82.0164	0.969339	0.00406238	0.004894	0.00424613	0.0138597	0.00359817	9.15768e-08	3.24703e-07
126	0.964847	0.00559395	0.00674383	0.00678332	0.0104427	0.00465306	0.000468711	0.000467265		84.0168	0.969006	0.00404703	0.00489399	0.00424613	0.0141928	0.00361351	9.37803e-08	3.31203e-07
129	0.963946	0.00523798	0.00716172	0.00709443	0.0109081	0.00467016	0.000493538	0.000488079		86.0172	0.968673	0.0040327	0.00489399	0.00424613	0.0145257	0.00362783	9.59833e-08	3.37684e-07
132	0.963261	0.00501133	0.00747011	0.00716903	0.0113657	0.00469733	0.000517563	0.000508188		88.0176	0.968341	0.00401932	0.00489399	0.00424613	0.0148583	0.00364121	9.81859e-08	3.44146e-07
135	0.962883	0.0049409	0.00756101	0.0069996	0.0118096	0.00473718	0.000540588	0.000527612		90.018	0.968008	0.00400682	0.00489399	0.00424613	0.0151907	0.00365371	1.00388e-07	3.5059e-07
138	0.962756	0.00501329	0.00741975	0.00667575	0.0122394	0.00478643	0.000562698	0.000546442		92.0184	0.967676	0.00399514	0.00489398	0.00424612	0.0155229	0.00366538	1.0259e-07	3.57018e-07
141	0.96271	0.0051852	0.00711907	0.00633846	0.0126603	0.00483755	0.000584211	0.000564767		94.0188	0.967344	0.00398424	0.00489398	0.00424612	0.0158549	0.00367627	1.04792e-07	3.63431e-07
144	0.962551	0.00539773	0.00678152	0.00611887	0.0130816	0.00488158	0.000605544	0.000582624		96.0192	0.967012	0.00397406	0.00489398	0.00424612	0.0161866	0.00368645	1.06993e-07	3.6983e-07
147	0.962141	0.00559065	0.00652851	0.00608766	0.0135139	0.00491111	0.000627058	0.000599992		98.0196	0.966681	0.00396455	0.00489398	0.00424612	0.0165181	0.00369596	1.09194e-07	3.76216e-07
150	0.961462	0.00571443	0.00643629	0.00623353	0.0139659	0.00492255	0.000648941	0.000616823		100.02	0.96635	0.00395567	0.00489398	0.00424612	0.0168493	0.00370483	1.11395e-07	3.82589e-07
153	0.960608	0.00573924	0.00651387	0.00647629	0.0144415	0.00491703	0.000671163	0.000633089		102.02	0.966019	0.00394738	0.00489397	0.00424611	0.0171804	0.00371312	1.13595e-07	3.88951e-07
156	0.959746	0.00566032	0.00670781	0.00670544	0.0149383	0.0048997	0.000693505	0.000648804		104.021	0.965688	0.00393963	0.00489397	0.00424611	0.0175112	0.00372086	1.15796e-07	3.95302e-07
159	0.95904	0.00549895	0.00692861	0.0068267	0.0154485	0.00487784	0.000715641	0.000663999		106.021	0.965357	0.0039324	0.00489397	0.00424611	0.0178417	0.00372809	1.17996e-07	4.01643e-07
162	0.958582	0.00529797	0.00708683	0.00679748	0.015961	0.00485843	0.000737221	0.000678665		108.022	0.965027	0.00392564	0.00489397	0.00424611	0.0181721	0.00373484	1.20196e-07	4.07975e-07
165	0.958363	0.00511175	0.00712498	0.00663881	0.0164651	0.00484602	0.000757954	0.000692696		110.022	0.964697	0.00391933	0.00489397	0.00424611	0.0185022	0.00374115	1.22395e-07	4.14298e-07
168	0.958273	0.0049922	0.00703491	0.00642122	0.0169534	0.00484151	0.000777656	0.000705878		112.022	0.964367	0.00391344	0.00489396	0.00424611	0.018832	0.00374704	1.24595e-07	4.20613e-07
171	0.958157	0.0049741	0.00685582	0.00623243	0.0174243	0.0048422	0.000796284	0.000717956		114.023	0.964037	0.00390793	0.00489396	0.0042461	0.0191617	0.00375254	1.26794e-07	4.2692e-07
174	0.957871	0.00506441	0.00665562	0.00614112	0.0178822	0.00484303	0.000813949	0.000728744		116.023	0.963708	0.00390279	0.00489396	0.0042461	0.0194911	0.00375767	1.28993e-07	4.3322e-07
177	0.957342	0.00523925	0.00650362	0.00617123	0.0183362	0.00483839	0.000830893	0.000738249		118.024	0.963379	0.00389799	0.00489396	0.0042461	0.0198203	0.00376247	1.31192e-07	4.39513e-07
180	0.956594	0.00545031	0.00644492	0.00629623	0.0187968	0.00482405	0.000847426	0.000746731		120.024	0.96305	0.00389351	0.00489395	0.0042461	0.0201493	0.00376695	1.33391e-07	4.45801e-07
183	0.955731	0.00563927	0.00648591	0.00645407	0.0192732	0.00479839	0.000863834	0.000754654		122.024	0.962721	0.00388932	0.00489395	0.0042461	0.020478	0.00377113	1.3559e-07	4.52082e-07
186	0.954898	0.00575584	0.0065955	0.00657521	0.0197704	0.00476274	0.000880274	0.000762538		124.025	0.962392	0.00388541	0.00489395	0.0042461	0.0208065	0.00377504	1.37789e-07	4.58358e-07
189	0.954219	0.0057736	0.00672066	0.00661122	0.0202878	0.00472076	0.000896711	0.000770769		126.025	0.962064	0.00388176	0.00489395	0.00424609	0.0211347	0.00377868	1.39987e-07	4.64629e-07
192	0.953751	0.00569822	0.00680912	0.00655235	0.0208195	0.00467701	0.000912929	0.000779435		128.026	0.961736	0.00387835	0.00489395	0.00424609	0.0214628	0.00378209	1.42186e-07	4.70895e-07
195	0.953469	0.00556505	0.00682958	0.00642776	0.0213565	0.00463549	0.000928612	0.000788292		130.026	0.961408	0.00387516	0.00489394	0.00424609	0.0217906	0.00378527	1.44384e-07	4.77156e-07
198	0.953274	0.00542694	0.00678133	0.00628978	0.0218887	0.00459844	0.000943475	0.00079686		132.026	0.961081	0.00387219	0.00489394	0.00424609	0.0221182	0.00378824	1.46582e-07	4.83414e-07
201	0.953047	0.00533642	0.00669017	0.00619048	0.0224082	0.0045658	0.00095739	0.00080463		134.027	0.960753	0.00386941	0.00489394	0.00424609	0.0224455	0.00379102	1.48781e-07	4.89667e-07
204	0.952688	0.00532859	0.0065939	0.0061608	0.0229112	0.00453557	0.000970447	0.000811273		136.027	0.960426	0.00386681	0.00489394	0.00424609	0.0227727	0.00379361	1.50979e-07	4.95917e-07
207	0.95216	0.00541069	0.00652488	0.00620071	0.023399	0.00450469	0.00098292	0.000816767		138.028	0.960099	0.00386439	0.00489394	0.00424608	0.0230996	0.00379603	1.53177e-07	5.02164e-07
210	0.951493	0.00556156	0.00649794	0.00628316	0.0238776	0.00447023	0.000995153	0.000821382		140.028	0.959773	0.00386212	0.00489393	0.00424608	0.0234262	0.00379829	1.55375e-07	5.08407e-07
213	0.950763	0.00574062	0.00650811	0.00636839	0.0243561	0.00443049	0.00100741	0.000825559		142.028	0.959446	0.00386001	0.00489393	0.00424608	0.0237527	0.0038004	1.57573e-07	5.14648e-07
216	0.95006	0.00590261	0.00653753	0.00642165	0.0248437	0.00438546	0.00101975	0.000829739		144.029	0.95912	0.00385803	0.00489393	0.00424608	0.0240789	0.00380237	1.5977e-07	5.20886e-07
219	0.949444	0.0060124	0.00656648	0.0064263	0.0253474	0.00433682	0.00103199	0.000834248		146.029	0.958794	0.00385619	0.00489393	0.00424608	0.0244049	0.00380421	1.61968e-07	5.27121e-07
222	0.948935	0.00605516	0.0065823	0.00638787	0.0258694	0.00428725	0.00104377	0.00083926		148.03	0.958468	0.00385447	0.00489393	0.00424608	0.0247306	0.00380592	1.64166e-07	5.33354e-07
225	0.948505	0.00603881	0.00658239	0.00632831	0.0264068	0.00423939	0.0010547	0.000844833		150.03	0.958143	0.00385286	0.00489392	0.00424607	0.0250562	0.00380753	1.66364e-07	5.39584e-07
228	0.948103	0.00598898	0.00657131	0.00627451	0.0269523	0.00419491	0.00106446	0.000850944		152.03	0.957817	0.00385135	0.00489392	0.00424607	0.0253815	0.00380903	1.68561e-07	5.45813e-07
231	0.947679	0.00593892	0.00655531	0.00624647	0.0274963	0.00415397	0.00107301	0.000857483		154.031	0.957492	0.00384995	0.00489392	0.00424607	0.0257066	0.00381043	1.70759e-07	5.5204e-07
234	0.947203	0.00591817	0.00653818	0.00625023	0.0280302	0.00411531	0.00108055	0.000864214		156.031	0.957167	0.00384864	0.00489392	0.00424607	0.0260314	0.00381173	1.72956e-07	5.58264e-07
237	0.946674	0.00594371	0.00652057	0.00627783	0.0285485	0.00407689	0.00108749	0.00087076		158.032	0.956843	0.00384741	0.00489391	0.00424607	0.026356	0.00381295	1.75154e-07	5.64487e-07
240	0.94611	0.00601603	0.00650216	0.00631317	0.029051	0.00403693	0.00109437	0.00087667		160.032	0.956518	0.00384627	0.00489391	0.00424607	0.0266804	0.00381409	1.77351e-07	5.70709e-07
243	0.945535	0.00612068	0.00648427	0.00634042	0.029542	0.00399475	0.00110165	0.000881583		162.032	0.956194	0.0038452	0.00489391	0.00424606	0.0270046	0.00381516	1.79549e-07	5.76929e-07
246	0.944969	0.00623436	0.0064705	0.00635061	0.0300291	0.00395112	0.00110961	0.000885433		164.033	0.95587	0.0038442	0.00489391	0.00424606	0.0273286	0.00381615	1.81746e-07	5.83147e-07
249	0.944423	0.00633299	0.00646485	0.0063441	0.0305207	0.00390791	0.00111818	0.000888563		166.033	0.955547	0.00384327	0.00489391	0.00424606	0.0276523	0.00381708	1.83944e-07	5.89364e-07
252	0.943895	0.00639919	0.0064686	0.00632821	0.0310235	0.00386718	0.00112697	0.000891674		168.034	0.955223	0.0038424	0.0048939	0.00424606	0.0279758	0.00381794	1.86141e-07	5.9558e-07
255	0.943381	0.00642701	0.00647839	0.00631234	0.0315406	0.00383019	0.00113529	0.000895587		170.034	0.9549	0.00384159	0.0048939	0.00424606	0.0282991	0.00381875	1.88338e-07	6.01795e-07
258	0.942876	0.00642262	0.00648701	0.00630322	0.0320711	0.00379674	0.00114243	0.000900911		172.034	0.954577	0.00384083	0.0048939	0.00424606	0.0286221	0.00381951	1.90536e-07	6.08009e-07
261	0.942378	0.00640129	0.00648677	0.00630257	0.0326105	0.00376523	0.00114791	0.000907775		174.035	0.954254	0.00384012	0.0048939	0.00424605	0.0289449	0.00382021	1.92733e-07	6.14222e-07
264	0.941884	0.00638167	0.00647352	0.00630784	0.0331521	0.00373346	0.00115173	0.000915759		176.035	0.953931	0.00383945	0.0048939	0.00424605	0.0292675	0.00382087	1.9493e-07	6.20434e-07
267	0.94139	0.00637933	0.00644912	0.00631479	0.0336888	0.00369973	0.00115445	0.00092405		178.036	0.953609	0.00383884	0.00489389	0.00424605	0.0295899	0.00382149	1.97128e-07	6.26645e-07
270	0.94089	0.0064016	0.00642073	0.00632022	0.0342148	0.00366383	0.00115701	0.000931766		180.036	0.953287	0.00383826	0.00489389	0.00424605	0.029912	0.00382206	1.99325e-07	6.32855e-07
273	0.94038	0.00644553	0.00639748	0.00632309	0.0347275	0.00362736	0.00116042	0.000938276		182.036	0.952965	0.00383772	0.00489389	0.00424605	0.030234	0.0038226	2.01522e-07	6.39064e-07
276	0.939861	0.00649943	0.00638622	0.00632405	0.0352274	0.00359331	0.00116532	0.000943393		184.037	0.952643	0.00383721	0.00489389	0.00424605	0.0305556	0.0038231	2.03719e-07	6.45273e-07
279	0.939337	0.00654778	0.00638852	0.00632393	0.035719	0.00356484	0.00117172	0.000947367		186.037	0.952322	0.00383674	0.00489389	0.00424604	0.0308771	0.00382356	2.05916e-07	6.51481e-07
282	0.938817	0.00657747	0.00640042	0.00632259	0.0362086	0.00354402	0.00117903	0.000950729		188.038	0.952001	0.0038363	0.00489388	0.00424604	0.0311984	0.003824	2.08114e-07	6.57689e-07
285	0.938309	0.0065831	0.00641459	0.006319	0.0367034	0.00353074	0.00118624	0.000954076		190.038	0.95168	0.00383589	0.00489388	0.00424604	0.0315194	0.00382441	2.10311e-07	6.63895e-07
288	0.937813	0.00656904	0.00642385	0.00631239	0.0372091	0.00352262	0.00119245	0.000957905		192.038	0.951359	0.0038355	0.00489388	0.00424604	0.0318402	0.00382479	2.12508e-07	6.70102e-07
291	0.937322	0.00654746	0.00642407	0.00630348	0.0377279	0.00351573	0.00119718	0.000962538		194.039	0.951038	0.00383514	0.00489388	0.00424604	0.0321608	0.00382514	2.14705e-07	6.76307e-07
294	0.936824	0.00653297	0.00641527	0.00629502	0.0382584	0.00350602	0.00120061	0.000968097		196.039	0.950718	0.00383481	0.00489387	0.00424604	0.0324811	0.00382547	2.16902e-07	6.82513e-07
297	0.936308	0.00653622	0.00640087	0.00629089	0.0387954	0.00349088	0.00120342	0.0009745		198.04	0.950398	0.00383449	0.00489387	0.00424603	0.0328013	0.00382578	2.19099e-07	6.88718e-07
300	0.935771	0.00655916	0.00638575	0.00629421	0.0393321	0.00347026	0.00120649	0.000981448		200.04	0.950078	0.0038342	0.00489387	0.00424603	0.0331212	0.00382607	2.21296e-07	6.94922e-07
303	0.935219	0.00659418	0.00637426	0.00630557	0.0398617	0.00344674	0.00121053	0.000988433		202.04	0.949758	0.00383393	0.00489387	0.00424603	0.0334408	0.00382634	2.23493e-07	7.01126e-07
306	0.934667	0.0066274	0.00636908	0.00632215	0.0403795	0.00342473	0.00121574	0.000994841		204.041	0.949439	0.00383367	0.00489387	0.00424603	0.0337603	0.00382659	2.2569e-07	7.0733e-07
309	0.93413	0.00664492	0.00637082	0.0063385	0.0408848	0.00340882	0.00122185	0.00100015		206.041	0.949119	0.00383343	0.00489386	0.00424603	0.0340795	0.00382682	2.27888e-07	7.13533e-07
312	0.93362	0.00663905	0.00637834	0.00634841	0.0413801	0.00340214	0.00122818	0.00100419		208.042	0.9488	0.00383321	0.00489386	0.00424603	0.0343986	0.00382704	2.30085e-07	7.19736e-07
315	0.933135	0.00661184	0.00638912	0.00634714	0.0418707	0.00340523	0.00123397	0.00100725		210.042	0.948482	0.003833	0.00489386	0.00424602	0.0347173	0.00382725	2.32282e-07	7.25939e-07
318	0.932665	0.00657427	0.00639979	0.00633318	0.042363	0.00341586	0.00123865	0.00101008		212.042	0.948163	0.0038328	0.00489386	0.00424602	0.0350359	0.00382744	2.34479e-07	7.32142e-07
321	0.932196	0.00654138	0.0064067	0.00630882	0.0428621	0.00342983	0.00124205	0.00101355		214.043	0.947845	0.00383262	0.00489386	0.00424602	0.0353543	0.00382762	2.36676e-07	7.38344e-07
324	0.931711	0.00652565	0.00640688	0.00627969	0.0433711	0.00344248	0.00124445	0.00101828		216.043	0.947527	0.00383245	0.00489385	0.00424602	0.0356724	0.00382778	2.38873e-07	7.44546e-07
327	0.931205	0.00653175	0.00639909	0.00625327	0.0438898	0.00345022	0.00124651	0.00102436		218.044	0.947209	0.00383229	0.00489385	0.00424602	0.0359903	0.00382794	2.4107e-07	7.50748e-07
330	0.930676	0.00655488	0.00638448	0.00623685	0.0444152	0.00345172	0.00124913	0.00103127		220.044	0.946891	0.00383214	0.00489385	0.00424602	0.036308	0.00382808	2.43267e-07	7.56949e-07
333	0.930133	0.00658342	0.00636655	0.00623528	0.0449422	0.00344815	0.00125317	0.00103814		222.044	0.946573	0.003832	0.00489385	0.00424601	0.0366254	0.00382822	2.45464e-07	7.6315e-07
336	0.929585	0.0066044	0.00635005	0.00624898	0.0454652	0.00344269	0.00125919	0.00104419		224.045	0.946256	0.00383187	0.00489384	0.00424601	0.0369427	0.00382834	2.47661e-07	7.69351e-07
339	0.929043	0.00660899	0.0063393	0.0062731	0.0459798	0.00343928	0.00126716	0.00104907		226.045	0.945939	0.00383175	0.00489384	0.00424601	0.0372597	0.00382846	2.49858e-07	7.75552e-07
342	0.928515	0.00659557	0.00633664	0.00629846	0.0464839	0.00344139	0.00127636	0.00105302		228.046	0.945622	0.00383164	0.00489384	0.00424601	0.0375765	0.00382857	2.52055e-07	7.81753e-07
345	0.928003	0.0065693	0.0063416	0.00631447	0.0469785	0.0034509	0.00128548	0.00105668		230.046	0.945306	0.00383153	0.00489384	0.00424601	0.0378931	0.00382867	2.54252e-07	7.87954e-07
348	0.927508	0.00653888	0.00635103	0.00631333	0.0474674	0.00346774	0.001293	0.00106081		232.046	0.944989	0.00383143	0.00489384	0.00424601	0.0382094	0.00382876	2.56449e-07	7.94154e-07
351	0.927024	0.00651246	0.0063602	0.00629379	0.0479555	0.00349003	0.00129785	0.00106591		234.047	0.944673	0.00383134	0.00489383	0.004246	0.0385256	0.00382885	2.58646e-07	8.00355e-07
354	0.926544	0.00649467	0.00636419	0.00626244	0.0484475	0.00351491	0.00129985	0.00107207		236.047	0.944357	0.00383125	0.00489383	0.004246	0.0388415	0.00382894	2.60843e-07	8.06555e-07
357	0.926059	0.00648567	0.00635932	0.00623141	0.0489461	0.00353936	0.00129997	0.00107902		238.048	0.944042	0.00383117	0.00489383	0.004246	0.0391572	0.00382901	2.6304e-07	8.12755e-07
360	0.925562	0.00648214	0.00634426	0.00621308	0.0494513	0.0035611	0.00130004	0.00108632		240.048	0.943726	0.00383109	0.00489383	0.004246	0.0394726	0.00382908	2.65237e-07	8.18955e-07
363	0.925051	0.00647911	0.00632067	0.00621423	0.0499606	0.00357904	0.0013021	0.0010936		242.048	0.943411	0.00383102	0.00489383	0.004246	0.0397879	0.00382915	2.67434e-07	8.25155e-07
366	0.924531	0.00647162	0.00629305	0.00623258	0.0504705	0.00359335	0.00130751	0.00110065		244.049	0.943096	0.00383095	0.00489382	0.004246	0.0401029	0.00382921	2.69631e-07	8.31354e-07
369	0.924012	0.00645581	0.00626776	0.00625783	0.0509773	0.0036052	0.00131641	0.00110749		246.049	0.942781	0.00383089	0.00489382	0.004246	0.0404177	0.00382927	2.71828e-07	8.37554e-07
372	0.923506	0.00642954	0.00625108	0.00627676	0.0514788	0.0036163	0.00132762	0.00111421		248.05	0.942467	0.00383083	0.00489382	0.00424599	0.0407323	0.00382933	2.74024e-07	8.43754e-07
375	0.923017	0.00639273	0.00624691	0.00628	0.0519746	0.00362843	0.00133911	0.00112098		250.05	0.942152	0.00383078	0.00489382	0.00424599	0.0410467	0.00382938	2.76221e-07	8.49953e-07
378	0.922545	0.00634769	0.00625495	0.00626674	0.0524659	0.00364307	0.00134884	0.00112797		252.05	0.941838	0.00383073	0.00489382	0.00424599	0.0413609	0.00382942	2.78418e-07	8.56152e-07
381	0.922079	0.00629894	0.00627032	0.00624498	0.0529545	0.00366123	0.00135559	0.00113533		254.051	0.941524	0.00383068	0.00489381	0.00424599	0.0416748	0.00382947	2.80615e-07	8.62352e-07
384	0.921607	0.00625239	0.00628509	0.00622714	0.0534421	0.00368332	0.00135946	0.00114317		256.051	0.94121	0.00383063	0.00489381	0.00424599	0.0419885	0.00382951	2.82812e-07	8.68551e-07
387	0.921119	0.00621365	0.00629128	0.00622346	0.0539298	0.00370909	0.00136175	0.00115153		258.052	0.940897	0.00383059	0.00489381	0.00424599	0.042302	0.00382954	2.85009e-07	8.7475e-07
390	0.920613	0.0061861	0.00628404	0.00623666	0.0544182	0.00373751	0.00136443	0.00116033		260.052	0.940584	0.00383055	0.00489381	0.00424598	0.0426153	0.00382958	2.87206e-07	8.80949e-07
393	0.920093	0.00616959	0.00626372	0.00626069	0.0549076	0.00376681	0.00136928	0.00116933		262.052	0.940271	0.00383051	0.0048938	0.00424598	0.0429284	0.00382961	2.89403e-07	8.87148e-07
396	0.919572	0.00616024	0.00623574	0.00628384	0.0553983	0.00379474	0.00137723	0.00117829		264.053	0.939958	0.00383048	0.0048938	0.00424598	0.0432412	0.00382964	2.916e-07	8.93347e-07
399	0.91906	0.00615173	0.00620854	0.00629455	0.0558908	0.003819	0.00138796	0.00118707		266.053	0.939645	0.00383045	0.0048938	0.00424598	0.0435539	0.00382967	2.93797e-07	8.99546e-07
402	0.918566	0.00613739	0.00619036	0.00628682	0.0563853	0.00383802	0.00140009	0.00119576		268.054	0.939333	0.00383042	0.0048938	0.00424598	0.0438663	0.0038297	2.95994e-07	9.05745e-07
405	0.918089	0.00611244	0.00618627	0.00626273	0.0568816	0.00385161	0.00141176	0.00120463		270.054	0.93902	0.00383039	0.0048938	0.00424598	0.0441785	0.00382972	2.98191e-07	9.11944e-07
408	0.917622	0.00607549	0.00619646	0.00623123	0.0573786	0.00386127	0.00142136	0.00121396		272.054	0.938708	0.00383036	0.00489379	0.00424597	0.0444904	0.00382974	3.00388e-07	9.18143e-07
411	0.917154	0.00602896	0.00621635	0.00620401	0.0578743	0.00386991	0.00142817	0.00122382		274.055	0.938397	0.00383034	0.00489379	0.00424597	0.0448022	0.00382976	3.02585e-07	9.24341e-07
414	0.916678	0.0059784	0.00623813	0.00619072	0.0583669	0.003881	0.00143256	0.00123394		276.055	0.938085	0.00383031	0.00489379	0.00424597	0.0451137	0.00382978	3.04781e-07	9.3054e-07
417	0.916188	0.00593085	0.00625346	0.0061952	0.058855	0.00389733	0.00143585	0.00124381		278.056	0.937774	0.00383029	0.00489379	0.00424597	0.045425	0.0038298	3.06978e-07	9.36739e-07
420	0.915686	0.00589267	0.00625615	0.00621428	0.0593383	0.00391991	0.00143975	0.00125296		280.056	0.937463	0.00383027	0.00489379	0.00424597	0.0457361	0.00382982	3.09175e-07	9.42937e-07
423	0.915177	0.00586746	0.00624431	0.00623895	0.0598177	0.00394747	0.0014458	0.0012613		282.056	0.937152	0.00383025	0.00489378	0.00424597	0.046047	0.00382983	3.11372e-07	9.49136e-07
426	0.914671	0.00585459	0.00622109	0.00625762	0.0602953	0.00397673	0.00145483	0.00126928		284.057	0.936841	0.00383023	0.00489378	0.00424596	0.0463577	0.00382985	3.13569e-07	9.55334e-07
429	0.914176	0.00584921	0.00619374	0.0062601	0.0607732	0.00400341	0.00146676	0.00127768		286.057	0.936531	0.00383021	0.00489378	0.00424596	0.0466682	0.00382986	3.15766e-07	9.61533e-07
432	0.913699	0.00584381	0.00617105	0.00624137	0.0612536	0.00402372	0.00148065	0.00128718		288.058	0.936221	0.00383019	0.00489378	0.00424596	0.0469784	0.00382987	3.17963e-07	9.67731e-07
435	0.913239	0.00583106	0.00616002	0.00620379	0.0617375	0.00403566	0.001495	0.00129791		290.058	0.93591	0.00383018	0.00489378	0.00424596	0.0472884	0.00382988	3.2016e-07	9.7393e-07
438	0.912791	0.00580686	0.00616302	0.00615689	0.062225	0.00403971	0.00150817	0.00130928		292.058	0.935601	0.00383016	0.00489377	0.00424596	0.0475982	0.00382989	3.22357e-07	9.80128e-07
441	0.912344	0.00577223	0.00617668	0.00611459	0.062715	0.00403872	0.00151888	0.00132013		294.059	0.935291	0.00383015	0.00489377	0.00424596	0.0479078	0.0038299	3.24554e-07	9.86327e-07
444	0.911885	0.00573305	0.00619324	0.00609019	0.0632053	0.004037	0.00152657	0.00132933		296.059	0.934982	0.00383013	0.00489377	0.00424595	0.0482172	0.00382991	3.2675e-07	9.92525e-07
447	0.911407	0.0056977	0.00620378	0.00609118	0.0636931	0.00403891	0.00153162	0.00133637		298.06	0.934673	0.00383012	0.00489377	0.00424595	0.0485263	0.00382992	3.28947e-07	9.98723e-07
450	0.910909	0.00567353	0.00620209	0.00611567	0.0641757	0.00404749	0.00153527	0.00134169		300.06	0.934364	0.00383011	0.00489376	0.00424595	0.0488353	0.00382993	3.31144e-07	1.00492e-06
453	0.910397	0.00566361	0.00618727	0.00615243	0.0646508	0.00406349	0.00153932	0.00134654		302.06	0.934055	0.0038301	0.00489376	0.00424595	0.049144	0.00382993	3.33341e-07	1.01112e-06
456	0.909885	0.00566546	0.00616378	0.00618492	0.065118	0.0040852	0.00154549	0.00135247		304.061	0.933746	0.00383009	0.00489376	0.00424595	0.0494525	0.00382994	3.35538e-07	1.01732e-06
459	0.909388	0.0056719	0.0061392	0.00619779	0.0655786	0.00410899	0.00155486	0.00136055		306.061	0.933438	0.00383008	0.00489376	0.00424595	0.0497608	0.00382995	3.37735e-07	1.02352e-06
462	0.908918	0.00567403	0.00612062	0.00618324	0.0660358	0.00413032	0.0015674	0.00137088		308.062	0.93313	0.00383007	0.00489376	0.00424594	0.0500689	0.00382995	3.39932e-07	1.02971e-06
465	0.908476	0.00566463	0.00611163	0.00614438	0.066494	0.00414512	0.00158198	0.00138241		310.062	0.932822	0.00383006	0.00489375	0.00424594	0.0503768	0.00382995	3.42129e-07	1.03591e-06
468	0.908055	0.00564099	0.0061112	0.0060939	0.0669575	0.00415084	0.0015968	0.00139342		312.062	0.932515	0.00383005	0.00489375	0.00424594	0.0506844	0.00382996	3.44325e-07	1.04211e-06
471	0.907643	0.00560575	0.00611477	0.00604884	0.0674287	0.00414723	0.00161004	0.0014022		314.063	0.932207	0.00383004	0.00489375	0.00424594	0.0509918	0.00382996	3.46522e-07	1.04831e-06
474	0.907221	0.00556589	0.00611685	0.00602363	0.0679073	0.00413638	0.0016206	0.00140788		316.063	0.9319	0.00383003	0.00489375	0.00424594	0.0512991	0.00382997	3.48719e-07	1.05451e-06
477	0.90678	0.00553013	0.0061135	0.00602474	0.0683901	0.00412231	0.00162846	0.00141082		318.064	0.931593	0.00383003	0.00489375	0.00424594	0.0516061	0.00382997	3.50916e-07	1.06071e-06
480	0.906313	0.00550602	0.00610377	0.00604876	0.0688715	0.00410999	0.00163454	0.00141257		320.064	0.931286	0.00383002	0.00489374	0.00424594	0.0519129	0.00382997	3.53113e-07	1.0669e-06
483	0.905823	0.00549759	0.00608947	0.00608446	0.0693459	0.00410413	0.00164028	0.00141529		322.064	0.930979	0.00383001	0.00489374	0.00424593	0.0522194	0.00382997	3.5531e-07	1.0731e-06
486	0.90532	0.0055044	0.00607388	0.00611743	0.0698091	0.00410784	0.00164697	0.00142085		324.065	0.930673	0.00383001	0.00489374	0.00424593	0.0525258	0.00382997	3.57507e-07	1.0793e-06
489	0.904816	0.0055219	0.00606007	0.00613521	0.0702599	0.00412166	0.00165527	0.00143003		326.065	0.930367	0.00383	0.00489374	0.00424593	0.052832	0.00382998	3.59703e-07	1.0855e-06
492	0.904325	0.00554301	0.00604984	0.0061311	0.0707011	0.00414305	0.00166517	0.00144214		328.066	0.930061	0.00382999	0.00489373	0.00424593	0.0531379	0.00382998	3.619e-07	1.0917e-06
495	0.903855	0.00556016	0.00604336	0.00610566	0.0711382	0.00416679	0.00167613	0.00145517		330.066	0.929755	0.00382999	0.00489373	0.00424593	0.0534436	0.00382998	3.64097e-07	1.09789e-06
498	0.903409	0.00556735	0.00603953	0.00606612	0.0715782	0.00418618	0.00168748	0.00146657		332.066	0.92945	0.00382998	0.00489373	0.00424593	0.0537491	0.00382998	3.66294e-07	1.10409e-06
501	0.902983	0.00556189	0.00603655	0.00602396	0.0720271	0.00419502	0.00169864	0.00147426		334.067	0.929144	0.00382998	0.00489373	0.00424592	0.0540544	0.00382998	3.68491e-07	1.11029e-06
504	0.902566	0.00554514	0.00603248	0.00599153	0.0724881	0.00418967	0.00170922	0.00147757		336.067	0.928839	0.00382997	0.00489373	0.00424592	0.0543595	0.00382998	3.70688e-07	1.11649e-06
507	0.902146	0.00552227	0.00602577	0.00597818	0.0729609	0.00417063	0.00171892	0.00147765		338.068	0.928535	0.00382997	0.00489372	0.00424592	0.0546644	0.00382998	3.72884e-07	1.12268e-06
510	0.901708	0.00550066	0.00601569	0.00598713	0.0734409	0.00414277	0.00172747	0.00147709		340.068	0.92823	0.00382996	0.00489372	0.00424592	0.0549691	0.00382998	3.75081e-07	1.12888e-06
513	0.901247	0.00548749	0.00600285	0.00601379	0.0739212	0.00411413	0.00173471	0.00147897		342.068	0.927925	0.00382996	0.00489372	0.00424592	0.0552735	0.00382998	3.77278e-07	1.13508e-06
516	0.900763	0.00548712	0.00598922	0.00604662	0.0743948	0.00409334	0.00174076	0.00148554		344.069	0.927621	0.00382995	0.00489372	0.00424592	0.0555778	0.00382998	3.79475e-07	1.14128e-06
519	0.900266	0.00549951	0.00597759	0.00607072	0.0748563	0.00408659	0.00174615	0.00149723		346.069	0.927317	0.00382995	0.00489372	0.00424591	0.0558818	0.00382998	3.81672e-07	1.14748e-06
522	0.899772	0.00552015	0.0059703	0.00607312	0.0753046	0.00409527	0.00175178	0.00151237		348.07	0.927013	0.00382995	0.00489371	0.00424591	0.0561856	0.00382998	3.83869e-07	1.15367e-06
525	0.899298	0.00554197	0.0059677	0.00604799	0.0757424	0.00411531	0.00175864	0.00152778		350.07	0.92671	0.00382994	0.00489371	0.00424591	0.0564892	0.00382998	3.86065e-07	1.15987e-06
528	0.898853	0.00555806	0.0059674	0.00599963	0.0761763	0.00413844	0.0017673	0.0015401		352.07	0.926406	0.00382994	0.00489371	0.00424591	0.0567926	0.00382998	3.88262e-07	1.16607e-06
531	0.898435	0.00556436	0.00596494	0.00594161	0.0766139	0.00415507	0.00177756	0.00154715		354.071	0.926103	0.00382993	0.00489371	0.00424591	0.0570958	0.00382998	3.90459e-07	1.17227e-06
534	0.898035	0.00556082	0.00595593	0.00589212	0.0770613	0.0041577	0.00178838	0.00154887		356.071	0.9258	0.00382993	0.00489371	0.00424591	0.0573987	0.00382998	3.92656e-07	1.17847e-06
537	0.897633	0.00555085	0.00593879	0.00586696	0.0775214	0.00414353	0.00179827	0.0015473		358.072	0.925497	0.00382993	0.0048937	0.0042459	0.0577015	0.00382998	3.94853e-07	1.18466e-06
540	0.897212	0.00553936	0.00591638	0.00587301	0.0779925	0.00411537	0.00180592	0.00154568		360.072	0.925195	0.00382992	0.0048937	0.0042459	0.058004	0.00382997	3.9705e-07	1.19086e-06
543	0.896761	0.00553046	0.00589534	0.00590512	0.0784692	0.00408065	0.00181086	0.00154708		362.072	0.924893	0.00382992	0.0048937	0.0042459	0.0583064	0.00382997	3.99246e-07	1.19706e-06
546	0.896283	0.00552595	0.00588315	0.00594773	0.0789445	0.00404876	0.00181371	0.0015531		364.073	0.92459	0.00382992	0.0048937	0.0042459	0.0586085	0.00382997	4.01443e-07	1.20326e-06
549	0.895791	0.00552511	0.00588414	0.00598104	0.0794117	0.00402806	0.00181591	0.00156338		366.073	0.924289	0.00382991	0.00489369	0.0042459	0.0589104	0.00382997	4.0364e-07	1.20945e-06
552	0.895304	0.00552585	0.00589673	0.00598917	0.0798666	0.00402318	0.00181908	0.00157585		368.074	0.923987	0.00382991	0.00489369	0.0042459	0.0592121	0.00382997	4.05837e-07	1.21565e-06
555	0.894839	0.00552622	0.00591356	0.00596676	0.0803087	0.00403375	0.00182431	0.00158772		370.074	0.923685	0.00382991	0.00489369	0.00424589	0.0595136	0.00382997	4.08034e-07	1.22185e-06
558	0.894404	0.00552571	0.00592467	0.00592122	0.0807413	0.00405468	0.00183178	0.00159666		372.074	0.923384	0.0038299	0.00489369	0.00424589	0.0598149	0.00382997	4.1023e-07	1.22805e-06
561	0.893992	0.00552543	0.00592229	0.00586973	0.0811699	0.00407778	0.0018408	0.00160164		374.075	0.923083	0.0038299	0.00489369	0.00424589	0.0601159	0.00382996	4.12427e-07	1.23424e-06
564	0.893588	0.00552726	0.0059046	0.00583203	0.0816008	0.00409426	0.0018503	0.00160313		376.075	0.922782	0.0038299	0.00489368	0.00424589	0.0604168	0.00382996	4.14624e-07	1.24044e-06
567	0.89317	0.00553238	0.00587677	0.0058224	0.0820392	0.00409737	0.00185934	0.00160274		378.076	0.922481	0.00382989	0.00489368	0.00424589	0.0607174	0.00382996	4.16821e-07	1.24664e-06
570	0.892726	0.00554011	0.00584843	0.00584388	0.0824877	0.0040844	0.00186746	0.00160248		380.076	0.922181	0.00382989	0.00489368	0.00424589	0.0610179	0.00382996	4.19018e-07	1.25284e-06
573	0.892254	0.00554765	0.00582918	0.00588719	0.0829454	0.00405752	0.00187464	0.00160406		382.076	0.921881	0.00382989	0.00489368	0.00424588	0.0613181	0.00382996	4.21214e-07	1.25903e-06
576	0.891769	0.00555114	0.00582428	0.00593462	0.0834086	0.00402315	0.00188101	0.00160842		384.077	0.921581	0.00382989	0.00489368	0.00424588	0.0616181	0.00382996	4.23411e-07	1.26523e-06
579	0.891289	0.0055475	0.00583258	0.00596699	0.0838715	0.00399004	0.00188659	0.00161556		386.077	0.921281	0.00382988	0.00489367	0.00424588	0.061918	0.00382995	4.25608e-07	1.27143e-06
582	0.890834	0.00553622	0.00584762	0.00597118	0.0843283	0.00396651	0.00189126	0.00162467		388.078	0.920981	0.00382988	0.00489367	0.00424588	0.0622176	0.00382995	4.27805e-07	1.27763e-06
585	0.890412	0.00552021	0.00586093	0.00594497	0.0847749	0.00395781	0.00189493	0.00163442		390.078	0.920682	0.00382988	0.00489367	0.00424588	0.062517	0.00382995	4.30002e-07	1.28382e-06
588	0.890016	0.00550495	0.00586577	0.00589773	0.08521	0.00396447	0.00189786	0.00164329		392.078	0.920383	0.00382987	0.00489367	0.00424588	0.0628161	0.00382995	4.32198e-07	1.29002e-06
591	0.889628	0.00549642	0.00585965	0.00584665	0.0856358	0.00398226	0.00190076	0.00165002		394.079	0.920084	0.00382987	0.00489367	0.00424587	0.0631151	0.00382995	4.34395e-07	1.29622e-06
594	0.889228	0.00549843	0.00584455	0.00581007	0.086057	0.00400374	0.00190459	0.00165403		396.079	0.919785	0.00382987	0.00489366	0.00424587	0.0634139	0.00382994	4.36592e-07	1.30242e-06
597	0.888797	0.00551085	0.00582541	0.00580057	0.086479	0.00402092	0.00191009	0.00165573		398.08	0.919486	0.00382987	0.00489366	0.00424587	0.0637124	0.00382994	4.38789e-07	1.30861e-06
600	0.888334	0.00552939	0.0058077	0.00582027	0.0869066	0.00402786	0.00191731	0.00165649		400.08	0.919188	0.00382986	0.00489366	0.00424587	0.0640108	0.00382994	4.40985e-07	1.31481e-06
603	0.887849	0.00554735	0.00579545	0.0058603	0.087342	0.00402238	0.00192546	0.00165825		402.08	0.91889	0.00382986	0.00489366	0.00424587	0.0643089	0.00382994	4.43182e-07	1.32101e-06
606	0.88736	0.0055584	0.00579022	0.00590437	0.0877848	0.00400625	0.00193318	0.00166279		404.081	0.918592	0.00382986	0.00489365	0.00424587	0.0646069	0.00382994	4.45379e-07	1.32721e-06
609	0.886888	0.00555926	0.00579105	0.00593502	0.0882325	0.00398396	0.00193914	0.00167091		406.081	0.918294	0.00382986	0.00489365	0.00424587	0.0649046	0.00382993	4.47576e-07	1.3334e-06
612	0.886447	0.00555096	0.00579503	0.00594006	0.0886818	0.00396077	0.00194272	0.00168197		408.082	0.917997	0.00382985	0.00489365	0.00424586	0.0652021	0.00382993	4.49773e-07	1.3396e-06
615	0.886038	0.00553826	0.00579829	0.00591672	0.0891296	0.00394097	0.00194434	0.00169407		410.082	0.917699	0.00382985	0.00489365	0.00424586	0.0654994	0.00382993	4.51969e-07	1.3458e-06
618	0.885652	0.00552745	0.0057971	0.00587225	0.0895739	0.00392689	0.00194527	0.00170482		412.082	0.917402	0.00382985	0.00489365	0.00424586	0.0657966	0.00382993	4.54166e-07	1.352e-06
621	0.885274	0.00552355	0.0057892	0.00582083	0.0900136	0.00391892	0.00194713	0.00171244		414.083	0.917105	0.00382985	0.00489364	0.00424586	0.0660935	0.00382993	4.56363e-07	1.35819e-06
624	0.884886	0.00552828	0.00577496	0.0057784	0.0904487	0.00391616	0.00195104	0.00171661		416.083	0.916809	0.00382984	0.00489364	0.00424586	0.0663901	0.00382992	4.5856e-07	1.36439e-06
627	0.884473	0.00553951	0.00575772	0.00575717	0.0908796	0.00391714	0.00195717	0.00171863		418.084	0.916512	0.00382984	0.00489364	0.00424586	0.0666866	0.00382992	4.60756e-07	1.37059e-06
630	0.88403	0.00555241	0.00574283	0.00576182	0.0913076	0.00392012	0.00196462	0.00172075		420.084	0.916216	0.00382984	0.00489364	0.00424585	0.0669829	0.00382992	4.62953e-07	1.37679e-06
633	0.88356	0.00556173	0.00573543	0.00578835	0.0917345	0.00392312	0.00197189	0.00172507		422.084	0.91592	0.00382984	0.00489364	0.00424585	0.067279	0.00382992	4.6515e-07	1.38298e-06
636	0.883075	0.00556422	0.00573783	0.0058257	0.0921629	0.00392384	0.00197769	0.00173253		424.085	0.915624	0.00382983	0.00489363	0.00424585	0.0675748	0.00382992	4.67347e-07	1.38918e-06
639	0.882593	0.00556007	0.00574787	0.00585957	0.0925953	0.00391993	0.00198156	0.00174257		426.085	0.915328	0.00382983	0.00489363	0.00424585	0.0678705	0.00382991	4.69543e-07	1.39538e-06
642	0.88213	0.0055528	0.00575945	0.00587709	0.0930328	0.00390974	0.00198414	0.00175355		428.086	0.915033	0.00382983	0.00489363	0.00424585	0.068166	0.00382991	4.7174e-07	1.40157e-06
645	0.881698	0.00554748	0.00576526	0.00587116	0.0934743	0.0038933	0.00198685	0.00176363		430.086	0.914738	0.00382983	0.00489363	0.00424585	0.0684612	0.00382991	4.73937e-07	1.40777e-06
648	0.881296	0.00554814	0.00576049	0.00584311	0.0939165	0.00387288	0.0019912	0.00177171		432.086	0.914443	0.00382982	0.00489362	0.00424584	0.0687563	0.00382991	4.76134e-07	1.41397e-06
651	0.880913	0.00555548	0.00574557	0.0058026	0.0943549	0.00385271	0.00199795	0.00177776		434.087	0.914148	0.00382982	0.00489362	0.00424584	0.0690511	0.0038299	4.7833e-07	1.42017e-06
654	0.88053	0.00556639	0.00572616	0.00576464	0.0947855	0.00383771	0.00200676	0.00178265		436.087	0.913853	0.00382982	0.00489362	0.00424584	0.0693457	0.0038299	4.80527e-07	1.42636e-06
657	0.880128	0.00557533	0.00571044	0.00574428	0.0952068	0.00383161	0.00201633	0.00178749		438.088	0.913559	0.00382982	0.00489362	0.00424584	0.0696401	0.0038299	4.82724e-07	1.43256e-06
660	0.879693	0.00557743	0.00570484	0.00575078	0.0956206	0.00383529	0.00202506	0.00179304		440.088	0.913265	0.00382981	0.00489362	0.00424584	0.0699344	0.0038299	4.84921e-07	1.43876e-06
663	0.879226	0.00557135	0.00571067	0.00578339	0.0960311	0.00384611	0.00203181	0.00179953		442.088	0.912971	0.00382981	0.00489361	0.00424584	0.0702284	0.0038299	4.87117e-07	1.44496e-06
666	0.87874	0.00556048	0.00572343	0.00583078	0.0964431	0.00385866	0.00203651	0.00180677		444.089	0.912677	0.00382981	0.00489361	0.00424583	0.0705222	0.00382989	4.89314e-07	1.45115e-06
669	0.878257	0.00555152	0.00573519	0.00587462	0.0968605	0.00386668	0.00204005	0.00181441		446.089	0.912383	0.00382981	0.00489361	0.00424583	0.0708158	0.00382989	4.91511e-07	1.45735e-06
672	0.877798	0.00555102	0.0057387	0.00589651	0.0972844	0.00386546	0.00204383	0.0018222		448.09	0.91209	0.0038298	0.00489361	0.00424583	0.0711092	0.00382989	4.93708e-07	1.46355e-06
675	0.877376	0.00556162	0.0057311	0.00588539	0.0977132	0.00385377	0.00204898	0.00182988		450.09	0.911797	0.0038298	0.00489361	0.00424583	0.0714024	0.00382989	4.95904e-07	1.46974e-06
678	0.876992	0.00558001	0.00571508	0.00584248	0.0981436	0.00383445	0.0020558	0.00183701		452.09	0.911504	0.0038298	0.0048936	0.00424583	0.0716954	0.00382988	4.98101e-07	1.47594e-06
681	0.876631	0.00559793	0.00569731	0.00578141	0.098572	0.00381359	0.00206364	0.001843		454.091	0.911211	0.0038298	0.0048936	0.00424583	0.0719882	0.00382988	5.00298e-07	1.48214e-06
684	0.876274	0.00560577	0.00568473	0.00572323	0.0989953	0.00379835	0.00207132	0.00184731		456.091	0.910918	0.0038298	0.0048936	0.00424582	0.0722807	0.00382988	5.02494e-07	1.48833e-06
687	0.875899	0.00559733	0.0056811	0.00568824	0.099412	0.0037944	0.00207772	0.00184986		458.092	0.910626	0.00382979	0.0048936	0.00424582	0.0725731	0.00382988	5.04691e-07	1.49453e-06
690	0.875494	0.00557322	0.00568531	0.00568797	0.0998221	0.00380379	0.00208234	0.0018513		460.092	0.910334	0.00382979	0.0048936	0.00424582	0.0728653	0.00382987	5.06888e-07	1.50073e-06
693	0.875056	0.00554123	0.0056923	0.00572066	0.100227	0.00382407	0.00208551	0.00185293		462.092	0.910042	0.00382979	0.00489359	0.00424582	0.0731573	0.00382987	5.09085e-07	1.50693e-06
696	0.874596	0.00551328	0.00569591	0.00577193	0.10063	0.00384902	0.00208822	0.00185618		464.093	0.90975	0.00382979	0.00489359	0.00424582	0.073449	0.00382987	5.11281e-07	1.51312e-06
699	0.87413	0.00550022	0.00569198	0.00582048	0.101033	0.00387075	0.00209164	0.00186186		466.093	0.909458	0.00382978	0.00489359	0.00424582	0.0737406	0.00382987	5.13478e-07	1.51932e-06
702	0.873678	0.00550682	0.00568011	0.00584626	0.10144	0.00388258	0.00209666	0.00186964		468.094	0.909167	0.00382978	0.00489359	0.00424581	0.074032	0.00382987	5.15675e-07	1.52552e-06
705	0.873252	0.00552927	0.00566353	0.00583796	0.101854	0.0038815	0.00210358	0.00187814		470.094	0.908876	0.00382978	0.00489358	0.00424581	0.0743231	0.00382986	5.17871e-07	1.53171e-06
708	0.87286	0.00555641	0.00564719	0.00579692	0.102273	0.00386937	0.00211197	0.0018856		472.094	0.908585	0.00382978	0.00489358	0.00424581	0.0746141	0.00382986	5.20068e-07	1.53791e-06
711	0.872494	0.00557435	0.00563544	0.00573627	0.102696	0.00385221	0.00212085	0.00189078		474.095	0.908294	0.00382977	0.00489358	0.00424581	0.0749048	0.00382986	5.22265e-07	1.54411e-06
714	0.87214	0.00557235	0.00563049	0.00567591	0.10312	0.00383784	0.00212887	0.00189366		476.095	0.908004	0.00382977	0.00489358	0.00424581	0.0751954	0.00382986	5.24462e-07	1.5503e-06
717	0.871781	0.00554736	0.00563204	0.00563519	0.103542	0.00383276	0.00213472	0.00189548		478.096	0.907713	0.00382977	0.00489358	0.00424581	0.0754857	0.00382985	5.26658e-07	1.5565e-06
720	0.871397	0.00550537	0.00563802	0.00562609	0.103958	0.00383962	0.00213754	0.00189809		480.096	0.907423	0.00382977	0.00489357	0.0042458	0.0757759	0.00382985	5.28855e-07	1.5627e-06
723	0.870979	0.00545888	0.00564572	0.00564907	0.10437	0.00385633	0.00213731	0.00190297		482.096	0.907133	0.00382976	0.00489357	0.0042458	0.0760658	0.00382985	5.31052e-07	1.5689e-06
726	0.87053	0.00542174	0.00565253	0.00569312	0.10478	0.00387721	0.00213504	0.00191048		484.097	0.906843	0.00382976	0.00489357	0.0042458	0.0763555	0.00382985	5.33248e-07	1.57509e-06
729	0.870063	0.00540367	0.0056564	0.00573979	0.10519	0.00389557	0.00213261	0.00191972		486.097	0.906554	0.00382976	0.00489357	0.0042458	0.0766451	0.00382984	5.35445e-07	1.58129e-06
732	0.869598	0.00540664	0.00565591	0.00577006	0.105601	0.00390654	0.00213215	0.00192912		488.098	0.906264	0.00382976	0.00489357	0.0042458	0.0769344	0.00382984	5.37642e-07	1.58749e-06
735	0.869157	0.00542459	0.00565054	0.00577151	0.106015	0.00390894	0.00213523	0.00193731		490.098	0.905975	0.00382976	0.00489356	0.0042458	0.0772236	0.00382984	5.39838e-07	1.59368e-06
738	0.868748	0.00544627	0.00564096	0.00574314	0.10643	0.00390523	0.00214209	0.0019438		492.098	0.905686	0.00382975	0.00489356	0.0042458	0.0775125	0.00382984	5.42035e-07	1.59988e-06
741	0.868369	0.00545987	0.00562924	0.00569584	0.106846	0.00389995	0.00215144	0.00194911		494.099	0.905398	0.00382975	0.00489356	0.00424579	0.0778012	0.00382984	5.44232e-07	1.60608e-06
744	0.868003	0.00545754	0.00561853	0.00564797	0.10726	0.0038974	0.00216088	0.00195436		496.099	0.905109	0.00382975	0.00489356	0.00424579	0.0780898	0.00382983	5.46428e-07	1.61227e-06
747	0.867629	0.00543808	0.00561218	0.00561784	0.107675	0.00389974	0.00216789	0.00196058		498.1	0.904821	0.00382975	0.00489356	0.00424579	0.0783781	0.00382983	5.48625e-07	1.61847e-06
750	0.867228	0.00540685	0.00561253	0.0056161	0.108091	0.00390635	0.00217092	0.00196823		500.1	0.904533	0.00382974	0.00489355	0.00424579	0.0786662	0.00382983	5.50822e-07	1.62467e-06
753	0.866795	0.00537336	0.00561994	0.00564136	0.108508	0.00391461	0.00217013	0.00197718		502.1	0.904245	0.00382974	0.00489355	0.00424579	0.0789541	0.00382983	5.53019e-07	1.63086e-06
756	0.866337	0.00534745	0.00563252	0.00568108	0.108927	0.0039215	0.00216724	0.00198693		504.101	0.903957	0.00382974	0.00489355	0.00424579	0.0792419	0.00382982	5.55215e-07	1.63706e-06
759	0.86587	0.00533573	0.00564677	0.00571714	0.109343	0.00392519	0.00216475	0.00199701		506.101	0.90367	0.00382974	0.00489355	0.00424578	0.0795294	0.00382982	5.57412e-07	1.64326e-06
762	0.865414	0.00533956	0.00565873	0.00573374	0.109756	0.00392583	0.0021648	0.00200708		508.102	0.903382	0.00382973	0.00489354	0.00424578	0.0798167	0.00382982	5.59609e-07	1.64945e-06
765	0.864981	0.00535506	0.00566534	0.00572377	0.110164	0.0039253	0.00216826	0.00201684		510.102	0.903095	0.00382973	0.00489354	0.00424578	0.0801038	0.00382982	5.61805e-07	1.65565e-06
768	0.864574	0.00537495	0.00566523	0.00569106	0.110568	0.00392618	0.00217451	0.00202583		512.102	0.902808	0.00382973	0.00489354	0.00424578	0.0803908	0.00382981	5.64002e-07	1.66185e-06
771	0.864185	0.00539143	0.005659	0.00564779	0.110971	0.00393043	0.0021819	0.00203349		514.103	0.902521	0.00382973	0.00489354	0.00424578	0.0806775	0.00382981	5.66199e-07	1.66804e-06
774	0.863801	0.00539881	0.00564887	0.00560868	0.111376	0.00393848	0.00218858	0.00203948		516.103	0.902235	0.00382972	0.00489354	0.00424578	0.080964	0.00382981	5.68395e-07	1.67424e-06
777	0.863411	0.00539533	0.00563789	0.00558487	0.111784	0.00394895	0.00219329	0.00204407		518.104	0.901949	0.00382972	0.00489353	0.00424577	0.0812503	0.00382981	5.70592e-07	1.68044e-06
780	0.863008	0.00538339	0.0056291	0.00558009	0.112196	0.00395916	0.00219572	0.00204837		520.104	0.901662	0.00382972	0.00489353	0.00424577	0.0815364	0.00382981	5.72789e-07	1.68663e-06
783	0.862591	0.00536841	0.00562464	0.00559033	0.112609	0.00396617	0.0021963	0.002054		522.104	0.901377	0.00382972	0.00489353	0.00424577	0.0818224	0.0038298	5.74985e-07	1.69283e-06
786	0.862165	0.00535662	0.00562522	0.00560653	0.113021	0.00396788	0.00219585	0.00206236		524.105	0.901091	0.00382972	0.00489353	0.00424577	0.0821081	0.0038298	5.77182e-07	1.69903e-06
789	0.861737	0.00535268	0.00562973	0.00561853	0.113429	0.00396401	0.00219516	0.00207377		526.105	0.900805	0.00382971	0.00489353	0.00424577	0.0823936	0.0038298	5.79378e-07	1.70522e-06
792	0.861316	0.00535779	0.00563557	0.00561859	0.113834	0.00395642	0.00219485	0.00208704		528.106	0.90052	0.00382971	0.00489352	0.00424577	0.0826789	0.0038298	5.81575e-07	1.71142e-06
795	0.860908	0.00536927	0.00563938	0.00560348	0.114236	0.00394869	0.00219547	0.00209985		530.106	0.900235	0.00382971	0.00489352	0.00424576	0.0829641	0.00382979	5.83772e-07	1.71762e-06
798	0.860516	0.0053817	0.00563839	0.00557493	0.114636	0.00394496	0.00219758	0.00210974		532.106	0.89995	0.00382971	0.00489352	0.00424576	0.083249	0.00382979	5.85968e-07	1.72381e-06
801	0.860141	0.00538928	0.0056316	0.00553885	0.115034	0.0039484	0.00220168	0.00211533		534.107	0.899665	0.0038297	0.00489352	0.00424576	0.0835337	0.00382979	5.88165e-07	1.73001e-06
804	0.859773	0.00538845	0.00562041	0.00550374	0.115429	0.00395973	0.00220785	0.00211718		536.107	0.899381	0.0038297	0.00489352	0.00424576	0.0838183	0.00382979	5.90362e-07	1.73621e-06
807	0.859403	0.00537944	0.00560804	0.00547836	0.115821	0.00397666	0.0022154	0.00211759		538.108	0.899096	0.0038297	0.00489351	0.00424576	0.0841026	0.00382978	5.92558e-07	1.7424e-06
810	0.859019	0.00536616	0.00559802	0.00546903	0.116211	0.00399435	0.00222284	0.00211967		540.108	0.898812	0.0038297	0.00489351	0.00424576	0.0843867	0.00382978	5.94755e-07	1.7486e-06
813	0.858614	0.00535432	0.0055924	0.00547699	0.116601	0.00400719	0.00222825	0.0021258		542.108	0.898528	0.00382969	0.00489351	0.00424575	0.0846707	0.00382978	5.96952e-07	1.7548e-06
816	0.858191	0.00534868	0.00559059	0.0054971	0.116995	0.00401096	0.00223009	0.00213644		544.109	0.898245	0.00382969	0.00489351	0.00424575	0.0849544	0.00382978	5.99148e-07	1.76099e-06
819	0.857763	0.00535084	0.00558964	0.00551886	0.117395	0.0040047	0.00222804	0.00214983		546.109	0.897961	0.00382969	0.0048935	0.00424575	0.0852379	0.00382978	6.01345e-07	1.76719e-06
822	0.857346	0.00535857	0.00558593	0.00553011	0.117802	0.00399124	0.00222341	0.00216279		548.11	0.897678	0.00382969	0.0048935	0.00424575	0.0855213	0.00382977	6.03542e-07	1.77338e-06
825	0.856953	0.00536703	0.00557735	0.00552219	0.118213	0.0039762	0.00221884	0.00217225		550.11	0.897394	0.00382969	0.0048935	0.00424575	0.0858044	0.00382977	6.05738e-07	1.77958e-06
828	0.856587	0.00537125	0.00556475	0.0054944	0.118623	0.00396571	0.00221733	0.00217665		552.11	0.897112	0.00382968	0.0048935	0.00424575	0.0860874	0.00382977	6.07935e-07	1.78578e-06
831	0.856237	0.00536857	0.00555192	0.0054552	0.119026	0.00396397	0.00222095	0.00217665		554.111	0.896829	0.00382968	0.0048935	0.00424574	0.0863701	0.00382977	6.10131e-07	1.79197e-06
834	0.855882	0.00536002	0.00554377	0.0054191	0.119419	0.00397157	0.00222995	0.00217471		556.111	0.896546	0.00382968	0.00489349	0.00424574	0.0866527	0.00382976	6.12328e-07	1.79817e-06
837	0.855503	0.00534982	0.00554372	0.00540034	0.119801	0.00398542	0.00224248	0.0021738		558.112	0.896264	0.00382968	0.00489349	0.00424574	0.086935	0.00382976	6.14525e-07	1.80437e-06
840	0.85509	0.00534343	0.00555163	0.00540613	0.120177	0.00400014	0.00225533	0.002176		560.112	0.895982	0.00382967	0.00489349	0.00424574	0.0872172	0.00382976	6.16721e-07	1.81056e-06
843	0.854647	0.00534502	0.00556331	0.00543307	0.120554	0.00401019	0.00226525	0.00218165		562.112	0.8957	0.00382967	0.00489349	0.00424574	0.0874992	0.00382976	6.18918e-07	1.81676e-06
846	0.854194	0.00535562	0.00557212	0.0054685	0.120938	0.00401193	0.00227029	0.00218942		564.113	0.895418	0.00382967	0.00489349	0.00424574	0.0877809	0.00382975	6.21115e-07	1.82296e-06
849	0.853755	0.0053727	0.0055719	0.00549633	0.121331	0.00400472	0.00227054	0.00219719		566.113	0.895136	0.00382967	0.00489348	0.00424574	0.0880625	0.00382975	6.23311e-07	1.82915e-06
852	0.853348	0.00539147	0.00555994	0.00550434	0.121734	0.00399078	0.00226806	0.00220317		568.114	0.894855	0.00382966	0.00489348	0.00424573	0.0883439	0.00382975	6.25508e-07	1.83535e-06
855	0.852975	0.00540699	0.00553867	0.0054895	0.122143	0.00397422	0.00226587	0.00220666		570.114	0.894574	0.00382966	0.00489348	0.00424573	0.088625	0.00382975	6.27704e-07	1.84154e-06
858	0.852626	0.00541631	0.00551505	0.00545869	0.12255	0.00395961	0.00226671	0.00220815		572.114	0.894293	0.00382966	0.00489348	0.00424573	0.088906	0.00382974	6.29901e-07	1.84774e-06
861	0.852276	0.00541949	0.00549791	0.00542492	0.12295	0.00395068	0.00227195	0.00220881		574.115	0.894012	0.00382966	0.00489347	0.00424573	0.0891868	0.00382974	6.32098e-07	1.85394e-06
864	0.851905	0.00541914	0.00549428	0.00540117	0.12334	0.00394948	0.00228117	0.00220979		576.115	0.893732	0.00382965	0.00489347	0.00424573	0.0894674	0.00382974	6.34294e-07	1.86013e-06
867	0.851501	0.00541886	0.00550621	0.00539493	0.123719	0.00395603	0.00229253	0.00221164		578.116	0.893451	0.00382965	0.00489347	0.00424573	0.0897478	0.00382974	6.36491e-07	1.86633e-06
870	0.851068	0.00542132	0.00552954	0.00540586	0.124089	0.00396838	0.00230362	0.00221427		580.116	0.893171	0.00382965	0.00489347	0.00424572	0.090028	0.00382974	6.38687e-07	1.87253e-06
873	0.850625	0.00542692	0.00555504	0.00542695	0.124454	0.00398308	0.00231246	0.00221718		582.116	0.892891	0.00382965	0.00489347	0.00424572	0.090308	0.00382973	6.40884e-07	1.87872e-06
876	0.850194	0.00543354	0.00557188	0.00544818	0.124818	0.00399601	0.00231817	0.00221994		584.117	0.892611	0.00382965	0.00489346	0.00424572	0.0905878	0.00382973	6.43081e-07	1.88492e-06
879	0.849797	0.0054376	0.00557173	0.00546053	0.125186	0.00400338	0.00232115	0.00222239		586.117	0.892331	0.00382964	0.00489346	0.00424572	0.0908674	0.00382973	6.45277e-07	1.89111e-06
882	0.849443	0.00543576	0.0055523	0.0054588	0.12556	0.00400286	0.00232274	0.00222469		588.118	0.892052	0.00382964	0.00489346	0.00424572	0.0911468	0.00382973	6.47474e-07	1.89731e-06
885	0.849126	0.00542677	0.00551858	0.00544263	0.12594	0.00399439	0.00232467	0.00222714		590.118	0.891773	0.00382964	0.00489346	0.00424572	0.0914261	0.00382972	6.4967e-07	1.90351e-06
888	0.848828	0.00541244	0.00548132	0.00541604	0.126324	0.00398042	0.00232839	0.00222993		592.118	0.891494	0.00382964	0.00489346	0.00424571	0.0917051	0.00382972	6.51867e-07	1.9097e-06
891	0.848522	0.0053974	0.00545311	0.00538597	0.126709	0.00396526	0.00233465	0.00223302		594.119	0.891215	0.00382963	0.00489345	0.00424571	0.0919839	0.00382972	6.54064e-07	1.9159e-06
894	0.848184	0.00538739	0.00544358	0.00536056	0.127091	0.0039538	0.0023433	0.00223618		596.119	0.890936	0.00382963	0.00489345	0.00424571	0.0922626	0.00382972	6.5626e-07	1.9221e-06
897	0.847801	0.00538671	0.0054554	0.00534696	0.127467	0.00394989	0.00235341	0.00223919		598.12	0.890658	0.00382963	0.00489345	0.00424571	0.092541	0.00382972	6.58457e-07	1.92829e-06
900	0.847375	0.00539593	0.00548285	0.0053492	0.127836	0.00395498	0.00236366	0.00224187		600.12	0.89038	0.00382963	0.00489345	0.00424571	0.0928193	0.00382971	6.60653e-07	1.93449e-06
903	0.846927	0.00541097	0.00551373	0.00536633	0.128197	0.00396768	0.00237281	0.00224423		602.12	0.890102	0.00382962	0.00489345	0.00424571	0.0930973	0.00382971	6.6285e-07	1.94068e-06
906	0.846486	0.00542426	0.00553387	0.00539196	0.128553	0.00398422	0.00238009	0.00224641		604.121	0.889824	0.00382962	0.00489344	0.0042457	0.0933752	0.00382971	6.65046e-07	1.94688e-06
909	0.846084	0.00542777	0.00553284	0.00541581	0.128906	0.00399976	0.00238547	0.00224861		606.121	0.889546	0.00382962	0.00489344	0.0042457	0.0936529	0.00382971	6.67243e-07	1.95308e-06
912	0.845738	0.00541654	0.00550827	0.00542743	0.129259	0.00401001	0.00238955	0.00225106		608.122	0.889269	0.00382962	0.00489344	0.0042457	0.0939303	0.0038297	6.6944e-07	1.95927e-06
915	0.845446	0.00539098	0.00546717	0.0054207	0.129615	0.00401254	0.0023933	0.00225404		610.122	0.888991	0.00382961	0.00489344	0.0042457	0.0942076	0.0038297	6.71636e-07	1.96547e-06
918	0.845185	0.00535691	0.00542333	0.00539706	0.129975	0.00400731	0.00239756	0.00225775		612.122	0.888714	0.00382961	0.00489343	0.0042457	0.0944847	0.0038297	6.73833e-07	1.97166e-06
921	0.844918	0.00532317	0.00539189	0.00536564	0.13034	0.00399649	0.00240274	0.00226235		614.123	0.888437	0.00382961	0.00489343	0.0042457	0.0947616	0.0038297	6.76029e-07	1.97786e-06
924	0.844612	0.00529815	0.00538314	0.00533963	0.130708	0.00398358	0.00240865	0.00226779		616.123	0.888161	0.00382961	0.00489343	0.00424569	0.0950383	0.00382969	6.78226e-07	1.98406e-06
927	0.844247	0.00528682	0.00539824	0.00533029	0.131077	0.00397243	0.00241471	0.00227382		618.124	0.887884	0.00382961	0.00489343	0.00424569	0.0953148	0.00382969	6.80422e-07	1.99025e-06
930	0.843828	0.00528961	0.00542865	0.00534158	0.131446	0.00396617	0.00242025	0.00228007		620.124	0.887608	0.0038296	0.00489343	0.00424569	0.0955911	0.00382969	6.82619e-07	1.99645e-06
933	0.84338	0.00530319	0.00545968	0.00536805	0.131811	0.00396656	0.00242496	0.00228617		622.124	0.887332	0.0038296	0.00489342	0.00424569	0.0958673	0.00382969	6.84816e-07	2.00264e-06
936	0.842938	0.00532226	0.00547651	0.00539742	0.132172	0.00397359	0.00242903	0.00229182		624.125	0.887056	0.0038296	0.00489342	0.00424569	0.0961432	0.00382969	6.87012e-07	2.00884e-06
939	0.842531	0.00534126	0.00547044	0.00541653	0.132526	0.00398547	0.00243309	0.0022969		626.125	0.88678	0.0038296	0.00489342	0.00424569	0.0964189	0.00382968	6.89209e-07	2.01504e-06
942	0.842174	0.0053554	0.00544245	0.00541755	0.132873	0.00399902	0.0024378	0.00230131		628.126	0.886504	0.00382959	0.00489342	0.00424568	0.0966945	0.00382968	6.91405e-07	2.02123e-06
945	0.84186	0.00536109	0.00540281	0.00540149	0.133215	0.0040105	0.00244347	0.00230497		630.126	0.886229	0.00382959	0.00489342	0.00424568	0.0969698	0.00382968	6.93602e-07	2.02743e-06
948	0.841569	0.00535624	0.00536669	0.00537713	0.133557	0.00401667	0.00244979	0.00230788		632.126	0.885954	0.00382959	0.00489341	0.00424568	0.097245	0.00382968	6.95798e-07	2.03362e-06
951	0.841273	0.00534107	0.00534779	0.00535624	0.1339	0.00401599	0.00245586	0.00231027		634.127	0.885679	0.00382959	0.00489341	0.00424568	0.09752	0.00382967	6.97995e-07	2.03982e-06
954	0.840951	0.00531874	0.00535265	0.00534779	0.134248	0.0040092	0.00246058	0.00231279		636.127	0.885404	0.00382958	0.00489341	0.00424568	0.0977947	0.00382967	7.00191e-07	2.04601e-06
957	0.840595	0.00529539	0.00537795	0.00535398	0.134599	0.00399929	0.00246316	0.00231635		638.128	0.88513	0.00382958	0.00489341	0.00424568	0.0980693	0.00382967	7.02388e-07	2.05221e-06
960	0.840211	0.0052787	0.00541204	0.00536987	0.134953	0.0039904	0.00246357	0.00232182		640.128	0.884855	0.00382958	0.00489341	0.00424567	0.0983437	0.00382967	7.04584e-07	2.05841e-06
963	0.839815	0.0052752	0.0054399	0.00538631	0.135305	0.00398631	0.00246268	0.00232939		642.128	0.884581	0.00382958	0.0048934	0.00424567	0.0986179	0.00382966	7.06781e-07	2.0646e-06
966	0.839427	0.00528724	0.00544941	0.0053943	0.135653	0.00398892	0.00246196	0.00233829		644.129	0.884307	0.00382957	0.0048934	0.00424567	0.098892	0.00382966	7.08978e-07	2.0708e-06
969	0.83906	0.00531131	0.00543633	0.00538877	0.135996	0.00399754	0.00246285	0.00234682		646.129	0.884033	0.00382957	0.0048934	0.00424567	0.0991658	0.00382966	7.11174e-07	2.07699e-06
972	0.838721	0.00533861	0.00540599	0.00537014	0.136336	0.0040092	0.0024662	0.00235307		648.13	0.88376	0.00382957	0.0048934	0.00424567	0.0994394	0.00382966	7.13371e-07	2.08319e-06
975	0.838406	0.00535815	0.00537091	0.00534377	0.136673	0.00401999	0.00247181	0.00235583		650.13	0.883486	0.00382957	0.00489339	0.00424567	0.0997128	0.00382966	7.15567e-07	2.08939e-06
978	0.838104	0.00536108	0.0053455	0.0053177	0.137011	0.00402672	0.00247863	0.00235535		652.13	0.883213	0.00382957	0.00489339	0.00424567	0.0999861	0.00382965	7.17764e-07	2.09558e-06
981	0.837801	0.00534459	0.00534005	0.00529983	0.137348	0.00402826	0.00248523	0.0023534		654.131	0.88294	0.00382956	0.00489339	0.00424566	0.100259	0.00382965	7.1996e-07	2.10178e-06
984	0.837482	0.00531331	0.0053564	0.00529531	0.137684	0.00402588	0.00249047	0.00235249		656.131	0.882667	0.00382956	0.00489339	0.00424566	0.100532	0.00382965	7.22157e-07	2.10797e-06
987	0.837142	0.00527778	0.0053871	0.00530471	0.138017	0.00402266	0.00249397	0.00235474		658.132	0.882394	0.00382956	0.00489339	0.00424566	0.100805	0.00382965	7.24353e-07	2.11417e-06
990	0.836783	0.00525027	0.0054185	0.00532345	0.138346	0.00402207	0.00249617	0.00236082		660.132	0.882122	0.00382956	0.00489338	0.00424566	0.101077	0.00382964	7.2655e-07	2.12036e-06
993	0.836417	0.00523989	0.00543627	0.0053429	0.13867	0.00402645	0.00249795	0.00236957		662.132	0.881849	0.00382955	0.00489338	0.00424566	0.101349	0.00382964	7.28746e-07	2.12656e-06
996	0.836059	0.00524893	0.0054314	0.00535315	0.138992	0.00403603	0.00250007	0.00237864		664.133	0.881577	0.00382955	0.00489338	0.00424566	0.101622	0.00382964	7.30943e-07	2.13276e-06
999	0.835724	0.00527194	0.00540395	0.00534675	0.139317	0.00404882	0.00250279	0.00238564		666.133	0.881305	0.00382955	0.00489338	0.00424565	0.101894	0.00382964	7.33139e-07	2.13895e-06
1002	0.835414	0.00529798	0.00536314	0.00532215	0.139646	0.00406147	0.00250585	0.00238933		668.134	0.881034	0.00382955	0.00489338	0.00424565	0.102165	0.00382963	7.35336e-07	2.14515e-06
1005	0.835125	0.00531484	0.00532368	0.00528523	0.139981	0.00407066	0.00250886	0.00239018		670.134	0.880762	0.00382954	0.00489337	0.00424565	0.102437	0.00382963	7.37532e-07	2.15134e-06
1008	0.834841	0.00531364	0.00529982	0.00524771	0.140321	0.00407447	0.00251171	0.00239008		672.134	0.880491	0.00382954	0.00489337	0.00424565	0.102708	0.00382963	7.39729e-07	2.15754e-06
1011	0.834545	0.00529196	0.00529949	0.00522287	0.140662	0.00407312	0.00251482	0.00239134		674.135	0.88022	0.00382954	0.00489337	0.00424565	0.102979	0.00382963	7.41925e-07	2.16373e-06
1014	0.834223	0.00525439	0.00532105	0.0052199	0.140998	0.00406887	0.00251893	0.00239556		676.135	0.879949	0.00382954	0.00489337	0.00424565	0.10325	0.00382962	7.44122e-07	2.16993e-06
1017	0.833876	0.00521063	0.00535385	0.00523968	0.141327	0.00406498	0.00252468	0.0024029		678.136	0.879678	0.00382954	0.00489336	0.00424564	0.103521	0.00382962	7.46318e-07	2.17612e-06
1020	0.833514	0.00517208	0.00538259	0.00527382	0.141649	0.00406436	0.00253209	0.00241207		680.136	0.879407	0.00382953	0.00489336	0.00424564	0.103792	0.00382962	7.48515e-07	2.18232e-06
1023	0.833155	0.00514812	0.00539348	0.00530786	0.141966	0.00406836	0.00254041	0.00242098		682.136	0.879137	0.00382953	0.00489336	0.00424564	0.104062	0.00382962	7.50711e-07	2.18852e-06
1026	0.832815	0.00514341	0.00537986	0.00532721	0.142282	0.0040763	0.0025483	0.00242766		684.137	0.878867	0.00382953	0.00489336	0.00424564	0.104332	0.00382962	7.52908e-07	2.19471e-06
1029	0.832499	0.0051569	0.00534492	0.00532331	0.142605	0.00408587	0.00255441	0.00243108		686.137	0.878597	0.00382953	0.00489336	0.00424564	0.104602	0.00382961	7.55104e-07	2.20091e-06
1032	0.832201	0.00518256	0.00530042	0.00529703	0.142935	0.00409423	0.00255799	0.00243155		688.138	0.878327	0.00382952	0.00489335	0.00424564	0.104872	0.00382961	7.57301e-07	2.2071e-06
1035	0.831906	0.00521155	0.00526197	0.00525807	0.143273	0.00409924	0.00255923	0.00243058		690.138	0.878057	0.00382952	0.00489335	0.00424563	0.105142	0.00382961	7.59497e-07	2.2133e-06
1038	0.831596	0.00523501	0.00524275	0.00522053	0.143616	0.00410044	0.00255912	0.00243029		692.138	0.877788	0.00382952	0.00489335	0.00424563	0.105411	0.00382961	7.61694e-07	2.21949e-06
1041	0.831258	0.00524668	0.00524832	0.00519712	0.143959	0.0040991	0.00255909	0.00243268		694.139	0.877518	0.00382952	0.00489335	0.00424563	0.105681	0.0038296	7.6389e-07	2.22569e-06
1044	0.830893	0.00524451	0.00527457	0.0051943	0.144297	0.00409766	0.00256029	0.00243888		696.139	0.877249	0.00382951	0.00489335	0.00424563	0.10595	0.0038296	7.66087e-07	2.23188e-06
1047	0.830511	0.00523087	0.00530953	0.00521055	0.144627	0.00409859	0.00256319	0.00244862		698.14	0.87698	0.00382951	0.00489334	0.00424563	0.106219	0.0038296	7.68283e-07	2.23808e-06
1050	0.83013	0.0052113	0.00533831	0.00523772	0.144952	0.00410326	0.00256748	0.00246018		700.14	0.876712	0.00382951	0.00489334	0.00424563	0.106487	0.0038296	7.7048e-07	2.24428e-06
1053	0.829766	0.00519247	0.00534898	0.00526462	0.145274	0.0041114	0.00257231	0.0024709		702.14	0.876443	0.00382951	0.00489334	0.00424562	0.106756	0.00382959	7.72676e-07	2.25047e-06
1056	0.829427	0.00518014	0.00533718	0.00528091	0.145598	0.00412121	0.00257682	0.00247811		704.141	0.876175	0.00382951	0.00489334	0.00424562	0.107024	0.00382959	7.74873e-07	2.25667e-06
1059	0.829114	0.00517763	0.00530739	0.00528028	0.14593	0.00413018	0.00258051	0.00248033		706.141	0.875907	0.0038295	0.00489334	0.00424562	0.107292	0.00382959	7.77069e-07	2.26286e-06
1062	0.828815	0.00518541	0.00527077	0.00526204	0.146269	0.00413621	0.00258344	0.00247808		708.142	0.875639	0.0038295	0.00489333	0.00424562	0.10756	0.00382959	7.79266e-07	2.26906e-06
1065	0.828514	0.00520144	0.00524036	0.00523122	0.146615	0.00413842	0.00258603	0.00247394		710.142	0.875371	0.0038295	0.00489333	0.00424562	0.107828	0.00382958	7.81462e-07	2.27525e-06
1068	0.828194	0.0052219	0.00522591	0.00519728	0.146963	0.00413748	0.00258874	0.00247166		712.142	0.875103	0.0038295	0.00489333	0.00424562	0.108096	0.00382958	7.83659e-07	2.28145e-06
1071	0.827845	0.00524214	0.00523036	0.00517132	0.14731	0.00413507	0.00259174	0.00247451		714.143	0.874836	0.00382949	0.00489333	0.00424561	0.108363	0.00382958	7.85855e-07	2.28764e-06
1074	0.827466	0.00525753	0.00524926	0.00516246	0.147654	0.00413294	0.00259479	0.00248376		716.143	0.874569	0.00382949	0.00489332	0.00424561	0.10863	0.00382958	7.88052e-07	2.29384e-06
1077	0.827064	0.0052643	0.00527317	0.0051741	0.147997	0.00413199	0.00259747	0.00249791		718.144	0.874302	0.00382949	0.00489332	0.00424561	0.108897	0.00382957	7.90248e-07	2.30003e-06
1080	0.826659	0.00526058	0.00529165	0.00520168	0.148342	0.00413188	0.00259945	0.00251329		720.144	0.874035	0.00382949	0.00489332	0.00424561	0.109164	0.00382957	7.92444e-07	2.30623e-06
1083	0.826271	0.00524725	0.00529719	0.00523346	0.148694	0.00413141	0.00260078	0.0025257		722.144	0.873768	0.00382949	0.00489332	0.00424561	0.109431	0.00382957	7.94641e-07	2.31242e-06
1086	0.825913	0.00522828	0.00528755	0.00525462	0.149052	0.00412945	0.00260199	0.0025324		724.145	0.873502	0.00382948	0.00489332	0.00424561	0.109697	0.00382957	7.96837e-07	2.31862e-06
1089	0.825591	0.00521004	0.00526594	0.00525348	0.149416	0.00412597	0.00260383	0.00253335		726.145	0.873235	0.00382948	0.00489331	0.00424561	0.109964	0.00382956	7.99034e-07	2.32481e-06
1092	0.825295	0.00519929	0.00523917	0.00522707	0.149779	0.00412233	0.00260696	0.00253111		728.146	0.872969	0.00382948	0.00489331	0.0042456	0.11023	0.00382956	8.0123e-07	2.33101e-06
1095	0.825003	0.0052006	0.00521507	0.00518339	0.150136	0.00412085	0.00261161	0.00252938		730.146	0.872703	0.00382948	0.00489331	0.0042456	0.110496	0.00382956	8.03427e-07	2.3372e-06
1098	0.82469	0.00521402	0.00519985	0.00513866	0.150486	0.00412351	0.00261749	0.00253104		732.146	0.872438	0.00382947	0.00489331	0.0042456	0.110761	0.00382956	8.05623e-07	2.3434e-06
1101	0.824336	0.00523425	0.00519646	0.00511058	0.150831	0.00413062	0.00262396	0.00253675		734.147	0.872172	0.00382947	0.00489331	0.0042456	0.111027	0.00382955	8.0782e-07	2.3496e-06
1104	0.82394	0.00525209	0.00520398	0.00511051	0.151179	0.00414009	0.00263025	0.00254487		736.147	0.871907	0.00382947	0.0048933	0.0042456	0.111292	0.00382955	8.10016e-07	2.35579e-06
1107	0.823512	0.00525801	0.00521812	0.00513831	0.151537	0.00414787	0.00263588	0.00255265		738.148	0.871642	0.00382947	0.0048933	0.0042456	0.111557	0.00382955	8.12213e-07	2.36199e-06
1110	0.823078	0.00524626	0.00523255	0.00518219	0.151913	0.00414944	0.00264072	0.00255797		740.148	0.871377	0.00382947	0.0048933	0.00424559	0.111822	0.00382955	8.14409e-07	2.36818e-06
1113	0.822664	0.00521809	0.0052408	0.00522385	0.152306	0.00414175	0.00264502	0.00256059		742.148	0.871112	0.00382946	0.0048933	0.00424559	0.112087	0.00382954	8.16605e-07	2.37438e-06
1116	0.822287	0.00518204	0.00523832	0.00524637	0.15271	0.00412481	0.00264914	0.00256213		744.149	0.870847	0.00382946	0.0048933	0.00424559	0.112352	0.00382954	8.18802e-07	2.38057e-06
1119	0.821947	0.00515108	0.00522417	0.00524122	0.153116	0.00410211	0.0026534	0.00256497		746.149	0.870583	0.00382946	0.00489329	0.00424559	0.112616	0.00382954	8.20998e-07	2.38677e-06
1122	0.821625	0.00513742	0.00520162	0.00521133	0.153516	0.00407965	0.00265798	0.00257058		748.15	0.870318	0.00382946	0.00489329	0.00424559	0.11288	0.00382954	8.23195e-07	2.39296e-06
1125	0.821297	0.00514726	0.00517726	0.00516912	0.153904	0.00406387	0.00266297	0.00257849		750.15	0.870054	0.00382946	0.00489329	0.00424559	0.113145	0.00382953	8.25391e-07	2.39916e-06
1128	0.820939	0.00517777	0.0051586	0.00513072	0.15428	0.0040593	0.00266852	0.00258637		752.15	0.86979	0.00382945	0.00489329	0.00424558	0.113408	0.00382953	8.27588e-07	2.40535e-06
1131	0.82054	0.00521792	0.00515114	0.00510921	0.154649	0.00406673	0.00267483	0.00259133		754.151	0.869527	0.00382945	0.00489328	0.00424558	0.113672	0.00382953	8.29784e-07	2.41155e-06
1134	0.820105	0.00525298	0.00515607	0.00510994	0.15502	0.00408275	0.00268202	0.00259154		756.151	0.869263	0.00382945	0.00489328	0.00424558	0.113936	0.00382953	8.3198e-07	2.41774e-06
1137	0.819652	0.0052707	0.0051698	0.00512939	0.1554	0.00410075	0.00268991	0.00258743		758.152	0.869	0.00382945	0.00489328	0.00424558	0.114199	0.00382952	8.34177e-07	2.42394e-06
1140	0.819204	0.00526659	0.00518562	0.00515767	0.155794	0.00411311	0.00269785	0.00258158		760.152	0.868737	0.00382945	0.00489328	0.00424558	0.114462	0.00382952	8.36373e-07	2.43013e-06
1143	0.818774	0.00524576	0.00519671	0.00518299	0.156204	0.00411389	0.0027049	0.00257754		762.152	0.868474	0.00382944	0.00489328	0.00424558	0.114725	0.00382952	8.3857e-07	2.43633e-06
1146	0.818368	0.00522056	0.00519912	0.00519611	0.156627	0.00410098	0.00271023	0.00257811		764.153	0.868211	0.00382944	0.00489327	0.00424557	0.114988	0.00382952	8.40766e-07	2.44252e-06
1149	0.817977	0.00520517	0.00519311	0.00519313	0.157056	0.00407709	0.0027136	0.002584		766.153	0.867948	0.00382944	0.00489327	0.00424557	0.115251	0.00382951	8.42963e-07	2.44872e-06
1152	0.817589	0.00520947	0.00518234	0.005176	0.157485	0.00404899	0.00271565	0.00259358		768.154	0.867686	0.00382944	0.00489327	0.00424557	0.115513	0.00382951	8.45159e-07	2.45491e-06
1155	0.817189	0.00523495	0.00517141	0.00515107	0.157906	0.00402534	0.00271769	0.00260369		770.154	0.867424	0.00382944	0.00489327	0.00424557	0.115775	0.00382951	8.47355e-07	2.46111e-06
1158	0.816775	0.00527437	0.0051633	0.00512643	0.158315	0.00401364	0.00272114	0.00261118		772.154	0.867162	0.00382943	0.00489327	0.00424557	0.116037	0.00382951	8.49552e-07	2.4673e-06
1161	0.816349	0.00531505	0.00515806	0.0051092	0.15871	0.00401741	0.0027268	0.00261418		774.155	0.8669	0.00382943	0.00489326	0.00424557	0.116299	0.0038295	8.51748e-07	2.4735e-06
1164	0.815921	0.00534428	0.00515359	0.00510327	0.159096	0.00403464	0.00273441	0.00261277		776.155	0.866638	0.00382943	0.00489326	0.00424556	0.116561	0.0038295	8.53945e-07	2.47969e-06
1167	0.815498	0.00535433	0.00514774	0.00510837	0.159482	0.00405827	0.00274266	0.00260868		778.156	0.866377	0.00382943	0.00489326	0.00424556	0.116822	0.0038295	8.56141e-07	2.48589e-06
1170	0.815084	0.00534508	0.0051404	0.0051203	0.159878	0.00407861	0.00274978	0.00260442		780.156	0.866115	0.00382943	0.00489326	0.00424556	0.117084	0.0038295	8.58337e-07	2.49208e-06
1173	0.814677	0.00532343	0.00513401	0.0051326	0.16029	0.00408695	0.00275424	0.00260223		782.156	0.865854	0.00382942	0.00489326	0.00424556	0.117345	0.00382949	8.60534e-07	2.49828e-06
1176	0.81427	0.00529991	0.00513212	0.00513884	0.160721	0.00407899	0.00275537	0.00260336		784.157	0.865593	0.00382942	0.00489325	0.00424556	0.117606	0.00382949	8.6273e-07	2.50447e-06
1179	0.813859	0.00528439	0.00513675	0.00513501	0.161167	0.00405672	0.00275358	0.00260785		786.157	0.865332	0.00382942	0.00489325	0.00424556	0.117866	0.00382949	8.64927e-07	2.51067e-06
1182	0.81344	0.00528245	0.00514627	0.00512091	0.161618	0.00402779	0.00275021	0.00261464		788.158	0.865072	0.00382942	0.00489325	0.00424555	0.118127	0.00382948	8.67123e-07	2.51686e-06
1185	0.813016	0.00529393	0.00515533	0.00510012	0.162063	0.00400265	0.00274705	0.00262203		790.158	0.864811	0.00382942	0.00489325	0.00424555	0.118387	0.00382948	8.69319e-07	2.52306e-06
1188	0.812594	0.00531375	0.00515722	0.00507846	0.162492	0.00399038	0.00274585	0.00262824		792.158	0.864551	0.00382941	0.00489324	0.00424555	0.118648	0.00382948	8.71516e-07	2.52925e-06
1191	0.812177	0.00533443	0.00514758	0.00506166	0.162904	0.00399509	0.0027478	0.00263197		794.159	0.864291	0.00382941	0.00489324	0.00424555	0.118908	0.00382948	8.73712e-07	2.53544e-06
1194	0.811769	0.00534912	0.0051274	0.00505324	0.163301	0.00401432	0.00275315	0.00263287		796.159	0.864031	0.00382941	0.00489324	0.00424555	0.119168	0.00382947	8.75909e-07	2.54164e-06
1197	0.811363	0.00535391	0.00510353	0.00505351	0.163693	0.00404006	0.00276104	0.00263176		798.16	0.863772	0.00382941	0.00489324	0.00424555	0.119427	0.00382947	8.78105e-07	2.54783e-06
1200	0.810953	0.00534884	0.00508597	0.00505993	0.16409	0.00406199	0.00276966	0.00263038		800.16	0.863512	0.0038294	0.00489324	0.00424554	0.119687	0.00382947	8.80301e-07	2.55403e-06
1203	0.810532	0.00533743	0.00508324	0.00506862	0.1645	0.00407143	0.00277668	0.00263074		802.16	0.863253	0.0038294	0.00489323	0.00424554	0.119946	0.00382947	8.82498e-07	2.56022e-06
1206	0.810094	0.00532506	0.00509801	0.00507597	0.164928	0.00406448	0.00278003	0.00263422		804.161	0.862994	0.0038294	0.00489323	0.00424554	0.120205	0.00382946	8.84694e-07	2.56642e-06
1209	0.809643	0.00531693	0.00512529	0.00507964	0.165372	0.00404316	0.00277867	0.00264089		806.161	0.862735	0.0038294	0.00489323	0.00424554	0.120464	0.00382946	8.8689e-07	2.57261e-06
1212	0.809187	0.00531628	0.00515436	0.00507865	0.165827	0.00401424	0.0027731	0.00264935		808.162	0.862476	0.0038294	0.00489323	0.00424554	0.120723	0.00382946	8.89087e-07	2.57881e-06
1215	0.808737	0.00532332	0.00517343	0.00507294	0.166284	0.00398654	0.00276533	0.00265741		810.162	0.862217	0.00382939	0.00489323	0.00424554	0.120982	0.00382946	8.91283e-07	2.585e-06
1218	0.808301	0.00533532	0.00517487	0.00506296	0.166737	0.00396772	0.00275828	0.00266311		812.162	0.861959	0.00382939	0.00489322	0.00424554	0.12124	0.00382946	8.9348e-07	2.5912e-06
1221	0.807884	0.00534766	0.00515844	0.00504982	0.167178	0.00396196	0.00275468	0.00266575		814.163	0.861701	0.00382939	0.00489322	0.00424553	0.121498	0.00382945	8.95676e-07	2.59739e-06
1224	0.807481	0.00535562	0.00513116	0.0050358	0.167605	0.00396896	0.00275608	0.00266616		816.163	0.861443	0.00382938	0.00489322	0.00424553	0.121756	0.00382945	8.97872e-07	2.60359e-06
1227	0.807083	0.00535632	0.005104	0.00502445	0.168019	0.00398452	0.00276224	0.00266623		818.164	0.861185	0.00382938	0.00489322	0.00424553	0.122014	0.00382945	9.00069e-07	2.60978e-06
1230	0.806677	0.00534996	0.00508717	0.00501976	0.168425	0.00400219	0.00277127	0.00266785		820.164	0.860927	0.00382938	0.00489321	0.00424553	0.122272	0.00382945	9.02265e-07	2.61598e-06
1233	0.806254	0.00533997	0.00508627	0.00502428	0.168828	0.00401539	0.00278035	0.00267199		822.164	0.860669	0.00382937	0.00489321	0.00424553	0.122529	0.00382945	9.04461e-07	2.62217e-06
1236	0.805811	0.00533177	0.00510065	0.00503709	0.169235	0.00401936	0.00278685	0.00267835		824.165	0.860412	0.00382937	0.00489321	0.00424553	0.122787	0.00382945	9.06658e-07	2.62837e-06
1239	0.805352	0.00533048	0.00512434	0.00505308	0.169652	0.00401257	0.00278928	0.00268578		826.165	0.860155	0.00382937	0.00489321	0.00424552	0.123044	0.00382944	9.08854e-07	2.63456e-06
1242	0.804891	0.00533858	0.00514861	0.00506435	0.17008	0.00399716	0.00278777	0.00269301		828.166	0.859898	0.00382937	0.00489321	0.00424552	0.123301	0.00382944	9.11051e-07	2.64075e-06
1245	0.80444	0.00535438	0.00516488	0.00506372	0.170515	0.00397831	0.0027839	0.00269937		830.166	0.859641	0.00382936	0.0048932	0.00424552	0.123558	0.00382944	9.13247e-07	2.64695e-06
1248	0.804013	0.00537239	0.00516713	0.00504864	0.170952	0.00396258	0.00278	0.00270484		832.166	0.859385	0.00382936	0.0048932	0.00424552	0.123814	0.00382944	9.15443e-07	2.65314e-06
1251	0.803612	0.00538542	0.00515334	0.00502325	0.171382	0.0039557	0.00277835	0.00270968		834.167	0.859128	0.00382936	0.0048932	0.00424552	0.124071	0.00382944	9.1764e-07	2.65934e-06
1254	0.803234	0.00538776	0.00512603	0.00499722	0.171801	0.00396032	0.00278038	0.00271393		836.167	0.858872	0.00382935	0.0048932	0.00424552	0.124327	0.00382944	9.19836e-07	2.66553e-06
1257	0.802864	0.00537797	0.00509183	0.00498145	0.172207	0.00397475	0.00278626	0.00271729		838.168	0.858616	0.00382935	0.0048932	0.00424551	0.124583	0.00382943	9.22032e-07	2.67173e-06
1260	0.802487	0.00535994	0.00506005	0.00498261	0.172602	0.00399336	0.00279487	0.00271936		840.168	0.85836	0.00382935	0.00489319	0.00424551	0.124839	0.00382943	9.24229e-07	2.67792e-06
1263	0.802092	0.00534153	0.00504001	0.00499951	0.172994	0.00400848	0.00280414	0.00272018		842.168	0.858104	0.00382935	0.00489319	0.00424551	0.125095	0.00382943	9.26425e-07	2.68412e-06
1266	0.801675	0.00533118	0.00503781	0.00502325	0.173387	0.00401348	0.00281166	0.00272051		844.169	0.857849	0.00382934	0.00489319	0.00424551	0.12535	0.00382943	9.28621e-07	2.69031e-06
1269	0.801242	0.00533417	0.00505356	0.00504141	0.173786	0.00400554	0.00281554	0.00272161		846.169	0.857593	0.00382934	0.00489319	0.00424551	0.125606	0.00382943	9.30818e-07	2.6965e-06
1272	0.800809	0.00534992	0.00508052	0.00504403	0.17419	0.00398709	0.00281517	0.00272454		848.17	0.857338	0.00382934	0.00489319	0.00424551	0.125861	0.00382942	9.33014e-07	2.7027e-06
1275	0.80039	0.00537188	0.00510704	0.0050285	0.174597	0.00396497	0.00281172	0.00272953		850.17	0.857083	0.00382934	0.00489318	0.0042455	0.126116	0.00382942	9.3521e-07	2.70889e-06
1278	0.799997	0.00539003	0.00512102	0.00500063	0.175	0.00394776	0.00280791	0.00273571		852.17	0.856828	0.00382933	0.00489318	0.0042455	0.126371	0.00382942	9.37407e-07	2.71509e-06
1281	0.799635	0.00539494	0.00511501	0.00497168	0.175393	0.00394216	0.00280708	0.00274152		854.171	0.856573	0.00382933	0.00489318	0.0042455	0.126625	0.00382942	9.39603e-07	2.72128e-06
1284	0.799294	0.00538183	0.00508973	0.0049529	0.175774	0.00395019	0.00281178	0.0027456		856.171	0.856319	0.00382933	0.00489318	0.0042455	0.12688	0.00382942	9.41799e-07	2.72748e-06
1287	0.79896	0.00535271	0.00505422	0.00495049	0.176145	0.00396832	0.00282251	0.00274747		858.172	0.856065	0.00382933	0.00489317	0.0042455	0.127134	0.00382941	9.43996e-07	2.73367e-06
1290	0.798616	0.00531577	0.00502211	0.00496338	0.176509	0.00398902	0.00283716	0.00274779		860.172	0.855811	0.00382932	0.00489317	0.0042455	0.127388	0.00382941	9.46192e-07	2.73987e-06
1293	0.798252	0.00528226	0.00500583	0.00498463	0.176872	0.00400399	0.00285163	0.0027478		862.172	0.855557	0.00382932	0.00489317	0.00424549	0.127642	0.00382941	9.48388e-07	2.74606e-06
1296	0.797863	0.00526211	0.00501123	0.00500511	0.177241	0.0040076	0.00286138	0.00274856		864.173	0.855303	0.00382932	0.00489317	0.00424549	0.127896	0.0038294	9.50585e-07	2.75225e-06
1299	0.797456	0.00526005	0.0050352	0.00501749	0.177618	0.00399908	0.00286344	0.00275027		866.173	0.855049	0.00382932	0.00489317	0.00424549	0.12815	0.0038294	9.52781e-07	2.75845e-06
1302	0.797046	0.00527396	0.00506731	0.00501865	0.178001	0.00398257	0.00285777	0.00275223		868.174	0.854796	0.00382932	0.00489316	0.00424549	0.128403	0.0038294	9.54977e-07	2.76464e-06
1305	0.796648	0.00529596	0.00509458	0.00500987	0.178385	0.00396503	0.00284747	0.00275339		870.174	0.854543	0.00382931	0.00489316	0.00424549	0.128656	0.0038294	9.57174e-07	2.77084e-06
1308	0.796275	0.0053158	0.00510715	0.00499542	0.178763	0.00395329	0.00283767	0.00275308		872.174	0.854289	0.00382931	0.00489316	0.00424549	0.128909	0.00382939	9.5937e-07	2.77703e-06
1311	0.795927	0.0053249	0.00510214	0.00498072	0.179129	0.00395129	0.00283342	0.0027516		874.175	0.854037	0.00382931	0.00489316	0.00424548	0.129162	0.00382939	9.61566e-07	2.78323e-06
1314	0.795597	0.00531954	0.00508418	0.0049708	0.179482	0.00395894	0.00283758	0.00275008		876.175	0.853784	0.00382931	0.00489316	0.00424548	0.129415	0.00382939	9.63762e-07	2.78942e-06
1317	0.795271	0.00530182	0.00506256	0.00496927	0.179823	0.00397268	0.00284962	0.00274987		878.176	0.853531	0.00382931	0.00489315	0.00424548	0.129668	0.00382939	9.65959e-07	2.79561e-06
1320	0.794934	0.00527832	0.00504676	0.0049775	0.180158	0.00398731	0.0028658	0.00275178		880.176	0.853279	0.0038293	0.00489315	0.00424548	0.12992	0.00382938	9.68155e-07	2.80181e-06
1323	0.794577	0.0052573	0.00504242	0.00499389	0.180494	0.00399824	0.00288073	0.00275558		882.176	0.853027	0.0038293	0.00489315	0.00424548	0.130172	0.00382938	9.70351e-07	2.808e-06
1326	0.794202	0.00524568	0.00504949	0.00501373	0.180836	0.00400304	0.00288962	0.00276013		884.177	0.852775	0.0038293	0.00489315	0.00424548	0.130424	0.00382938	9.72548e-07	2.8142e-06
1329	0.793819	0.00524687	0.00506306	0.00503009	0.181184	0.00400189	0.00289028	0.00276403		886.177	0.852523	0.0038293	0.00489315	0.00424548	0.130676	0.00382938	9.74744e-07	2.82039e-06
1332	0.793444	0.00526009	0.00507606	0.00503619	0.181537	0.00399688	0.00288392	0.00276632		888.178	0.852271	0.0038293	0.00489314	0.00424547	0.130928	0.00382937	9.7694e-07	2.82659e-06
1335	0.793089	0.00528097	0.0050823	0.00502836	0.181887	0.00399081	0.00287459	0.00276694		890.178	0.85202	0.00382929	0.00489314	0.00424547	0.131179	0.00382937	9.79137e-07	2.83278e-06
1338	0.792761	0.00530311	0.00507863	0.0050083	0.182229	0.00398595	0.00286735	0.00276662		892.178	0.851768	0.00382929	0.00489314	0.00424547	0.13143	0.00382937	9.81333e-07	2.83897e-06
1341	0.792455	0.00531998	0.00506563	0.00498302	0.18256	0.0039835	0.0028662	0.00276639		894.179	0.851517	0.00382929	0.00489314	0.00424547	0.131682	0.00382937	9.83529e-07	2.84517e-06
1344	0.792163	0.0053267	0.00504688	0.00496214	0.182879	0.00398363	0.00287253	0.00276702		896.179	0.851266	0.00382929	0.00489313	0.00424547	0.131933	0.00382937	9.85725e-07	2.85136e-06
1347	0.79187	0.00532144	0.00502748	0.00495354	0.183188	0.00398596	0.00288479	0.00276869		898.18	0.851016	0.00382928	0.00489313	0.00424547	0.132183	0.00382936	9.87922e-07	2.85756e-06
1350	0.79157	0.0053059	0.00501239	0.00495948	0.183492	0.00399008	0.00289939	0.00277107		900.18	0.850765	0.00382928	0.00489313	0.00424546	0.132434	0.00382936	9.90118e-07	2.86375e-06
1353	0.791259	0.00528488	0.00500501	0.00497536	0.183795	0.00399563	0.00291224	0.00277364		902.18	0.850515	0.00382928	0.00489313	0.00424546	0.132684	0.00382936	9.92314e-07	2.86994e-06
1356	0.79094	0.00526476	0.00500618	0.00499195	0.184099	0.00400199	0.00292038	0.00277602		904.181	0.850264	0.00382927	0.00489313	0.00424546	0.132935	0.00382936	9.94511e-07	2.87614e-06
1359	0.790621	0.00525151	0.00501382	0.0049999	0.184405	0.00400794	0.00292293	0.00277804		906.181	0.850014	0.00382927	0.00489312	0.00424546	0.133185	0.00382936	9.96707e-07	2.88233e-06
1362	0.790309	0.00524886	0.00502351	0.00499429	0.184712	0.00401158	0.00292112	0.00277972		908.182	0.849764	0.00382927	0.00489312	0.00424546	0.133435	0.00382935	9.98903e-07	2.88853e-06
1365	0.790007	0.00525731	0.00502985	0.00497683	0.185019	0.00401086	0.00291756	0.00278111		910.182	0.849515	0.00382927	0.00489312	0.00424546	0.133684	0.00382935	1.0011e-06	2.89472e-06
1368	0.789715	0.00527438	0.0050286	0.00495457	0.185325	0.00400455	0.0029152	0.00278237		912.182	0.849265	0.00382926	0.00489312	0.00424545	0.133934	0.00382935	1.0033e-06	2.90091e-06
1371	0.789429	0.00529575	0.00501854	0.00493607	0.185628	0.00399317	0.00291626	0.00278383		914.183	0.849016	0.00382926	0.00489312	0.00424545	0.134183	0.00382935	1.00549e-06	2.90711e-06
1374	0.789142	0.00531665	0.00500229	0.00492713	0.185925	0.00397925	0.00292169	0.00278601		916.183	0.848766	0.00382926	0.00489311	0.00424545	0.134433	0.00382935	1.00769e-06	2.9133e-06
1377	0.788852	0.00533305	0.00498544	0.00492838	0.186214	0.00396667	0.00293111	0.00278941		918.184	0.848517	0.00382926	0.00489311	0.00424545	0.134682	0.00382934	1.00988e-06	2.9195e-06
1380	0.788558	0.00534207	0.00497416	0.00493572	0.186494	0.00395918	0.00294305	0.00279408		920.184	0.848268	0.00382925	0.00489311	0.00424545	0.13493	0.00382934	1.01208e-06	2.92569e-06
1383	0.788263	0.00534215	0.00497234	0.00494311	0.186765	0.00395875	0.00295549	0.00279934		922.184	0.84802	0.00382925	0.00489311	0.00424545	0.135179	0.00382934	1.01428e-06	2.93188e-06
1386	0.787974	0.00533309	0.0049797	0.00494578	0.187033	0.00396454	0.0029663	0.00280378		924.185	0.847771	0.00382925	0.0048931	0.00424544	0.135428	0.00382934	1.01647e-06	2.93808e-06
1389	0.787694	0.00531643	0.00499176	0.00494221	0.187303	0.003973	0.00297373	0.0028059		926.185	0.847523	0.00382925	0.0048931	0.00424544	0.135676	0.00382933	1.01867e-06	2.94427e-06
1392	0.787427	0.00529579	0.00500202	0.00493396	0.187581	0.0039792	0.00297677	0.002805		928.186	0.847275	0.00382924	0.0048931	0.00424544	0.135924	0.00382933	1.02087e-06	2.95047e-06
1395	0.787169	0.0052768	0.00500501	0.00492409	0.187869	0.00397878	0.00297555	0.00280188		930.186	0.847027	0.00382924	0.0048931	0.00424544	0.136172	0.00382933	1.02306e-06	2.95666e-06
1398	0.786913	0.00526591	0.00499903	0.00491529	0.188167	0.00396974	0.00297147	0.00279875		932.186	0.846779	0.00382924	0.0048931	0.00424544	0.13642	0.00382933	1.02526e-06	2.96285e-06
1401	0.786649	0.00526827	0.00498696	0.00490902	0.188468	0.00395331	0.00296702	0.00279843		934.187	0.846531	0.00382924	0.00489309	0.00424544	0.136668	0.00382932	1.02745e-06	2.96905e-06
1404	0.786368	0.00528531	0.00497489	0.00490576	0.188765	0.00393339	0.00296499	0.00280294		936.187	0.846284	0.00382924	0.00489309	0.00424543	0.136915	0.00382932	1.02965e-06	2.97524e-06
1407	0.786067	0.0053134	0.00496912	0.00490564	0.18905	0.00391501	0.00296756	0.0028124		938.188	0.846036	0.00382923	0.00489309	0.00424543	0.137162	0.00382932	1.03185e-06	2.98143e-06
1410	0.785749	0.00534442	0.00497307	0.0049087	0.189322	0.00390234	0.00297522	0.00282476		940.188	0.845789	0.00382923	0.00489309	0.00424543	0.13741	0.00382932	1.03404e-06	2.98763e-06
1413	0.785428	0.00536854	0.00498557	0.00491438	0.189584	0.00389727	0.00298642	0.00283664		942.188	0.845542	0.00382923	0.00489309	0.00424543	0.137657	0.00382931	1.03624e-06	2.99382e-06
1416	0.785117	0.00537804	0.00500134	0.00492086	0.189841	0.003899	0.00299803	0.00284485		944.189	0.845296	0.00382923	0.00489308	0.00424543	0.137903	0.00382931	1.03844e-06	3.00002e-06
1419	0.78483	0.00537058	0.00501331	0.00492504	0.190101	0.00390482	0.00300653	0.00284785		946.189	0.845049	0.00382922	0.00489308	0.00424543	0.13815	0.00382931	1.04063e-06	3.00621e-06
1422	0.784573	0.00535016	0.00501575	0.00492379	0.19037	0.00391156	0.00300943	0.00284645		948.19	0.844802	0.00382922	0.00489308	0.00424542	0.138396	0.00382931	1.04283e-06	3.0124e-06
1425	0.784338	0.00532539	0.0050067	0.00491595	0.190648	0.00391695	0.00300633	0.00284338		950.19	0.844556	0.00382922	0.00489308	0.00424542	0.138643	0.00382931	1.04502e-06	3.0186e-06
1428	0.784111	0.00530568	0.00498867	0.00490368	0.19093	0.00392015	0.00299899	0.00284198		952.19	0.84431	0.00382922	0.00489308	0.00424542	0.138889	0.0038293	1.04722e-06	3.02479e-06
1431	0.783873	0.0052973	0.00496745	0.00489223	0.191213	0.00392151	0.00299057	0.00284467		954.191	0.844064	0.00382922	0.00489307	0.00424542	0.139135	0.0038293	1.04942e-06	3.03099e-06
1434	0.783611	0.00530098	0.00494971	0.0048875	0.191493	0.00392163	0.0029843	0.00285192		956.191	0.843818	0.00382921	0.00489307	0.00424542	0.139381	0.0038293	1.05161e-06	3.03718e-06
1437	0.783321	0.00531211	0.00494038	0.00489289	0.191769	0.00392056	0.00298232	0.00286219		958.192	0.843573	0.00382921	0.00489307	0.00424542	0.139626	0.0038293	1.05381e-06	3.04337e-06
1440	0.783011	0.00532324	0.00494083	0.00490695	0.192042	0.00391764	0.00298511	0.00287283		960.192	0.843327	0.00382921	0.00489307	0.00424541	0.139872	0.00382929	1.05601e-06	3.04957e-06
1443	0.782699	0.00532759	0.0049486	0.00492351	0.192316	0.00391211	0.00299153	0.0028814		962.192	0.843082	0.00382921	0.00489306	0.00424541	0.140117	0.00382929	1.0582e-06	3.05576e-06
1446	0.782403	0.00532186	0.00495845	0.00493436	0.192592	0.0039041	0.00299954	0.00288674		964.193	0.842837	0.0038292	0.00489306	0.00424541	0.140362	0.00382929	1.0604e-06	3.06195e-06
1449	0.782135	0.00530729	0.00496455	0.00493329	0.192869	0.00389541	0.00300695	0.00288935		966.193	0.842592	0.0038292	0.00489306	0.00424541	0.140607	0.00382929	1.06259e-06	3.06815e-06
1452	0.781894	0.00528859	0.00496275	0.00491917	0.193143	0.00388938	0.00301216	0.00289085		968.194	0.842347	0.0038292	0.00489306	0.00424541	0.140851	0.00382928	1.06479e-06	3.07434e-06
1455	0.781671	0.00527167	0.00495233	0.00489667	0.193411	0.0038898	0.00301441	0.00289305		970.194	0.842103	0.0038292	0.00489306	0.00424541	0.141096	0.00382928	1.06699e-06	3.08053e-06
1458	0.781447	0.00526103	0.00493631	0.0048742	0.193672	0.00389909	0.00301383	0.00289694		972.194	0.841858	0.00382919	0.00489305	0.00424541	0.14134	0.00382928	1.06918e-06	3.08673e-06
1461	0.781204	0.00525806	0.00492023	0.00486021	0.193927	0.00391673	0.00301125	0.00290233		974.195	0.841614	0.00382919	0.00489305	0.0042454	0.141585	0.00382928	1.07138e-06	3.09292e-06
1464	0.780934	0.00526078	0.00490986	0.0048596	0.194181	0.0039387	0.00300789	0.00290821		976.195	0.84137	0.00382919	0.00489305	0.0042454	0.141829	0.00382928	1.07358e-06	3.09912e-06
1467	0.780637	0.00526493	0.00490864	0.004872	0.19444	0.00395842	0.00300508	0.00291346		978.196	0.841126	0.00382919	0.00489305	0.0042454	0.142073	0.00382927	1.07577e-06	3.10531e-06
1470	0.780326	0.00526584	0.00491622	0.00489219	0.194709	0.00396907	0.00300392	0.00291758		980.196	0.840883	0.00382918	0.00489305	0.0042454	0.142316	0.00382927	1.07797e-06	3.1115e-06
1473	0.780018	0.00526029	0.00492862	0.00491221	0.194989	0.00396624	0.00300492	0.00292097		982.196	0.840639	0.00382918	0.00489304	0.0042454	0.14256	0.00382927	1.08016e-06	3.1177e-06
1476	0.779729	0.00524775	0.00494014	0.0049241	0.195276	0.00395003	0.00300782	0.00292452		984.197	0.840396	0.00382918	0.00489304	0.0042454	0.142803	0.00382927	1.08236e-06	3.12389e-06
1479	0.779469	0.00523044	0.00494594	0.00492225	0.195567	0.00392536	0.00301158	0.00292903		986.197	0.840152	0.00382918	0.00489304	0.00424539	0.143046	0.00382926	1.08456e-06	3.13008e-06
1482	0.779236	0.00521247	0.00494408	0.00490509	0.195853	0.00390051	0.00301477	0.00293453		988.198	0.839909	0.00382918	0.00489304	0.00424539	0.143289	0.00382926	1.08675e-06	3.13628e-06
1485	0.779019	0.00519833	0.00493611	0.0048758	0.19613	0.00388424	0.0030162	0.00294025		990.198	0.839667	0.00382917	0.00489304	0.00424539	0.143532	0.00382926	1.08895e-06	3.14247e-06
1488	0.778802	0.00519135	0.00492591	0.00484206	0.196396	0.00388267	0.00301559	0.00294493		992.198	0.839424	0.00382917	0.00489303	0.00424539	0.143775	0.00382926	1.09114e-06	3.14866e-06
1491	0.778565	0.00519258	0.00491763	0.00481427	0.196652	0.00389719	0.00301388	0.00294756		994.199	0.839181	0.00382917	0.00489303	0.00424539	0.144018	0.00382925	1.09334e-06	3.15486e-06
1494	0.778297	0.0052005	0.00491389	0.00480248	0.196901	0.00392398	0.00301293	0.00294802		996.199	0.838939	0.00382917	0.00489303	0.00424539	0.14426	0.00382925	1.09554e-06	3.16105e-06
1497	0.777996	0.00521156	0.00491496	0.00481238	0.197148	0.00395537	0.00301462	0.00294723		998.2	0.838697	0.00382916	0.00489303	0.00424538	0.144502	0.00382925	1.09773e-06	3.16724e-06
1500	0.777671	0.00522141	0.00491921	0.0048421	0.197397	0.00398229	0.00301977	0.00294676		1000.2	0.838455	0.00382916	0.00489302	0.00424538	0.144744	0.00382925	1.09993e-06	3.17344e-06
1503	0.777342	0.00522644	0.00492431	0.00488145	0.197653	0.00399707	0.00302746	0.00294817		1002.2	0.838213	0.00382916	0.00489302	0.00424538	0.144986	0.00382924	1.10213e-06	3.17963e-06
1506	0.77703	0.00522509	0.00492837	0.0049149	0.197919	0.00399557	0.00303517	0.0029522		1004.2	0.837971	0.00382916	0.00489302	0.00424538	0.145228	0.00382924	1.10432e-06	3.18582e-06
1509	0.776749	0.00521849	0.00493054	0.00492754	0.198198	0.00397829	0.00303984	0.00295842		1006.2	0.83773	0.00382915	0.00489302	0.00424538	0.145469	0.00382924	1.10652e-06	3.19202e-06
1512	0.776505	0.00521008	0.00493095	0.00491187	0.198487	0.00395023	0.00303936	0.00296538		1008.2	0.837488	0.00382915	0.00489302	0.00424538	0.145711	0.00382924	1.10871e-06	3.19821e-06
1515	0.776287	0.00520431	0.00493021	0.00487201	0.198782	0.00391951	0.00303375	0.00297124		1010.2	0.837247	0.00382915	0.00489301	0.00424537	0.145952	0.00382924	1.11091e-06	3.2044e-06
1518	0.776072	0.00520476	0.00492889	0.00482315	0.199076	0.00389528	0.00302541	0.0029746		1012.2	0.837006	0.00382915	0.00489301	0.00424537	0.146193	0.00382923	1.11311e-06	3.2106e-06
1521	0.775836	0.00521249	0.00492721	0.00478573	0.19936	0.00388515	0.00301814	0.00297509		1014.2	0.836765	0.00382915	0.00489301	0.00424537	0.146434	0.00382923	1.1153e-06	3.21679e-06
1524	0.775565	0.00522533	0.00492493	0.00477672	0.199626	0.00389284	0.0030155	0.00297344		1016.2	0.836525	0.00382914	0.00489301	0.00424537	0.146674	0.00382923	1.1175e-06	3.22298e-06
1527	0.775256	0.00523845	0.00492143	0.00480182	0.199875	0.00391681	0.00301914	0.00297105		1018.2	0.836284	0.00382914	0.00489301	0.00424537	0.146915	0.00382923	1.1197e-06	3.22918e-06
1530	0.774927	0.00524621	0.00491592	0.00485225	0.200111	0.00395031	0.00302806	0.00296933		1020.2	0.836044	0.00382914	0.004893	0.00424537	0.147155	0.00382922	1.12189e-06	3.23537e-06
1533	0.774604	0.00524454	0.00490788	0.00490793	0.200344	0.00398321	0.00303911	0.00296907		1022.2	0.835804	0.00382914	0.004893	0.00424536	0.147395	0.00382922	1.12409e-06	3.24156e-06
1536	0.774314	0.00523281	0.00489754	0.00494561	0.200586	0.00400517	0.00304842	0.00297029		1024.2	0.835564	0.00382913	0.004893	0.00424536	0.147635	0.00382922	1.12628e-06	3.24776e-06
1539	0.774071	0.00521422	0.00488632	0.0049487	0.200845	0.00400909	0.00305322	0.00297247		1026.21	0.835324	0.00382913	0.004893	0.00424536	0.147875	0.00382922	1.12848e-06	3.25395e-06
1542	0.773869	0.00519454	0.00487689	0.00491449	0.201123	0.00399375	0.00305291	0.00297491		1028.21	0.835084	0.00382913	0.00489299	0.00424536	0.148115	0.00382921	1.13068e-06	3.26014e-06
1545	0.773688	0.00517955	0.00487241	0.00485542	0.201414	0.00396429	0.00304908	0.00297716		1030.21	0.834845	0.00382913	0.00489299	0.00424536	0.148354	0.00382921	1.13287e-06	3.26634e-06
1548	0.773495	0.00517249	0.00487522	0.00479416	0.201709	0.00393056	0.00304448	0.00297906		1032.21	0.834605	0.00382912	0.00489299	0.00424536	0.148594	0.00382921	1.13507e-06	3.27253e-06
1551	0.773265	0.00517271	0.00488524	0.00475437	0.201997	0.00390355	0.00304153	0.00298073		1034.21	0.834366	0.00382912	0.00489299	0.00424535	0.148833	0.00382921	1.13726e-06	3.27872e-06
1554	0.772988	0.00517621	0.00489908	0.00475115	0.202271	0.00389157	0.00304128	0.00298236		1036.21	0.834127	0.00382912	0.00489299	0.00424535	0.149072	0.00382921	1.13946e-06	3.28492e-06
1557	0.772671	0.00517787	0.00491056	0.00478498	0.202531	0.00389741	0.00304324	0.00298416		1038.21	0.833888	0.00382912	0.00489298	0.00424535	0.149311	0.0038292	1.14166e-06	3.29111e-06
1560	0.77234	0.00517413	0.0049129	0.00484165	0.202781	0.00391767	0.00304603	0.00298631		1040.21	0.83365	0.00382912	0.00489298	0.00424535	0.149549	0.0038292	1.14385e-06	3.2973e-06
1563	0.772025	0.00516488	0.0049018	0.00489789	0.203028	0.00394438	0.00304839	0.0029889		1042.21	0.833411	0.00382911	0.00489298	0.00424535	0.149788	0.0038292	1.14605e-06	3.3035e-06
1566	0.771749	0.00515346	0.00487805	0.00493046	0.203279	0.00396808	0.00304986	0.00299183		1044.21	0.833173	0.00382911	0.00489298	0.00424535	0.150026	0.0038292	1.14825e-06	3.30969e-06
1569	0.771519	0.00514488	0.00484812	0.00492519	0.203536	0.00398119	0.00305084	0.00299472		1046.21	0.832935	0.00382911	0.00489298	0.00424535	0.150264	0.00382919	1.15044e-06	3.31588e-06
1572	0.771321	0.00514317	0.0048221	0.00488235	0.203802	0.00398036	0.00305209	0.00299695		1048.21	0.832697	0.00382911	0.00489297	0.00424534	0.150502	0.00382919	1.15264e-06	3.32207e-06
1575	0.771132	0.00514914	0.00480945	0.00481655	0.204074	0.003967	0.0030541	0.00299797		1050.21	0.832459	0.0038291	0.00489297	0.00424534	0.15074	0.00382919	1.15483e-06	3.32827e-06
1578	0.770924	0.00515973	0.0048146	0.0047511	0.204349	0.00394617	0.0030568	0.0029977		1052.21	0.832221	0.0038291	0.00489297	0.00424534	0.150978	0.00382919	1.15703e-06	3.33446e-06
1581	0.770681	0.0051692	0.00483449	0.00470896	0.204625	0.00392445	0.00305975	0.00299682		1054.21	0.831984	0.0038291	0.00489297	0.00424534	0.151215	0.00382918	1.15923e-06	3.34065e-06
1584	0.770399	0.00517162	0.00485949	0.00470381	0.204899	0.0039076	0.0030626	0.00299664		1056.21	0.831746	0.0038291	0.00489297	0.00424534	0.151453	0.00382918	1.16142e-06	3.34685e-06
1587	0.770091	0.0051637	0.00487751	0.00473466	0.20517	0.00389906	0.00306537	0.00299849		1058.21	0.831509	0.00382909	0.00489296	0.00424534	0.15169	0.00382918	1.16362e-06	3.35304e-06
1590	0.76978	0.00514652	0.0048794	0.00478638	0.205437	0.0038994	0.00306852	0.00300291		1060.21	0.831272	0.00382909	0.00489296	0.00424533	0.151927	0.00382918	1.16581e-06	3.35923e-06
1593	0.769485	0.0051256	0.00486314	0.00483586	0.205702	0.00390674	0.00307248	0.00300914		1062.21	0.831035	0.00382909	0.00489296	0.00424533	0.152164	0.00382917	1.16801e-06	3.36543e-06
1596	0.769219	0.0051089	0.00483467	0.00486155	0.205966	0.00391782	0.00307721	0.00301527		1064.21	0.830799	0.00382909	0.00489296	0.00424533	0.1524	0.00382917	1.17021e-06	3.37162e-06
1599	0.768977	0.00510384	0.00480509	0.00485229	0.206231	0.0039291	0.00308201	0.00301919		1066.21	0.830562	0.00382909	0.00489295	0.00424533	0.152637	0.00382917	1.1724e-06	3.37781e-06
1602	0.768747	0.00511415	0.00478567	0.0048117	0.206499	0.00393776	0.00308579	0.00301977		1068.21	0.830326	0.00382908	0.00489295	0.00424533	0.152873	0.00382917	1.1746e-06	3.38401e-06
1605	0.768508	0.00513813	0.00478292	0.00475624	0.206767	0.00394224	0.00308762	0.00301776		1070.21	0.83009	0.00382908	0.00489295	0.00424533	0.153109	0.00382917	1.1768e-06	3.3902e-06
1608	0.768248	0.00516888	0.0047961	0.0047079	0.207034	0.00394243	0.00308735	0.00301561		1072.21	0.829854	0.00382908	0.00489295	0.00424532	0.153345	0.00382916	1.17899e-06	3.39639e-06
1611	0.767962	0.00519667	0.00481805	0.00468474	0.207297	0.00393941	0.00308581	0.00301636		1074.21	0.829618	0.00382908	0.00489295	0.00424532	0.153581	0.00382916	1.18119e-06	3.40258e-06
1614	0.767658	0.00521244	0.00483855	0.00469354	0.207556	0.00393487	0.00308448	0.00302195		1076.22	0.829382	0.00382907	0.00489294	0.00424532	0.153817	0.00382916	1.18338e-06	3.40878e-06
1617	0.767354	0.00521114	0.00484864	0.00472755	0.207812	0.00393037	0.00308478	0.00303188		1078.22	0.829146	0.00382907	0.00489294	0.00424532	0.154052	0.00382916	1.18558e-06	3.41497e-06
1620	0.767065	0.00519356	0.00484393	0.00477014	0.20807	0.00392678	0.00308729	0.00304311		1080.22	0.828911	0.00382907	0.00489294	0.00424532	0.154288	0.00382915	1.18778e-06	3.42116e-06
1623	0.766802	0.005166	0.0048258	0.00480242	0.208337	0.00392403	0.00309141	0.00305128		1082.22	0.828676	0.00382907	0.00489294	0.00424532	0.154523	0.00382915	1.18997e-06	3.42736e-06
1626	0.766564	0.0051378	0.00480044	0.00481128	0.208616	0.00392149	0.00309565	0.00305276		1084.22	0.828441	0.00382906	0.00489294	0.00424531	0.154758	0.00382915	1.19217e-06	3.43355e-06
1629	0.766339	0.00511792	0.00477642	0.00479449	0.208908	0.00391865	0.00309845	0.00304656		1086.22	0.828206	0.00382906	0.00489293	0.00424531	0.154993	0.00382915	1.19436e-06	3.43974e-06
1632	0.766109	0.0051117	0.00476173	0.00476072	0.209208	0.00391581	0.00309898	0.003035		1088.22	0.827971	0.00382906	0.00489293	0.00424531	0.155228	0.00382914	1.19656e-06	3.44593e-06
1635	0.765855	0.00511926	0.0047613	0.00472501	0.209505	0.00391424	0.00309769	0.0030229		1090.22	0.827737	0.00382906	0.00489293	0.00424531	0.155462	0.00382914	1.19876e-06	3.45213e-06
1638	0.76557	0.00513577	0.00477536	0.00470194	0.20979	0.00391574	0.00309602	0.00301549		1092.22	0.827502	0.00382905	0.00489293	0.00424531	0.155697	0.00382914	1.20095e-06	3.45832e-06
1641	0.765257	0.00515359	0.00479929	0.00469954	0.210057	0.00392147	0.00309575	0.00301626		1094.22	0.827268	0.00382905	0.00489293	0.00424531	0.155931	0.00382914	1.20315e-06	3.46451e-06
1644	0.764932	0.00516512	0.00482486	0.00471639	0.210307	0.00393095	0.00309798	0.00302543		1096.22	0.827034	0.00382905	0.00489292	0.0042453	0.156165	0.00382914	1.20534e-06	3.47071e-06
1647	0.764617	0.00516528	0.00484287	0.00474307	0.210547	0.00394168	0.00310259	0.00303991		1098.22	0.8268	0.00382905	0.00489292	0.0042453	0.156399	0.00382913	1.20754e-06	3.4769e-06
1650	0.764331	0.00515291	0.00484643	0.00476669	0.21079	0.00394983	0.00310828	0.0030546		1100.22	0.826566	0.00382905	0.00489292	0.0042453	0.156632	0.00382913	1.20974e-06	3.48309e-06
1653	0.764082	0.00513067	0.00483376	0.00477658	0.211048	0.00395186	0.0031132	0.00306435		1102.22	0.826333	0.00382904	0.00489292	0.0042453	0.156866	0.00382913	1.21193e-06	3.48928e-06
1656	0.763865	0.00510389	0.00480919	0.00476855	0.211325	0.0039464	0.00311583	0.00306592		1104.22	0.8261	0.00382904	0.00489291	0.0042453	0.157099	0.00382913	1.21413e-06	3.49548e-06
1659	0.763661	0.0050789	0.00478167	0.0047461	0.211622	0.00393533	0.00311565	0.00305911		1106.22	0.825866	0.00382904	0.00489291	0.0042453	0.157333	0.00382912	1.21632e-06	3.50167e-06
1662	0.763446	0.00506131	0.00476118	0.00471829	0.21193	0.00392349	0.00311335	0.00304679		1108.22	0.825633	0.00382904	0.00489291	0.00424529	0.157566	0.00382912	1.21852e-06	3.50786e-06
1665	0.763198	0.00505473	0.00475456	0.00469548	0.212236	0.00391692	0.00311046	0.0030338		1110.22	0.8254	0.00382903	0.00489291	0.00424529	0.157799	0.00382912	1.22072e-06	3.51405e-06
1668	0.762909	0.00505975	0.00476266	0.0046849	0.21253	0.00392027	0.00310875	0.00302514		1112.22	0.825168	0.00382903	0.00489291	0.00424529	0.158031	0.00382912	1.22291e-06	3.52025e-06
1671	0.762586	0.00507378	0.0047804	0.00468783	0.212803	0.00393465	0.00310953	0.00302415		1114.22	0.824935	0.00382903	0.0048929	0.00424529	0.158264	0.00382911	1.22511e-06	3.52644e-06
1674	0.762249	0.00509153	0.0047994	0.00469951	0.213059	0.00395681	0.00311328	0.00303116		1116.22	0.824703	0.00382903	0.0048929	0.00424529	0.158496	0.00382911	1.22731e-06	3.53263e-06
1677	0.761922	0.00510651	0.004812	0.00471158	0.213305	0.00398021	0.00311952	0.00304334		1118.22	0.82447	0.00382902	0.0048929	0.00424529	0.158729	0.00382911	1.2295e-06	3.53882e-06
1680	0.761623	0.00511316	0.00481445	0.00471591	0.213553	0.00399752	0.00312698	0.00305575		1120.22	0.824238	0.00382902	0.0048929	0.00424528	0.158961	0.00382911	1.2317e-06	3.54502e-06
1683	0.761361	0.00510896	0.00480784	0.0047082	0.213813	0.00400343	0.00313407	0.00306329		1122.22	0.824006	0.00382902	0.0048929	0.00424528	0.159193	0.00382911	1.23389e-06	3.55121e-06
1686	0.761127	0.00509558	0.00479654	0.00468966	0.214092	0.00399668	0.00313923	0.0030628		1124.22	0.823774	0.00382902	0.00489289	0.00424528	0.159424	0.0038291	1.23609e-06	3.5574e-06
1689	0.760906	0.00507845	0.00478538	0.0046664	0.214388	0.00398039	0.00314145	0.0030545		1126.23	0.823543	0.00382902	0.00489289	0.00424528	0.159656	0.0038291	1.23829e-06	3.5636e-06
1692	0.760676	0.00506471	0.00477731	0.00464649	0.214693	0.00396077	0.00314054	0.00304206		1128.23	0.823311	0.00382901	0.00489289	0.00424528	0.159888	0.0038291	1.24048e-06	3.56979e-06
1695	0.760422	0.00506032	0.00477271	0.00463623	0.214996	0.00394471	0.00313734	0.00303126		1130.23	0.82308	0.00382901	0.00489289	0.00424528	0.160119	0.0038291	1.24268e-06	3.57598e-06
1698	0.760138	0.0050677	0.00477037	0.0046372	0.215288	0.00393744	0.00313351	0.00302752		1132.23	0.822849	0.00382901	0.00489289	0.00424528	0.16035	0.00382909	1.24487e-06	3.58217e-06
1701	0.759832	0.00508474	0.00476904	0.00464558	0.215563	0.00394092	0.00313106	0.00303354		1134.23	0.822618	0.00382901	0.00489288	0.00424527	0.160581	0.00382909	1.24707e-06	3.58837e-06
1704	0.759515	0.00510579	0.00476843	0.00465401	0.215824	0.00395356	0.00313151	0.00304784		1136.23	0.822387	0.003829	0.00489288	0.00424527	0.160812	0.00382909	1.24927e-06	3.59456e-06
1707	0.759205	0.00512396	0.00476897	0.00465519	0.216076	0.00397107	0.00313521	0.00306514		1138.23	0.822157	0.003829	0.00489288	0.00424527	0.161042	0.00382909	1.25146e-06	3.60075e-06
1710	0.758912	0.00513379	0.00477073	0.00464549	0.21633	0.00398807	0.00314098	0.00307835		1140.23	0.821926	0.003829	0.00489288	0.00424527	0.161273	0.00382908	1.25366e-06	3.60694e-06
1713	0.758643	0.00513315	0.00477256	0.00462681	0.216597	0.0039997	0.00314646	0.0030816		1142.23	0.821696	0.003829	0.00489287	0.00424527	0.161503	0.00382908	1.25585e-06	3.61314e-06
1716	0.758392	0.00512366	0.00477222	0.00460567	0.216881	0.00400295	0.00314919	0.00307289		1144.23	0.821466	0.00382899	0.00489287	0.00424527	0.161733	0.00382908	1.25805e-06	3.61933e-06
1719	0.758151	0.0051097	0.00476772	0.00459022	0.217182	0.00399724	0.00314793	0.00305517		1146.23	0.821236	0.00382899	0.00489287	0.00424526	0.161963	0.00382908	1.26025e-06	3.62552e-06
1722	0.757905	0.00509656	0.00475891	0.00458642	0.21749	0.00398439	0.00314354	0.00303537		1148.23	0.821006	0.00382899	0.00489287	0.00424526	0.162193	0.00382907	1.26244e-06	3.63171e-06
1725	0.757645	0.00508843	0.0047483	0.00459539	0.217794	0.00396781	0.00313889	0.00302167		1150.23	0.820776	0.00382899	0.00489287	0.00424526	0.162423	0.00382907	1.26464e-06	3.6379e-06
1728	0.757366	0.00508722	0.00474026	0.00461297	0.218085	0.00395152	0.00313764	0.00302008		1152.23	0.820547	0.00382899	0.00489286	0.00424526	0.162652	0.00382907	1.26683e-06	3.6441e-06
1731	0.757068	0.00509229	0.00473895	0.00463171	0.218356	0.00393892	0.00314244	0.0030319		1154.23	0.820317	0.00382898	0.00489286	0.00424526	0.162882	0.00382907	1.26903e-06	3.65029e-06
1734	0.75676	0.00510112	0.00474593	0.00464405	0.21861	0.00393193	0.0031534	0.00305304		1156.23	0.820088	0.00382898	0.00489286	0.00424526	0.163111	0.00382907	1.27123e-06	3.65648e-06
1737	0.756452	0.00511043	0.00475899	0.00464545	0.218859	0.00393057	0.00316773	0.0030755		1158.23	0.819859	0.00382898	0.00489286	0.00424525	0.16334	0.00382906	1.27342e-06	3.66267e-06
1740	0.756154	0.0051172	0.00477288	0.00463598	0.219116	0.00393315	0.00318082	0.00309054		1160.23	0.81963	0.00382898	0.00489286	0.00424525	0.163569	0.00382906	1.27562e-06	3.66887e-06
1743	0.755872	0.00511918	0.00478163	0.00462004	0.21939	0.00393698	0.00318831	0.00309209		1162.23	0.819401	0.00382897	0.00489285	0.00424525	0.163798	0.00382906	1.27781e-06	3.67506e-06
1746	0.755605	0.00511508	0.00478136	0.00460437	0.219687	0.00393943	0.00318822	0.00307926		1164.23	0.819173	0.00382897	0.00489285	0.00424525	0.164026	0.00382906	1.28001e-06	3.68125e-06
1749	0.755349	0.00510453	0.00477208	0.00459526	0.220001	0.00393881	0.00318197	0.00305684		1166.23	0.818944	0.00382897	0.00489285	0.00424525	0.164255	0.00382905	1.28221e-06	3.68744e-06
1752	0.755097	0.00508821	0.00475763	0.00459609	0.220319	0.00393503	0.00317385	0.00303356		1168.23	0.818716	0.00382897	0.00489285	0.00424525	0.164483	0.00382905	1.2844e-06	3.69364e-06
1755	0.75484	0.00506816	0.00474382	0.00460621	0.220625	0.00392947	0.00316913	0.00301877		1170.23	0.818488	0.00382896	0.00489284	0.00424524	0.164711	0.00382905	1.2866e-06	3.69983e-06
1758	0.754573	0.00504786	0.00473597	0.00462134	0.220907	0.00392441	0.0031717	0.00301877		1172.23	0.81826	0.00382896	0.00489284	0.00424524	0.164939	0.00382905	1.28879e-06	3.70602e-06
1761	0.754295	0.00503168	0.00473679	0.00463549	0.221162	0.00392196	0.0031823	0.00303421		1174.23	0.818032	0.00382896	0.00489284	0.00424524	0.165167	0.00382904	1.29099e-06	3.71221e-06
1764	0.754007	0.00502359	0.00474565	0.00464347	0.221399	0.00392313	0.00319828	0.00305961		1176.24	0.817805	0.00382896	0.00489284	0.00424524	0.165394	0.00382904	1.29319e-06	3.71841e-06
1767	0.753713	0.00502551	0.00475918	0.00464293	0.221632	0.00392733	0.00321478	0.00308535		1178.24	0.817577	0.00382896	0.00489284	0.00424524	0.165622	0.00382904	1.29538e-06	3.7246e-06
1770	0.753416	0.0050361	0.00477273	0.00463505	0.221879	0.00393245	0.00322693	0.00310138		1180.24	0.81735	0.00382895	0.00489283	0.00424524	0.165849	0.00382904	1.29758e-06	3.73079e-06
1773	0.753122	0.00505078	0.004782	0.00462384	0.222153	0.00393572	0.00323193	0.00310135		1182.24	0.817123	0.00382895	0.00489283	0.00424523	0.166076	0.00382903	1.29977e-06	3.73698e-06
1776	0.752834	0.00506338	0.00478423	0.00461426	0.222454	0.00393487	0.00323018	0.00308535		1184.24	0.816896	0.00382895	0.00489283	0.00424523	0.166303	0.00382903	1.30197e-06	3.74317e-06
1779	0.752555	0.00506864	0.00477889	0.00461018	0.222773	0.00392924	0.00322492	0.00306018		1186.24	0.816669	0.00382895	0.00489283	0.00424523	0.16653	0.00382903	1.30417e-06	3.74937e-06
1782	0.752284	0.00506453	0.00476762	0.00461299	0.223093	0.00392033	0.00322067	0.00303684		1188.24	0.816442	0.00382894	0.00489283	0.00424523	0.166757	0.00382903	1.30636e-06	3.75556e-06
1785	0.752019	0.00505324	0.0047537	0.00462122	0.223394	0.00391151	0.00322115	0.00302611		1190.24	0.816216	0.00382894	0.00489282	0.00424523	0.166983	0.00382903	1.30856e-06	3.76175e-06
1788	0.751753	0.00504014	0.00474083	0.00463134	0.223666	0.0039068	0.00322763	0.00303403		1192.24	0.815989	0.00382894	0.00489282	0.00424523	0.167209	0.00382902	1.31075e-06	3.76794e-06
1791	0.751484	0.00503126	0.00473183	0.00463909	0.223907	0.00390932	0.00323841	0.0030591		1194.24	0.815763	0.00382894	0.00489282	0.00424522	0.167436	0.00382902	1.31295e-06	3.77413e-06
1794	0.751209	0.00503051	0.00472752	0.00464095	0.22413	0.00391975	0.0032496	0.00309258		1196.24	0.815537	0.00382893	0.00489282	0.00424522	0.167662	0.00382902	1.31515e-06	3.78033e-06
1797	0.750931	0.00503802	0.00472647	0.00463527	0.224355	0.00393571	0.00325684	0.00312183		1198.24	0.815311	0.00382893	0.00489282	0.00424522	0.167888	0.00382902	1.31734e-06	3.78652e-06
1800	0.750656	0.00505035	0.0047258	0.00462286	0.2246	0.00395228	0.00325721	0.00313544		1200.24	0.815086	0.00382893	0.00489281	0.00424522	0.168113	0.00382901	1.31954e-06	3.79271e-06
1803	0.750388	0.00506249	0.0047227	0.00460675	0.224878	0.0039637	0.00325051	0.003128		1202.24	0.81486	0.00382893	0.00489281	0.00424522	0.168339	0.00382901	1.32173e-06	3.7989e-06
1806	0.750127	0.00507039	0.00471585	0.00459145	0.225187	0.00396558	0.00323952	0.00310252		1204.24	0.814635	0.00382893	0.00489281	0.00424522	0.168564	0.00382901	1.32393e-06	3.8051e-06
1809	0.74987	0.00507274	0.00470609	0.00458147	0.225514	0.00395681	0.00322899	0.00306938		1206.24	0.814409	0.00382892	0.00489281	0.00424522	0.168789	0.00382901	1.32613e-06	3.81129e-06
1812	0.74961	0.00507107	0.00469577	0.00457982	0.225837	0.00394021	0.00322385	0.0030422		1208.24	0.814184	0.00382892	0.0048928	0.00424521	0.169015	0.003829	1.32832e-06	3.81748e-06
1815	0.74934	0.00506827	0.00468747	0.00458676	0.226137	0.00392168	0.00322721	0.00303231		1210.24	0.813959	0.00382892	0.0048928	0.00424521	0.169239	0.003829	1.33052e-06	3.82367e-06
1818	0.749059	0.00506651	0.00468267	0.00459939	0.226401	0.00390794	0.00323899	0.00304425		1212.24	0.813735	0.00382892	0.0048928	0.00424521	0.169464	0.003829	1.33271e-06	3.82986e-06
1821	0.748773	0.00506599	0.00468124	0.00461249	0.226634	0.00390399	0.00325574	0.00307396		1214.24	0.81351	0.00382891	0.0048928	0.00424521	0.169689	0.003829	1.33491e-06	3.83606e-06
1824	0.74849	0.00506516	0.00468184	0.00462042	0.22685	0.00391109	0.00327178	0.00311045		1216.24	0.813286	0.00382891	0.0048928	0.00424521	0.169913	0.00382899	1.33711e-06	3.84225e-06
1827	0.748217	0.0050624	0.00468288	0.00461929	0.22707	0.00392638	0.00328131	0.00314029		1218.24	0.813061	0.00382891	0.00489279	0.00424521	0.170138	0.00382899	1.3393e-06	3.84844e-06
1830	0.747957	0.0050578	0.00468331	0.00460862	0.227316	0.00394414	0.00328083	0.00315288		1220.24	0.812837	0.00382891	0.00489279	0.0042452	0.170362	0.00382899	1.3415e-06	3.85463e-06
1833	0.747704	0.00505395	0.00468279	0.0045916	0.227594	0.0039581	0.00327065	0.00314455		1222.24	0.812613	0.0038289	0.00489279	0.0042452	0.170586	0.00382899	1.34369e-06	3.86082e-06
1836	0.747449	0.00505484	0.00468125	0.00457381	0.227903	0.0039639	0.00325498	0.00311986		1224.24	0.812389	0.0038289	0.00489279	0.0042452	0.17081	0.00382899	1.34589e-06	3.86701e-06
1839	0.747183	0.00506335	0.0046785	0.00456099	0.228224	0.00396052	0.0032404	0.00308962		1226.25	0.812166	0.0038289	0.00489279	0.0042452	0.171033	0.00382898	1.34809e-06	3.87321e-06
1842	0.746904	0.00507892	0.00467417	0.00455678	0.228536	0.00395026	0.00323325	0.00306659		1228.25	0.811942	0.0038289	0.00489278	0.0042452	0.171257	0.00382898	1.35028e-06	3.8794e-06
1845	0.746616	0.00509679	0.00466823	0.00456164	0.228823	0.00393733	0.00323708	0.00306039		1230.25	0.811719	0.0038289	0.00489278	0.0042452	0.17148	0.00382898	1.35248e-06	3.88559e-06
1848	0.746327	0.00510953	0.00466173	0.00457305	0.229078	0.00392597	0.00325117	0.0030739		1232.25	0.811496	0.00382889	0.00489278	0.00424519	0.171703	0.00382898	1.35467e-06	3.89178e-06
1851	0.746046	0.00511046	0.00465704	0.00458683	0.229308	0.00391892	0.00327087	0.00310217		1234.25	0.811273	0.00382889	0.00489278	0.00424519	0.171926	0.00382897	1.35687e-06	3.89797e-06
1854	0.745777	0.00509709	0.00465718	0.00459879	0.229529	0.00391683	0.00328956	0.00313459		1236.25	0.81105	0.00382889	0.00489278	0.00424519	0.172149	0.00382897	1.35907e-06	3.90417e-06
1857	0.745517	0.00507287	0.00466438	0.00460597	0.229761	0.00391876	0.00330129	0.00315922		1238.25	0.810827	0.00382889	0.00489277	0.00424519	0.172372	0.00382897	1.36126e-06	3.91036e-06
1860	0.745259	0.00504608	0.00467859	0.00460716	0.230016	0.00392314	0.00330314	0.00316751		1240.25	0.810604	0.00382888	0.00489277	0.00424519	0.172595	0.00382897	1.36346e-06	3.91655e-06
1863	0.744996	0.00502648	0.00469673	0.00460288	0.230295	0.00392868	0.00329612	0.00315766		1242.25	0.810382	0.00382888	0.00489277	0.00424519	0.172817	0.00382896	1.36565e-06	3.92274e-06
1866	0.744725	0.0050211	0.0047135	0.00459509	0.230591	0.00393474	0.00328449	0.00313513		1244.25	0.81016	0.00382888	0.00489277	0.00424518	0.173039	0.00382896	1.36785e-06	3.92893e-06
1869	0.744447	0.00503138	0.00472342	0.00458669	0.230886	0.00394102	0.00327384	0.00311024		1246.25	0.809937	0.00382888	0.00489276	0.00424518	0.173261	0.00382896	1.37005e-06	3.93513e-06
1872	0.744167	0.00505273	0.00472342	0.0045809	0.231166	0.00394714	0.00326888	0.00309384		1248.25	0.809715	0.00382887	0.00489276	0.00424518	0.173483	0.00382896	1.37224e-06	3.94132e-06
1875	0.743889	0.00507667	0.00471443	0.00458023	0.231422	0.0039523	0.00327179	0.00309295		1250.25	0.809494	0.00382887	0.00489276	0.00424518	0.173705	0.00382896	1.37444e-06	3.94751e-06
1878	0.743618	0.00509442	0.00470129	0.00458538	0.231656	0.00395547	0.00328179	0.00310805		1252.25	0.809272	0.00382887	0.00489276	0.00424518	0.173927	0.00382895	1.37663e-06	3.9537e-06
1881	0.743353	0.00510019	0.00469053	0.00459458	0.231876	0.00395597	0.00329575	0.00313322		1254.25	0.809051	0.00382887	0.00489276	0.00424518	0.174148	0.00382895	1.37883e-06	3.95989e-06
1884	0.743097	0.00509297	0.00468725	0.00460387	0.232097	0.00395408	0.00330948	0.00315876		1256.25	0.808829	0.00382887	0.00489275	0.00424517	0.17437	0.00382895	1.38103e-06	3.96608e-06
1887	0.742848	0.0050763	0.00469254	0.00460868	0.232329	0.00395131	0.00331904	0.00317534		1258.25	0.808608	0.00382886	0.00489275	0.00424517	0.174591	0.00382895	1.38322e-06	3.97228e-06
1890	0.742609	0.0050565	0.00470291	0.00460596	0.232576	0.00395015	0.0033218	0.00317771		1260.25	0.808387	0.00382886	0.00489275	0.00424517	0.174812	0.00382894	1.38542e-06	3.97847e-06
1893	0.742377	0.00504014	0.00471213	0.00459601	0.232838	0.00395316	0.003317	0.00316654		1262.25	0.808166	0.00382886	0.00489275	0.00424517	0.175033	0.00382894	1.38761e-06	3.98466e-06
1896	0.742151	0.00503184	0.00471454	0.00458266	0.233104	0.00396196	0.00330599	0.00314776		1264.25	0.807945	0.00382886	0.00489275	0.00424517	0.175254	0.00382894	1.38981e-06	3.99085e-06
1899	0.741923	0.00503293	0.00470805	0.00457178	0.233366	0.00397633	0.003292	0.00312977		1266.25	0.807725	0.00382885	0.00489274	0.00424517	0.175474	0.00382894	1.39201e-06	3.99704e-06
1902	0.741688	0.00504129	0.00469528	0.00456843	0.233613	0.00399405	0.00327945	0.00311994		1268.25	0.807504	0.00382885	0.00489274	0.00424516	0.175695	0.00382893	1.3942e-06	4.00323e-06
1905	0.741443	0.00505228	0.00468223	0.00457423	0.233842	0.00401143	0.00327282	0.00312174		1270.25	0.807284	0.00382885	0.00489274	0.00424516	0.175915	0.00382893	1.3964e-06	4.00943e-06
1908	0.741189	0.00506028	0.00467518	0.00458639	0.234056	0.00402457	0.00327507	0.00313378		1272.25	0.807064	0.00382885	0.00489274	0.00424516	0.176135	0.00382893	1.39859e-06	4.01562e-06
1911	0.740935	0.00506062	0.00467755	0.00459885	0.23426	0.00403081	0.00328637	0.0031508		1274.25	0.806844	0.00382884	0.00489273	0.00424516	0.176355	0.00382893	1.40079e-06	4.02181e-06
1914	0.740692	0.00505105	0.00468825	0.00460527	0.234464	0.00402979	0.00330358	0.00316609		1276.26	0.806624	0.00382884	0.00489273	0.00424516	0.176575	0.00382893	1.40298e-06	4.028e-06
1917	0.740467	0.00503255	0.00470213	0.00460208	0.234678	0.00402372	0.00332098	0.00317423		1278.26	0.806404	0.00382884	0.00489273	0.00424516	0.176794	0.00382892	1.40518e-06	4.03419e-06
1920	0.740261	0.00500916	0.0047123	0.0045902	0.234905	0.00401668	0.00333234	0.00317295		1280.26	0.806185	0.00382884	0.00489273	0.00424515	0.177014	0.00382892	1.40738e-06	4.04038e-06
1923	0.74007	0.00498682	0.00471311	0.00457442	0.235146	0.00401315	0.00333331	0.00316373		1282.26	0.805966	0.00382883	0.00489273	0.00424515	0.177233	0.00382892	1.40957e-06	4.04657e-06
1926	0.739881	0.00497163	0.00470245	0.00456093	0.235393	0.00401646	0.0033234	0.00315086		1284.26	0.805746	0.00382883	0.00489272	0.00424515	0.177452	0.00382892	1.41177e-06	4.05277e-06
1929	0.739684	0.00496795	0.00468278	0.00455432	0.235637	0.0040275	0.00330634	0.00313965		1286.26	0.805527	0.00382883	0.00489272	0.00424515	0.177672	0.00382891	1.41396e-06	4.05896e-06
1932	0.73947	0.0049769	0.00466034	0.00455557	0.235869	0.00404444	0.00328873	0.00313446		1288.26	0.805308	0.00382883	0.00489272	0.00424515	0.17789	0.00382891	1.41616e-06	4.06515e-06
1935	0.739238	0.00499577	0.00464308	0.00456216	0.236084	0.00406334	0.00327732	0.00313719		1290.26	0.80509	0.00382882	0.00489272	0.00424515	0.178109	0.00382891	1.41836e-06	4.07134e-06
1938	0.73899	0.00501856	0.0046378	0.00456983	0.236281	0.00407959	0.00327628	0.00314682		1292.26	0.804871	0.00382882	0.00489272	0.00424515	0.178328	0.00382891	1.42055e-06	4.07753e-06
1941	0.738736	0.00503765	0.00464745	0.00457501	0.236469	0.00408965	0.00328554	0.00315992		1294.26	0.804653	0.00382882	0.00489271	0.00424514	0.178546	0.00382891	1.42275e-06	4.08372e-06
1944	0.738485	0.00504619	0.00466956	0.00457633	0.236658	0.00409231	0.00330099	0.00317205		1296.26	0.804434	0.00382882	0.00489271	0.00424514	0.178764	0.0038289	1.42494e-06	4.08991e-06
1947	0.738245	0.00504028	0.0046966	0.00457466	0.236858	0.00408917	0.00331637	0.00317937		1298.26	0.804216	0.00382881	0.00489271	0.00424514	0.178983	0.0038289	1.42714e-06	4.09611e-06
1950	0.738023	0.00502044	0.0047184	0.00457184	0.237076	0.00408391	0.00332596	0.00318002		1300.26	0.803998	0.00382881	0.00489271	0.00424514	0.179201	0.0038289	1.42934e-06	4.1023e-06
1953	0.737821	0.00499157	0.00472613	0.00456906	0.23731	0.00408072	0.00332681	0.0031747		1302.26	0.803781	0.00382881	0.00489271	0.00424514	0.179418	0.0038289	1.43153e-06	4.10849e-06
1956	0.737635	0.00496155	0.00471612	0.00456613	0.237553	0.00408252	0.00331963	0.00316629		1304.26	0.803563	0.00382881	0.0048927	0.00424514	0.179636	0.0038289	1.43373e-06	4.11468e-06
1959	0.737457	0.00493891	0.00469195	0.00456195	0.237794	0.00408978	0.00330804	0.00315871		1306.26	0.803345	0.0038288	0.0048927	0.00424513	0.179854	0.00382889	1.43592e-06	4.12087e-06
1962	0.737274	0.00493021	0.00466347	0.00455566	0.238024	0.00410043	0.0032968	0.00315539		1308.26	0.803128	0.0038288	0.0048927	0.00424513	0.180071	0.00382889	1.43812e-06	4.12706e-06
1965	0.737074	0.00493811	0.00464282	0.00454775	0.238239	0.00411096	0.00328982	0.00315799		1310.26	0.802911	0.0038288	0.0048927	0.00424513	0.180288	0.00382889	1.44031e-06	4.13325e-06
1968	0.736849	0.00496047	0.00463916	0.00454008	0.238439	0.0041182	0.00328891	0.00316592		1312.26	0.802694	0.0038288	0.00489269	0.00424513	0.180505	0.00382889	1.44251e-06	4.13945e-06
1971	0.7366	0.00499077	0.00465434	0.00453493	0.238629	0.00412072	0.00329353	0.00317667		1314.26	0.802477	0.00382879	0.00489269	0.00424513	0.180722	0.00382889	1.44471e-06	4.14564e-06
1974	0.736339	0.00501989	0.0046817	0.00453361	0.238818	0.00411942	0.00330142	0.00318699		1316.26	0.80226	0.00382879	0.00489269	0.00424513	0.180939	0.00382888	1.4469e-06	4.15183e-06
1977	0.736084	0.00503866	0.00470881	0.00453568	0.239012	0.00411676	0.00330962	0.00319417		1318.26	0.802043	0.00382879	0.00489269	0.00424512	0.181156	0.00382888	1.4491e-06	4.15802e-06
1980	0.735853	0.00504062	0.00472297	0.00453921	0.239217	0.00411531	0.00331537	0.00319698		1320.26	0.801827	0.00382879	0.00489269	0.00424512	0.181372	0.00382888	1.45129e-06	4.16421e-06
1983	0.735655	0.00502434	0.00471701	0.004542	0.239432	0.00411623	0.00331677	0.00319595		1322.26	0.801611	0.00382878	0.00489268	0.00424512	0.181588	0.00382888	1.45349e-06	4.1704e-06
1986	0.735487	0.00499421	0.0046926	0.00454291	0.239659	0.00411856	0.00331317	0.00319281		1324.26	0.801394	0.00382878	0.00489268	0.00424512	0.181804	0.00382887	1.45569e-06	4.17659e-06
1989	0.735332	0.00495948	0.00465945	0.00454231	0.239892	0.0041197	0.00330534	0.00318963		1326.27	0.801178	0.00382878	0.00489268	0.00424512	0.182021	0.00382887	1.45788e-06	4.18278e-06
1992	0.735169	0.00493157	0.00463081	0.00454145	0.240127	0.00411693	0.00329545	0.00318806		1328.27	0.800963	0.00382878	0.00489268	0.00424512	0.182236	0.00382887	1.46008e-06	4.18898e-06
1995	0.734981	0.00492028	0.0046174	0.00454121	0.240356	0.00410912	0.00328659	0.00318894		1330.27	0.800747	0.00382877	0.00489268	0.00424511	0.182452	0.00382887	1.46227e-06	4.19517e-06
1998	0.734762	0.00493031	0.00462286	0.00454112	0.240572	0.00409781	0.0032819	0.00319241		1332.27	0.800531	0.00382877	0.00489267	0.00424511	0.182668	0.00382887	1.46447e-06	4.20136e-06
2001	0.734521	0.0049592	0.00464267	0.00453951	0.240769	0.00408706	0.00328332	0.00319814		1334.27	0.800316	0.00382877	0.00489267	0.00424511	0.182883	0.00382886	1.46667e-06	4.20755e-06
2004	0.734275	0.00499775	0.00466681	0.00453481	0.240948	0.00408183	0.00329062	0.0032055		1336.27	0.800101	0.00382876	0.00489267	0.00424511	0.183098	0.00382886	1.46886e-06	4.21374e-06
2007	0.734044	0.00503276	0.00468461	0.00452712	0.241111	0.00408578	0.00330118	0.00321351		1338.27	0.799885	0.00382876	0.00489267	0.00424511	0.183313	0.00382886	1.47106e-06	4.21993e-06
2010	0.733839	0.00505152	0.00468923	0.00451895	0.24127	0.00409916	0.00331086	0.00322083		1340.27	0.799671	0.00382876	0.00489267	0.00424511	0.183528	0.00382886	1.47325e-06	4.22612e-06
2013	0.733664	0.00504623	0.00467972	0.00451431	0.241436	0.0041181	0.00331568	0.0032259		1342.27	0.799456	0.00382876	0.00489266	0.0042451	0.183743	0.00382886	1.47545e-06	4.23231e-06
2016	0.733509	0.00501708	0.00466025	0.00451652	0.24162	0.00413565	0.00331367	0.00322748		1344.27	0.799241	0.00382875	0.00489266	0.0042451	0.183958	0.00382886	1.47764e-06	4.23851e-06
2019	0.733361	0.00497245	0.00463747	0.00452608	0.241827	0.00414428	0.00330576	0.00322532		1346.27	0.799027	0.00382875	0.00489266	0.0042451	0.184172	0.00382885	1.47984e-06	4.2447e-06
2022	0.733207	0.00492627	0.00461768	0.00453984	0.242054	0.00413893	0.00329546	0.00322067		1348.27	0.798812	0.00382875	0.00489266	0.0042451	0.184387	0.00382885	1.48204e-06	4.25089e-06
2025	0.733038	0.00489333	0.00460506	0.00455246	0.242288	0.00411925	0.00328725	0.00321618		1350.27	0.798598	0.00382875	0.00489265	0.0042451	0.184601	0.00382885	1.48423e-06	4.25708e-06
2028	0.732851	0.00488415	0.00460131	0.00455918	0.242515	0.00409002	0.00328451	0.00321506		1352.27	0.798384	0.00382874	0.00489265	0.0042451	0.184815	0.00382885	1.48643e-06	4.26327e-06
2031	0.732645	0.00490141	0.004606	0.00455851	0.242722	0.00405955	0.0032881	0.00321986		1354.27	0.79817	0.00382874	0.00489265	0.00424509	0.185029	0.00382884	1.48862e-06	4.26946e-06
2034	0.732425	0.00493917	0.00461697	0.00455307	0.242902	0.00403664	0.00329612	0.00323112		1356.27	0.797956	0.00382874	0.00489265	0.00424509	0.185243	0.00382884	1.49082e-06	4.27565e-06
2037	0.732199	0.00498505	0.00463043	0.00454787	0.243059	0.00402734	0.00330495	0.00324682		1358.27	0.797743	0.00382874	0.00489265	0.00424509	0.185456	0.00382884	1.49302e-06	4.28184e-06
2040	0.731976	0.00502464	0.0046414	0.00454722	0.243204	0.00403283	0.00331108	0.00326288		1360.27	0.797529	0.00382873	0.00489264	0.00424509	0.18567	0.00382884	1.49521e-06	4.28803e-06
2043	0.731768	0.00504629	0.00464482	0.00455201	0.243353	0.00404918	0.0033125	0.0032745		1362.27	0.797316	0.00382873	0.00489264	0.00424509	0.185883	0.00382883	1.49741e-06	4.29422e-06
2046	0.731585	0.00504479	0.00463758	0.00455919	0.243517	0.00406904	0.00330934	0.0032782		1364.27	0.797103	0.00382873	0.00489264	0.00424509	0.186096	0.00382883	1.4996e-06	4.30042e-06
2049	0.731428	0.00502262	0.00462045	0.00456384	0.243704	0.00408433	0.00330338	0.00327336		1366.27	0.79689	0.00382873	0.00489264	0.00424509	0.186309	0.00382883	1.5018e-06	4.30661e-06
2052	0.731289	0.00498866	0.00459872	0.00456251	0.243912	0.00408903	0.00329702	0.00326273		1368.27	0.796677	0.00382873	0.00489264	0.00424508	0.186522	0.00382883	1.50399e-06	4.3128e-06
2055	0.731154	0.00495483	0.00458057	0.00455566	0.24413	0.00408091	0.00329223	0.00325154		1370.27	0.796464	0.00382872	0.00489263	0.00424508	0.186735	0.00382882	1.50619e-06	4.31899e-06
2058	0.731003	0.004932	0.00457352	0.00454776	0.244346	0.00406193	0.00329012	0.00324543		1372.27	0.796252	0.00382872	0.00489263	0.00424508	0.186947	0.00382882	1.50839e-06	4.32518e-06
2061	0.730824	0.00492657	0.00458058	0.00454468	0.244548	0.00403727	0.00329096	0.0032481		1374.27	0.796039	0.00382872	0.00489263	0.00424508	0.18716	0.00382882	1.51058e-06	4.33137e-06
2064	0.730617	0.00493876	0.00459822	0.00455022	0.244728	0.00401363	0.00329451	0.00325978		1376.28	0.795827	0.00382872	0.00489263	0.00424508	0.187372	0.00382882	1.51278e-06	4.33756e-06
2067	0.730394	0.00496307	0.00461758	0.0045637	0.244887	0.00399733	0.00330014	0.00327708		1378.28	0.795615	0.00382872	0.00489263	0.00424508	0.187584	0.00382881	1.51497e-06	4.34375e-06
2070	0.730176	0.00499052	0.00462862	0.00458021	0.245031	0.00399267	0.00330668	0.00329445		1380.28	0.795403	0.00382872	0.00489262	0.00424507	0.187796	0.00382881	1.51717e-06	4.34994e-06
2073	0.72998	0.00501179	0.00462516	0.00459323	0.24517	0.00400092	0.0033123	0.00330642		1382.28	0.795191	0.00382871	0.00489262	0.00424507	0.188008	0.00382881	1.51937e-06	4.35613e-06
2076	0.729813	0.00502015	0.00460813	0.00459818	0.245316	0.00401999	0.00331484	0.00330973		1384.28	0.794979	0.00382871	0.00489262	0.00424507	0.18822	0.0038288	1.52156e-06	4.36232e-06
2079	0.729669	0.00501326	0.00458513	0.00459465	0.245476	0.00404475	0.00331262	0.0033044		1386.28	0.794768	0.00382871	0.00489262	0.00424507	0.188431	0.0038288	1.52376e-06	4.36852e-06
2082	0.729534	0.00499349	0.00456642	0.00458627	0.245652	0.00406832	0.00330547	0.00329347		1388.28	0.794556	0.00382871	0.00489261	0.00424507	0.188643	0.0038288	1.52595e-06	4.37471e-06
2085	0.729393	0.00496685	0.00455949	0.00457832	0.245842	0.00408371	0.00329541	0.00328168		1390.28	0.794345	0.00382871	0.00489261	0.00424507	0.188854	0.00382879	1.52815e-06	4.3809e-06
2088	0.729236	0.00494105	0.00456513	0.00457471	0.246037	0.00408595	0.00328617	0.00327364		1392.28	0.794134	0.00382871	0.00489261	0.00424506	0.189065	0.00382879	1.53034e-06	4.38709e-06
2091	0.729066	0.00492335	0.00457727	0.00457609	0.24623	0.00407373	0.00328168	0.00327235		1394.28	0.793923	0.0038287	0.00489261	0.00424506	0.189276	0.00382879	1.53254e-06	4.39328e-06
2094	0.72889	0.00491856	0.00458652	0.00458012	0.246412	0.00405022	0.0032842	0.00327825		1396.28	0.793712	0.0038287	0.00489261	0.00424506	0.189487	0.00382879	1.53474e-06	4.39947e-06
2097	0.728719	0.00492787	0.0045855	0.0045836	0.24658	0.00402247	0.00329293	0.00328921		1398.28	0.793502	0.0038287	0.0048926	0.00424506	0.189697	0.00382878	1.53693e-06	4.40566e-06
2100	0.728553	0.00494845	0.00457291	0.00458495	0.246735	0.00399946	0.00330422	0.00330131		1400.28	0.793291	0.0038287	0.0048926	0.00424506	0.189908	0.00382878	1.53913e-06	4.41185e-06
2103	0.72839	0.00497422	0.0045541	0.0045854	0.246883	0.00398925	0.00331316	0.00331015		1402.28	0.793081	0.0038287	0.0048926	0.00424506	0.190118	0.00382878	1.54132e-06	4.41804e-06
2106	0.728222	0.0049973	0.00453801	0.00458809	0.24703	0.00399625	0.00331601	0.00331242		1404.28	0.79287	0.00382869	0.0048926	0.00424505	0.190328	0.00382878	1.54352e-06	4.42423e-06
2109	0.728044	0.00501017	0.00453215	0.00459564	0.247179	0.00401953	0.00331204	0.00330725		1406.28	0.79266	0.00382869	0.0048926	0.00424505	0.190539	0.00382877	1.54571e-06	4.43042e-06
2112	0.727861	0.00500763	0.00453857	0.00460779	0.247331	0.00405296	0.00330386	0.00329673		1408.28	0.79245	0.00382869	0.00489259	0.00424505	0.190748	0.00382877	1.54791e-06	4.43661e-06
2115	0.727684	0.00498842	0.00455288	0.00462078	0.247485	0.00408721	0.00329599	0.00328536		1410.28	0.792241	0.00382869	0.00489259	0.00424505	0.190958	0.00382877	1.55011e-06	4.4428e-06
2118	0.727527	0.00495572	0.0045667	0.00462906	0.247638	0.0041128	0.00329253	0.00327833		1412.28	0.792031	0.00382869	0.00489259	0.00424505	0.191168	0.00382877	1.5523e-06	4.449e-06
2121	0.727398	0.00491658	0.00457206	0.00462847	0.247787	0.00412332	0.00329505	0.00327939		1414.28	0.791822	0.00382868	0.00489259	0.00424505	0.191377	0.00382876	1.5545e-06	4.45519e-06
2124	0.727292	0.00488021	0.00456534	0.00461901	0.247935	0.00411733	0.00330202	0.00328905		1416.28	0.791612	0.00382868	0.00489258	0.00424504	0.191587	0.00382876	1.55669e-06	4.46138e-06
2127	0.727192	0.00485565	0.00454867	0.00460522	0.248086	0.00409851	0.0033097	0.0033042		1418.28	0.791403	0.00382868	0.00489258	0.00424504	0.191796	0.00382876	1.55889e-06	4.46757e-06
2130	0.727078	0.00484923	0.00452848	0.00459402	0.248242	0.00407405	0.00331426	0.0033193		1420.28	0.791194	0.00382867	0.00489258	0.00424504	0.192005	0.00382876	1.56109e-06	4.47376e-06
2133	0.726932	0.00486261	0.00451211	0.00459101	0.248408	0.00405197	0.00331372	0.00332878		1422.28	0.790985	0.00382867	0.00489258	0.00424504	0.192214	0.00382876	1.56328e-06	4.47995e-06
2136	0.726749	0.00489205	0.00450436	0.00459742	0.24858	0.00403854	0.0033088	0.00332953		1424.28	0.790776	0.00382867	0.00489258	0.00424504	0.192423	0.00382875	1.56548e-06	4.48614e-06
2139	0.726541	0.00492914	0.00450573	0.00460954	0.248753	0.00403663	0.00330228	0.0033223		1426.29	0.790568	0.00382867	0.00489257	0.00424504	0.192631	0.00382875	1.56767e-06	4.49233e-06
2142	0.726329	0.00496305	0.00451276	0.00462084	0.24892	0.00404535	0.00329746	0.00331128		1428.29	0.790359	0.00382866	0.00489257	0.00424503	0.19284	0.00382875	1.56987e-06	4.49852e-06
2145	0.726138	0.00498368	0.00452011	0.00462553	0.249073	0.00406091	0.0032964	0.00330212		1430.29	0.790151	0.00382866	0.00489257	0.00424503	0.193048	0.00382875	1.57206e-06	4.50471e-06
2148	0.725982	0.00498461	0.00452312	0.00462156	0.249212	0.00407805	0.0032991	0.00329939		1432.29	0.789943	0.00382866	0.00489257	0.00424503	0.193256	0.00382875	1.57426e-06	4.5109e-06
2151	0.725864	0.00496509	0.00451971	0.0046113	0.24934	0.00409156	0.00330377	0.00330465		1434.29	0.789735	0.00382866	0.00489257	0.00424503	0.193464	0.00382874	1.57646e-06	4.51709e-06
2154	0.725772	0.0049303	0.00451096	0.00459989	0.249466	0.00409751	0.00330788	0.00331604		1436.29	0.789527	0.00382865	0.00489256	0.00424503	0.193672	0.00382874	1.57865e-06	4.52328e-06
2157	0.725685	0.00488994	0.00450041	0.00459232	0.249599	0.00409411	0.00330951	0.00332934		1438.29	0.789319	0.00382865	0.00489256	0.00424503	0.19388	0.00382874	1.58085e-06	4.52947e-06
2160	0.725584	0.00485546	0.0044925	0.00459112	0.249747	0.00408205	0.00330804	0.00333997		1440.29	0.789112	0.00382865	0.00489256	0.00424502	0.194087	0.00382874	1.58304e-06	4.53566e-06
2163	0.725454	0.00483673	0.00449095	0.00459561	0.249909	0.00406448	0.00330417	0.00334475		1442.29	0.788904	0.00382864	0.00489256	0.00424502	0.194295	0.00382874	1.58524e-06	4.54185e-06
2166	0.72529	0.00483897	0.00449737	0.00460301	0.250082	0.00404639	0.00329939	0.0033429		1444.29	0.788697	0.00382864	0.00489256	0.00424502	0.194502	0.00382873	1.58743e-06	4.54804e-06
2169	0.725098	0.00486087	0.00451064	0.00461018	0.250256	0.00403335	0.00329524	0.00333594		1446.29	0.78849	0.00382864	0.00489255	0.00424502	0.194709	0.00382873	1.58963e-06	4.55423e-06
2172	0.724894	0.00489455	0.0045271	0.0046151	0.25042	0.00402991	0.00329294	0.00332683		1448.29	0.788283	0.00382864	0.00489255	0.00424502	0.194916	0.00382873	1.59183e-06	4.56042e-06
2175	0.724697	0.00492771	0.00454156	0.00461712	0.250566	0.00403796	0.00329314	0.00331892		1450.29	0.788076	0.00382863	0.00489255	0.00424502	0.195123	0.00382873	1.59402e-06	4.56662e-06
2178	0.724528	0.00494757	0.00454896	0.0046164	0.250692	0.0040557	0.00329603	0.00331492		1452.29	0.787869	0.00382863	0.00489255	0.00424502	0.19533	0.00382873	1.59622e-06	4.57281e-06
2181	0.724398	0.00494556	0.00454614	0.00461322	0.250802	0.00407784	0.00330127	0.00331619		1454.29	0.787662	0.00382863	0.00489254	0.00424501	0.195536	0.00382872	1.59841e-06	4.579e-06
2184	0.724307	0.00492086	0.0045333	0.00460776	0.250904	0.00409711	0.00330787	0.00332231		1456.29	0.787456	0.00382863	0.00489254	0.00424501	0.195743	0.00382872	1.60061e-06	4.58519e-06
2187	0.72424	0.0048814	0.00451441	0.00460061	0.251012	0.00410665	0.00331422	0.00333101		1458.29	0.78725	0.00382863	0.00489254	0.00424501	0.195949	0.00382872	1.6028e-06	4.59138e-06
2190	0.724173	0.00484139	0.00449623	0.0045934	0.251136	0.00410251	0.00331839	0.00333868		1460.29	0.787044	0.00382862	0.00489254	0.00424501	0.196155	0.00382872	1.605e-06	4.59757e-06
2193	0.72408	0.00481609	0.00448611	0.0045888	0.251284	0.00408516	0.00331892	0.00334161		1462.29	0.786838	0.00382862	0.00489254	0.00424501	0.196361	0.00382871	1.6072e-06	4.60376e-06
2196	0.72394	0.00481571	0.00448909	0.00458959	0.251453	0.00405942	0.0033156	0.00333748		1464.29	0.786632	0.00382862	0.00489253	0.00424501	0.196567	0.00382871	1.60939e-06	4.60995e-06
2199	0.723752	0.00484104	0.0045056	0.00459708	0.251635	0.00403286	0.00331001	0.00332683		1466.29	0.786426	0.00382862	0.00489253	0.004245	0.196773	0.00382871	1.61159e-06	4.61614e-06
2202	0.723532	0.00488271	0.0045308	0.00460987	0.251813	0.00401317	0.00330515	0.00331327		1468.29	0.78622	0.00382862	0.00489253	0.004245	0.196978	0.0038287	1.61378e-06	4.62233e-06
2205	0.723311	0.00492461	0.0045561	0.00462369	0.251973	0.0040056	0.00330429	0.00330239		1470.29	0.786015	0.00382861	0.00489253	0.004245	0.197184	0.0038287	1.61598e-06	4.62852e-06
2208	0.723121	0.00495009	0.00457242	0.00463285	0.252104	0.00401144	0.00330948	0.00329929		1472.29	0.78581	0.00382861	0.00489253	0.004245	0.197389	0.0038287	1.61817e-06	4.63471e-06
2211	0.722983	0.00494854	0.00457396	0.00463251	0.252208	0.00402774	0.00332028	0.00330607		1474.29	0.785605	0.00382861	0.00489252	0.004245	0.197594	0.0038287	1.62037e-06	4.6409e-06
2214	0.722902	0.00491956	0.00456074	0.00462095	0.252294	0.00404857	0.00333367	0.00332038		1476.3	0.7854	0.00382861	0.00489252	0.004245	0.197799	0.00382869	1.62257e-06	4.64709e-06
2217	0.722857	0.00487303	0.00453853	0.00460058	0.252383	0.00406692	0.00334514	0.00333611		1478.3	0.785195	0.00382861	0.00489252	0.00424499	0.198004	0.00382869	1.62476e-06	4.65328e-06
2220	0.722817	0.00482517	0.00451635	0.00457722	0.252491	0.0040768	0.00335062	0.00334599		1480.3	0.78499	0.00382861	0.00489252	0.00424499	0.198209	0.00382869	1.62696e-06	4.65947e-06
2223	0.722749	0.00479238	0.00450239	0.00455799	0.25263	0.00407488	0.00334834	0.00334499		1482.3	0.784785	0.0038286	0.00489252	0.00424499	0.198413	0.00382869	1.62915e-06	4.66566e-06
2226	0.722631	0.00478524	0.00450052	0.00454873	0.252801	0.00406133	0.00333981	0.00333283		1484.3	0.784581	0.0038286	0.00489251	0.00424499	0.198618	0.00382868	1.63135e-06	4.67185e-06
2229	0.72246	0.00480513	0.00450891	0.00455188	0.252991	0.00403962	0.0033293	0.00331432		1486.3	0.784377	0.0038286	0.00489251	0.00424499	0.198822	0.00382868	1.63354e-06	4.67804e-06
2232	0.722252	0.00484432	0.00452129	0.00456564	0.253182	0.00401556	0.00332205	0.00329722		1488.3	0.784173	0.0038286	0.00489251	0.00424499	0.199026	0.00382868	1.63574e-06	4.68423e-06
2235	0.722032	0.00488934	0.0045303	0.00458454	0.253357	0.0039956	0.00332201	0.00328869		1490.3	0.783969	0.00382859	0.00489251	0.00424498	0.19923	0.00382868	1.63794e-06	4.69042e-06
2238	0.72183	0.00492582	0.00453096	0.00460124	0.253505	0.00398498	0.00333007	0.00329196		1492.3	0.783765	0.00382859	0.0048925	0.00424498	0.199434	0.00382867	1.64013e-06	4.69661e-06
2241	0.721663	0.00494317	0.0045227	0.00460879	0.253628	0.00398611	0.00334362	0.00330484		1494.3	0.783561	0.00382859	0.0048925	0.00424498	0.199638	0.00382867	1.64233e-06	4.7028e-06
2244	0.721539	0.00493752	0.00450915	0.00460296	0.253736	0.00399777	0.00335764	0.00332074		1496.3	0.783357	0.00382859	0.0048925	0.00424498	0.199842	0.00382867	1.64452e-06	4.70899e-06
2247	0.721448	0.00491245	0.00449597	0.00458383	0.253846	0.00401545	0.00336684	0.00333165		1498.3	0.783154	0.00382858	0.0048925	0.00424498	0.200045	0.00382867	1.64672e-06	4.71518e-06
2250	0.721372	0.00487743	0.0044881	0.00455621	0.253974	0.00403273	0.00336789	0.00333174		1500.3	0.782951	0.00382858	0.0048925	0.00424498	0.200248	0.00382867	1.64891e-06	4.72137e-06
2253	0.721287	0.00484473	0.00448775	0.00452841	0.254128	0.00404343	0.00336081	0.00331983		1502.3	0.782748	0.00382858	0.00489249	0.00424497	0.200451	0.00382866	1.65111e-06	4.72756e-06
2256	0.721171	0.00482564	0.00449395	0.00450971	0.254307	0.00404377	0.00334903	0.00329989		1504.3	0.782545	0.00382858	0.00489249	0.00424497	0.200654	0.00382866	1.65331e-06	4.73375e-06
2259	0.721014	0.00482697	0.00450356	0.00450692	0.254498	0.00403374	0.00333791	0.00327926		1506.3	0.782342	0.00382857	0.00489249	0.00424497	0.200857	0.00382866	1.6555e-06	4.73994e-06
2262	0.720814	0.00484886	0.00451291	0.00452149	0.254687	0.00401717	0.00333257	0.00326567		1508.3	0.782139	0.00382857	0.00489249	0.00424497	0.20106	0.00382866	1.6577e-06	4.74613e-06
2265	0.720587	0.00488453	0.00451918	0.00454837	0.254861	0.00400047	0.00333577	0.0032641		1510.3	0.781936	0.00382857	0.00489249	0.00424497	0.201263	0.00382865	1.65989e-06	4.75232e-06
2268	0.720356	0.00492233	0.00452099	0.00457749	0.255011	0.00399029	0.00334672	0.00327497		1512.3	0.781734	0.00382857	0.00489248	0.00424497	0.201465	0.00382865	1.66209e-06	4.75851e-06
2271	0.720147	0.00494942	0.00451838	0.00459744	0.255141	0.00399112	0.00336136	0.00329399		1514.3	0.781532	0.00382856	0.00489248	0.00424496	0.201667	0.00382865	1.66428e-06	4.7647e-06
2274	0.71998	0.00495613	0.00451236	0.0046002	0.25526	0.00400355	0.00337402	0.00331383		1516.3	0.781329	0.00382856	0.00489248	0.00424496	0.201869	0.00382865	1.66648e-06	4.77089e-06
2277	0.719857	0.0049394	0.0045047	0.00458477	0.255383	0.00402395	0.00337976	0.00332681		1518.3	0.781127	0.00382856	0.00489248	0.00424496	0.202071	0.00382865	1.66868e-06	4.77708e-06
2280	0.719768	0.00490404	0.00449753	0.00455794	0.255523	0.0040457	0.00337657	0.0033277		1520.3	0.780926	0.00382856	0.00489248	0.00424496	0.202273	0.00382864	1.67087e-06	4.78327e-06
2283	0.719685	0.00486143	0.00449292	0.00453174	0.255685	0.00406157	0.00336627	0.00331565		1522.3	0.780724	0.00382856	0.00489247	0.00424496	0.202475	0.00382864	1.67307e-06	4.78946e-06
2286	0.71958	0.00482577	0.00449213	0.00451836	0.255869	0.00406644	0.00335391	0.00329466		1524.3	0.780522	0.00382855	0.00489247	0.00424496	0.202677	0.00382864	1.67526e-06	4.79565e-06
2289	0.71943	0.00480931	0.00449476	0.00452483	0.256064	0.00405925	0.00334565	0.00327228		1526.31	0.780321	0.00382855	0.00489247	0.00424496	0.202878	0.00382864	1.67746e-06	4.80184e-06
2292	0.71923	0.00481804	0.00449868	0.00454969	0.256257	0.00404352	0.00334605	0.00325697		1528.31	0.780119	0.00382855	0.00489247	0.00424495	0.203079	0.00382863	1.67965e-06	4.80803e-06
2295	0.718992	0.00484934	0.00450074	0.00458335	0.256437	0.00402613	0.00335607	0.00325496		1530.31	0.779918	0.00382855	0.00489246	0.00424495	0.203281	0.00382863	1.68185e-06	4.81422e-06
2298	0.718744	0.00489268	0.00449853	0.00461216	0.256598	0.00401473	0.00337244	0.0032677		1532.31	0.779717	0.00382854	0.00489246	0.00424495	0.203482	0.00382863	1.68405e-06	4.82041e-06
2301	0.718514	0.00493307	0.00449191	0.00462431	0.256742	0.00401481	0.00338903	0.00329101		1534.31	0.779516	0.00382854	0.00489246	0.00424495	0.203683	0.00382863	1.68624e-06	4.8266e-06
2304	0.718323	0.00495632	0.00448355	0.00461499	0.256879	0.00402742	0.00339939	0.00331649		1536.31	0.779316	0.00382854	0.00489246	0.00424495	0.203883	0.00382862	1.68844e-06	4.83279e-06
2307	0.718174	0.00495409	0.00447771	0.00458848	0.257023	0.00404862	0.00339961	0.00333476		1538.31	0.779115	0.00382854	0.00489246	0.00424495	0.204084	0.00382862	1.69063e-06	4.83898e-06
2310	0.718056	0.00492704	0.0044778	0.0045561	0.257182	0.00407085	0.00339008	0.00333937		1540.31	0.778914	0.00382853	0.00489245	0.00424494	0.204284	0.00382862	1.69283e-06	4.84517e-06
2313	0.717947	0.00488457	0.00448403	0.00453123	0.257362	0.00408569	0.00337549	0.00332964		1542.31	0.778714	0.00382853	0.00489245	0.00424494	0.204485	0.00382862	1.69502e-06	4.85136e-06
2316	0.717824	0.00484135	0.00449271	0.00452354	0.257557	0.00408703	0.00336297	0.00331109		1544.31	0.778514	0.00382853	0.00489245	0.00424494	0.204685	0.00382861	1.69722e-06	4.85755e-06
2319	0.717673	0.00481188	0.0044978	0.00453516	0.257757	0.00407342	0.00335921	0.00329307		1546.31	0.778314	0.00382853	0.00489245	0.00424494	0.204885	0.00382861	1.69942e-06	4.86374e-06
2322	0.717489	0.00480526	0.00449414	0.00456032	0.257951	0.00404854	0.00336766	0.00328463		1548.31	0.778114	0.00382853	0.00489245	0.00424494	0.205085	0.00382861	1.70161e-06	4.86993e-06
2325	0.71728	0.00482212	0.00448051	0.00458839	0.258132	0.00401985	0.00338701	0.00329039		1550.31	0.777914	0.00382852	0.00489244	0.00424494	0.205285	0.00382861	1.70381e-06	4.87612e-06
2328	0.717059	0.00485476	0.00446089	0.00460861	0.258301	0.00399591	0.00341147	0.00330852		1552.31	0.777715	0.00382852	0.00489244	0.00424493	0.205484	0.00382861	1.706e-06	4.88231e-06
2331	0.71684	0.0048904	0.00444295	0.00461434	0.258464	0.00398342	0.00343285	0.00333158		1554.31	0.777515	0.00382852	0.00489244	0.00424493	0.205684	0.0038286	1.7082e-06	4.8885e-06
2334	0.716633	0.00491587	0.00443456	0.00460511	0.258632	0.00398505	0.00344366	0.00335015		1556.31	0.777316	0.00382852	0.00489244	0.00424493	0.205883	0.0038286	1.71039e-06	4.89469e-06
2337	0.716445	0.00492216	0.00444004	0.00458591	0.258811	0.00399885	0.00344005	0.00335723		1558.31	0.777116	0.00382851	0.00489243	0.00424493	0.206082	0.0038286	1.71259e-06	4.90088e-06
2340	0.716275	0.0049072	0.00445798	0.00456453	0.259002	0.00401907	0.00342349	0.00335141		1560.31	0.776917	0.00382851	0.00489243	0.00424493	0.206282	0.0038286	1.71478e-06	4.90707e-06
2343	0.716119	0.00487611	0.00448181	0.00454832	0.259199	0.00403813	0.00340056	0.00333736		1562.31	0.776718	0.00382851	0.00489243	0.00424493	0.20648	0.00382859	1.71698e-06	4.91326e-06
2346	0.715971	0.00483906	0.00450255	0.00454173	0.259392	0.004049	0.00338075	0.00332331		1564.31	0.77652	0.00382851	0.00489243	0.00424492	0.206679	0.00382859	1.71918e-06	4.91945e-06
2349	0.715823	0.00480778	0.0045126	0.00454521	0.259574	0.00404717	0.00337293	0.0033171		1566.31	0.776321	0.0038285	0.00489243	0.00424492	0.206878	0.00382859	1.72137e-06	4.92564e-06
2352	0.715666	0.00479183	0.00450878	0.00455561	0.259742	0.00403192	0.0033819	0.00332253		1568.31	0.776122	0.0038285	0.00489242	0.00424492	0.207076	0.00382859	1.72357e-06	4.93183e-06
2355	0.715493	0.00479575	0.00449346	0.00456763	0.2599	0.00400652	0.00340614	0.00333786		1570.31	0.775924	0.0038285	0.00489242	0.00424492	0.207275	0.00382858	1.72576e-06	4.93802e-06
2358	0.715302	0.00481784	0.00447352	0.00457574	0.260058	0.0039774	0.00343803	0.00335696		1572.31	0.775726	0.0038285	0.00489242	0.00424492	0.207473	0.00382858	1.72796e-06	4.9442e-06
2361	0.715097	0.00485087	0.00445774	0.00457622	0.260227	0.00395242	0.00346645	0.00337238		1574.31	0.775528	0.00382849	0.00489242	0.00424492	0.207671	0.00382858	1.73015e-06	4.95039e-06
2364	0.714885	0.00488426	0.00445354	0.00456852	0.26041	0.00393863	0.00348106	0.00337878		1576.32	0.77533	0.00382849	0.00489242	0.00424491	0.207869	0.00382858	1.73235e-06	4.95658e-06
2367	0.714674	0.00490724	0.00446437	0.00455559	0.260607	0.00394001	0.0034764	0.00337502		1578.32	0.775132	0.00382849	0.00489241	0.00424491	0.208067	0.00382858	1.73455e-06	4.96277e-06
2370	0.714473	0.00491204	0.0044884	0.0045428	0.260809	0.00395604	0.00345431	0.00336438		1580.32	0.774934	0.00382849	0.00489241	0.00424491	0.208265	0.00382857	1.73674e-06	4.96896e-06
2373	0.714287	0.00489635	0.00451904	0.0045356	0.261004	0.00398148	0.00342337	0.00335273		1582.32	0.774737	0.00382849	0.00489241	0.00424491	0.208462	0.00382857	1.73894e-06	4.97515e-06
2376	0.714119	0.00486423	0.00454701	0.00453699	0.261184	0.00400785	0.00339565	0.00334594		1584.32	0.774539	0.00382848	0.00489241	0.00424491	0.20866	0.00382857	1.74113e-06	4.98134e-06
2379	0.713966	0.0048252	0.00456342	0.00454573	0.261344	0.00402608	0.003382	0.00334757		1586.32	0.774342	0.00382848	0.00489241	0.00424491	0.208857	0.00382857	1.74333e-06	4.98753e-06
2382	0.713825	0.00479146	0.00456294	0.00455663	0.261489	0.00402968	0.00338779	0.00335766		1588.32	0.774145	0.00382848	0.0048924	0.0042449	0.209054	0.00382856	1.74552e-06	4.99372e-06
2385	0.713686	0.00477406	0.00454582	0.00456283	0.26163	0.00401714	0.00341087	0.00337301		1590.32	0.773948	0.00382848	0.0048924	0.0042449	0.209251	0.00382856	1.74772e-06	4.99991e-06
2388	0.713541	0.00477906	0.00451815	0.00455915	0.261779	0.00399258	0.0034426	0.00338863		1592.32	0.773751	0.00382847	0.0048924	0.0042449	0.209448	0.00382856	1.74991e-06	5.0061e-06
2391	0.713381	0.00480517	0.00448996	0.00454489	0.261944	0.0039644	0.00347127	0.00339967		1594.32	0.773554	0.00382847	0.0048924	0.0042449	0.209645	0.00382856	1.75211e-06	5.01229e-06
2394	0.713199	0.00484382	0.00447171	0.00452443	0.262129	0.00394223	0.0034867	0.00340317		1596.32	0.773358	0.00382847	0.00489239	0.0042449	0.209841	0.00382855	1.75431e-06	5.01848e-06
2397	0.712996	0.00488179	0.00447046	0.0045053	0.26233	0.00393345	0.00348392	0.00339913		1598.32	0.773161	0.00382847	0.00489239	0.0042449	0.210038	0.00382855	1.7565e-06	5.02467e-06
2400	0.712778	0.00490572	0.0044871	0.00449448	0.262539	0.00394057	0.00346481	0.00339039		1600.32	0.772965	0.00382846	0.00489239	0.00424489	0.210234	0.00382855	1.7587e-06	5.03086e-06
2403	0.712559	0.00490683	0.00451586	0.00449491	0.262744	0.00396046	0.00343704	0.00338161		1602.32	0.772769	0.00382846	0.00489239	0.00424489	0.21043	0.00382855	1.76089e-06	5.03705e-06
2406	0.712354	0.00488421	0.00454641	0.00450418	0.262937	0.00398575	0.00341104	0.00337741		1604.32	0.772573	0.00382846	0.00489239	0.00424489	0.210626	0.00382854	1.76309e-06	5.04324e-06
2409	0.712174	0.00484536	0.00456769	0.00451581	0.263112	0.00400774	0.00339607	0.00338054		1606.32	0.772377	0.00382846	0.00489238	0.00424489	0.210822	0.00382854	1.76528e-06	5.04943e-06
2412	0.71202	0.00480374	0.004572	0.00452264	0.263274	0.00401952	0.00339702	0.0033906		1608.32	0.772181	0.00382846	0.00489238	0.00424489	0.211018	0.00382854	1.76748e-06	5.05562e-06
2415	0.711883	0.00477422	0.00455776	0.00452025	0.263429	0.00401824	0.00341289	0.00340411		1610.32	0.771985	0.00382845	0.00489238	0.00424489	0.211214	0.00382854	1.76967e-06	5.0618e-06
2418	0.711746	0.00476792	0.00452996	0.00450879	0.263588	0.00400559	0.00343734	0.00341581		1612.32	0.77179	0.00382845	0.00489238	0.00424489	0.211409	0.00382854	1.77187e-06	5.06799e-06
2421	0.711591	0.00478828	0.00449811	0.00449234	0.263762	0.00398674	0.00346124	0.0034209		1614.32	0.771594	0.00382845	0.00489238	0.00424488	0.211605	0.00382853	1.77407e-06	5.07418e-06
2424	0.711405	0.00482973	0.00447277	0.00447649	0.263955	0.00396812	0.00347588	0.00341723		1616.32	0.771399	0.00382845	0.00489237	0.00424488	0.2118	0.00382853	1.77626e-06	5.08037e-06
2427	0.711189	0.00487947	0.00446181	0.00446552	0.264167	0.00395524	0.00347612	0.00340641		1618.32	0.771204	0.00382844	0.00489237	0.00424488	0.211995	0.00382853	1.77846e-06	5.08656e-06
2430	0.710952	0.00492171	0.00446793	0.00446086	0.264391	0.00395119	0.00346201	0.00339333		1620.32	0.771009	0.00382844	0.00489237	0.00424488	0.21219	0.00382853	1.78065e-06	5.09275e-06
2433	0.710714	0.00494306	0.00448796	0.00446105	0.264615	0.00395611	0.00343873	0.00338406		1622.32	0.770814	0.00382844	0.00489237	0.00424488	0.212385	0.00382852	1.78285e-06	5.09894e-06
2436	0.71049	0.00493703	0.00451432	0.00446314	0.26483	0.00396774	0.00341461	0.00338307		1624.32	0.77062	0.00382844	0.00489237	0.00424488	0.212579	0.00382852	1.78504e-06	5.10513e-06
2439	0.710293	0.00490624	0.00453773	0.00446414	0.265027	0.00398237	0.00339815	0.00339117		1626.33	0.770425	0.00382843	0.00489236	0.00424487	0.212774	0.00382852	1.78724e-06	5.11132e-06
2442	0.710123	0.00486157	0.00455053	0.00446198	0.265207	0.00399605	0.00339504	0.00340499		1628.33	0.770231	0.00382843	0.00489236	0.00424487	0.212968	0.00382852	1.78944e-06	5.11751e-06
2445	0.709971	0.00481849	0.00454917	0.00445575	0.265376	0.00400552	0.00340615	0.00341852		1630.33	0.770036	0.00382843	0.00489236	0.00424487	0.213163	0.00382851	1.79163e-06	5.1237e-06
2448	0.709823	0.00479191	0.00453536	0.00444552	0.265542	0.0040089	0.0034273	0.00342592		1632.33	0.769842	0.00382843	0.00489236	0.00424487	0.213357	0.00382851	1.79383e-06	5.12989e-06
2451	0.709663	0.00479133	0.00451514	0.00443241	0.265717	0.00400606	0.00345084	0.00342421		1634.33	0.769648	0.00382843	0.00489235	0.00424487	0.213551	0.00382851	1.79602e-06	5.13608e-06
2454	0.70948	0.00481789	0.00449658	0.00441879	0.265905	0.00399851	0.00346839	0.0034147		1636.33	0.769454	0.00382842	0.00489235	0.00424487	0.213745	0.00382851	1.79822e-06	5.14226e-06
2457	0.709269	0.00486414	0.00448677	0.00440818	0.266107	0.00398904	0.0034739	0.00340223		1638.33	0.769261	0.00382842	0.00489235	0.00424486	0.213938	0.00382851	1.80041e-06	5.14845e-06
2460	0.709033	0.00491668	0.00448932	0.00440427	0.266317	0.00398085	0.00346575	0.0033929		1640.33	0.769067	0.00382842	0.00489235	0.00424486	0.214132	0.0038285	1.80261e-06	5.15464e-06
2463	0.708783	0.00496047	0.00450336	0.00440922	0.266529	0.00397667	0.00344724	0.00339115		1642.33	0.768873	0.00382842	0.00489235	0.00424486	0.214325	0.0038285	1.8048e-06	5.16083e-06
2466	0.708534	0.00498367	0.00452422	0.00442179	0.266735	0.00397793	0.00342522	0.00339788		1644.33	0.76868	0.00382841	0.00489234	0.00424486	0.214519	0.0038285	1.807e-06	5.16702e-06
2469	0.708303	0.0049812	0.00454541	0.00443687	0.266931	0.00398436	0.00340755	0.00341017		1646.33	0.768487	0.00382841	0.00489234	0.00424486	0.214712	0.0038285	1.8092e-06	5.17321e-06
2472	0.708101	0.00495608	0.00456099	0.00444685	0.267117	0.00399423	0.00340018	0.0034229		1648.33	0.768294	0.00382841	0.00489234	0.00424486	0.214905	0.00382849	1.81139e-06	5.1794e-06
2475	0.707932	0.00491817	0.00456745	0.00444491	0.267296	0.00400497	0.00340515	0.00343109		1650.33	0.768101	0.00382841	0.00489234	0.00424485	0.215098	0.00382849	1.81359e-06	5.18559e-06
2478	0.707788	0.0048807	0.00456451	0.00442857	0.267472	0.00401403	0.00342007	0.00343208		1652.33	0.767908	0.0038284	0.00489234	0.00424485	0.215291	0.00382849	1.81578e-06	5.19178e-06
2481	0.707653	0.00485587	0.00455485	0.00440167	0.267649	0.00401956	0.00343932	0.00342647		1654.33	0.767715	0.0038284	0.00489233	0.00424485	0.215483	0.00382849	1.81798e-06	5.19797e-06
2484	0.707509	0.00485095	0.00454285	0.0043735	0.267829	0.0040208	0.00345621	0.00341756		1656.33	0.767523	0.0038284	0.00489233	0.00424485	0.215676	0.00382848	1.82017e-06	5.20416e-06
2487	0.707339	0.00486624	0.00453307	0.00435502	0.268014	0.00401803	0.00346546	0.00340981		1658.33	0.767331	0.0038284	0.00489233	0.00424485	0.215868	0.00382848	1.82237e-06	5.21034e-06
2490	0.707136	0.00489555	0.00452869	0.00435399	0.268201	0.00401239	0.00346485	0.0034069		1660.33	0.767138	0.0038284	0.00489233	0.00424485	0.216061	0.00382848	1.82456e-06	5.21653e-06
2493	0.706907	0.00492886	0.00453053	0.00437116	0.26839	0.00400555	0.00345562	0.00341044		1662.33	0.766946	0.00382839	0.00489232	0.00424484	0.216253	0.00382848	1.82676e-06	5.22272e-06
2496	0.706667	0.00495617	0.00453689	0.00439953	0.268579	0.00399946	0.00344168	0.00341941		1664.33	0.766754	0.00382839	0.00489232	0.00424484	0.216445	0.00382847	1.82895e-06	5.22891e-06
2499	0.706436	0.00497097	0.00454429	0.00442701	0.268767	0.00399606	0.0034278	0.00343078		1666.33	0.766562	0.00382839	0.00489232	0.00424484	0.216637	0.00382847	1.83115e-06	5.2351e-06
2502	0.70623	0.00497203	0.00454885	0.00444146	0.268952	0.00399699	0.00341793	0.00344065		1668.33	0.766371	0.00382839	0.00489232	0.00424484	0.216828	0.00382847	1.83335e-06	5.24129e-06
2505	0.706056	0.00496296	0.00454787	0.00443572	0.269135	0.00400308	0.00341393	0.00344575		1670.33	0.766179	0.00382838	0.00489232	0.00424484	0.21702	0.00382847	1.83554e-06	5.24748e-06
2508	0.705909	0.00495005	0.00454094	0.00441046	0.269316	0.00401391	0.00341538	0.00344465		1672.33	0.765988	0.00382838	0.00489231	0.00424484	0.217211	0.00382847	1.83774e-06	5.25367e-06
2511	0.705777	0.00493937	0.00453012	0.00437387	0.269494	0.00402747	0.00342024	0.00343832		1674.33	0.765796	0.00382838	0.00489231	0.00424483	0.217403	0.00382846	1.83993e-06	5.25986e-06
2514	0.705644	0.00493458	0.00451903	0.00433829	0.269668	0.00404045	0.00342593	0.00342982		1676.34	0.765605	0.00382838	0.00489231	0.00424483	0.217594	0.00382846	1.84213e-06	5.26604e-06
2517	0.705495	0.0049362	0.00451135	0.00431539	0.26984	0.00404897	0.00343031	0.0034231		1678.34	0.765414	0.00382837	0.00489231	0.00424483	0.217785	0.00382846	1.84432e-06	5.27223e-06
2520	0.705325	0.00494241	0.00450923	0.00431187	0.270008	0.00404994	0.00343217	0.00342132		1680.34	0.765223	0.00382837	0.00489231	0.00424483	0.217976	0.00382846	1.84652e-06	5.27842e-06
2523	0.705136	0.00495078	0.00451237	0.00432715	0.270175	0.00404239	0.00343123	0.00342542		1682.34	0.765032	0.00382837	0.0048923	0.00424483	0.218167	0.00382845	1.84871e-06	5.28461e-06
2526	0.704936	0.00495971	0.00451814	0.00435387	0.270342	0.00402819	0.00342793	0.00343358		1684.34	0.764842	0.00382837	0.0048923	0.00424483	0.218357	0.00382845	1.85091e-06	5.2908e-06
2529	0.704738	0.00496894	0.0045227	0.00438077	0.270512	0.00401186	0.00342318	0.00344193		1686.34	0.764651	0.00382837	0.0048923	0.00424483	0.218548	0.00382845	1.85311e-06	5.29699e-06
2532	0.704554	0.00497899	0.00452273	0.00439683	0.270684	0.00399915	0.00341821	0.00344645		1688.34	0.764461	0.00382836	0.0048923	0.00424482	0.218738	0.00382845	1.8553e-06	5.30318e-06
2535	0.704388	0.00498984	0.00451688	0.00439536	0.270855	0.00399508	0.00341447	0.00344494		1690.34	0.76427	0.00382836	0.0048923	0.00424482	0.218928	0.00382844	1.8575e-06	5.30937e-06
2538	0.704244	0.00499998	0.00450646	0.00437641	0.27102	0.00400198	0.00341328	0.0034382		1692.34	0.76408	0.00382836	0.00489229	0.00424482	0.219119	0.00382844	1.85969e-06	5.31556e-06
2541	0.704113	0.00500636	0.00449489	0.00434693	0.271175	0.00401852	0.00341531	0.00342977		1694.34	0.76389	0.00382836	0.00489229	0.00424482	0.219309	0.00382844	1.86189e-06	5.32174e-06
2544	0.703989	0.00500551	0.00448619	0.00431835	0.271317	0.00404007	0.00342011	0.00342407		1696.34	0.7637	0.00382835	0.00489229	0.00424482	0.219498	0.00382844	1.86408e-06	5.32793e-06
2547	0.703859	0.00499535	0.00448318	0.00430233	0.271449	0.00406029	0.00342606	0.00342415		1698.34	0.763511	0.00382835	0.00489229	0.00424482	0.219688	0.00382843	1.86628e-06	5.33412e-06
2550	0.703719	0.00497677	0.0044862	0.00430624	0.271578	0.00407351	0.00343093	0.00342995		1700.34	0.763321	0.00382835	0.00489228	0.00424481	0.219878	0.00382843	1.86847e-06	5.34031e-06
2553	0.703566	0.00495405	0.00449285	0.00432985	0.271709	0.00407681	0.00343293	0.00343817		1702.34	0.763132	0.00382835	0.00489228	0.00424481	0.220067	0.00382843	1.87067e-06	5.3465e-06
2556	0.703407	0.00493383	0.0044991	0.00436489	0.271849	0.00407111	0.00343166	0.00344378		1704.34	0.762942	0.00382834	0.00489228	0.00424481	0.220257	0.00382843	1.87287e-06	5.35269e-06
2559	0.703249	0.00492276	0.00450116	0.00439784	0.271998	0.00406087	0.00342853	0.00344243		1706.34	0.762753	0.00382834	0.00489228	0.00424481	0.220446	0.00382843	1.87506e-06	5.35888e-06
2562	0.703102	0.00492479	0.00449726	0.0044152	0.272149	0.00405235	0.00342622	0.0034326		1708.34	0.762564	0.00382834	0.00489228	0.00424481	0.220635	0.00382842	1.87726e-06	5.36507e-06
2565	0.702971	0.00493925	0.00448868	0.00440928	0.272296	0.00405126	0.00342735	0.00341651		1710.34	0.762375	0.00382834	0.00489227	0.00424481	0.220824	0.00382842	1.87945e-06	5.37125e-06
2568	0.702854	0.00496052	0.00447932	0.00438193	0.272431	0.00406053	0.00343314	0.00339931		1712.34	0.762186	0.00382834	0.00489227	0.0042448	0.221013	0.00382842	1.88165e-06	5.37744e-06
2571	0.702743	0.00497975	0.00447405	0.00434441	0.27255	0.00407913	0.00344269	0.003387		1714.34	0.761998	0.00382833	0.00489227	0.0042448	0.221201	0.00382842	1.88384e-06	5.38363e-06
2574	0.702626	0.00498806	0.00447645	0.0043131	0.272657	0.00410249	0.00345332	0.0033839		1716.34	0.761809	0.00382833	0.00489227	0.0042448	0.22139	0.00382841	1.88604e-06	5.38982e-06
2577	0.702494	0.00498002	0.00448696	0.00430257	0.272759	0.00412415	0.00346188	0.00339074		1718.34	0.761621	0.00382833	0.00489227	0.0042448	0.221578	0.00382841	1.88823e-06	5.39601e-06
2580	0.702346	0.00495608	0.0045022	0.00431904	0.272868	0.00413833	0.00346624	0.00340418		1720.34	0.761432	0.00382833	0.00489226	0.0042448	0.221766	0.00382841	1.89043e-06	5.4022e-06
2583	0.702188	0.00492282	0.00451604	0.00435733	0.272989	0.00414206	0.00346631	0.00341796		1722.34	0.761244	0.00382832	0.00489226	0.0042448	0.221955	0.00382841	1.89262e-06	5.40839e-06
2586	0.702031	0.00489077	0.0045221	0.00440265	0.273128	0.00413629	0.00346395	0.00342536		1724.34	0.761056	0.00382832	0.00489226	0.00424479	0.222143	0.0038284	1.89482e-06	5.41457e-06
2589	0.701888	0.00487058	0.00451652	0.00443677	0.273279	0.00412537	0.00346188	0.00342194		1726.35	0.760868	0.00382832	0.00489226	0.00424479	0.222331	0.0038284	1.89702e-06	5.42076e-06
2592	0.701765	0.00486889	0.00450003	0.00444574	0.273435	0.00411535	0.00346228	0.00340756		1728.35	0.760681	0.00382832	0.00489226	0.00424479	0.222518	0.0038284	1.89921e-06	5.42695e-06
2595	0.701661	0.0048857	0.00447814	0.00442568	0.273586	0.00411158	0.00346571	0.00338677		1730.35	0.760493	0.00382831	0.00489225	0.00424479	0.222706	0.0038284	1.90141e-06	5.43314e-06
2598	0.701564	0.00491411	0.0044593	0.00438415	0.273723	0.00411685	0.00347096	0.00336719		1732.35	0.760306	0.00382831	0.00489225	0.00424479	0.222893	0.0038284	1.9036e-06	5.43933e-06
2601	0.701462	0.0049428	0.00445168	0.00433656	0.273844	0.00413053	0.00347588	0.00335651		1734.35	0.760118	0.00382831	0.00489225	0.00424479	0.223081	0.00382839	1.9058e-06	5.44552e-06
2604	0.701342	0.00496024	0.00445984	0.00429949	0.273951	0.00414898	0.00347859	0.00335925		1736.35	0.759931	0.00382831	0.00489225	0.00424478	0.223268	0.00382839	1.90799e-06	5.45171e-06
2607	0.701202	0.004959	0.00448264	0.00428407	0.274052	0.00416697	0.00347838	0.00337473		1738.35	0.759744	0.0038283	0.00489224	0.00424478	0.223455	0.00382839	1.91019e-06	5.45789e-06
2610	0.701046	0.00493854	0.0045133	0.00429224	0.274158	0.00417947	0.00347595	0.00339714		1740.35	0.759557	0.0038283	0.00489224	0.00424478	0.223642	0.00382839	1.91238e-06	5.46408e-06
2613	0.700884	0.00490531	0.00454164	0.00431717	0.274278	0.00418329	0.00347284	0.0034179		1742.35	0.75937	0.0038283	0.00489224	0.00424478	0.223829	0.00382838	1.91458e-06	5.47027e-06
2616	0.700727	0.00487025	0.00455769	0.00434714	0.27442	0.00417806	0.00347063	0.0034291		1744.35	0.759183	0.0038283	0.00489224	0.00424478	0.224016	0.00382838	1.91677e-06	5.47646e-06
2619	0.700585	0.0048446	0.00455534	0.00437066	0.274581	0.00416633	0.00347032	0.00342684		1746.35	0.758997	0.0038283	0.00489224	0.00424478	0.224202	0.00382838	1.91897e-06	5.48265e-06
2622	0.700458	0.00483581	0.00453468	0.00438049	0.274753	0.00415275	0.00347215	0.0034127		1748.35	0.75881	0.00382829	0.00489223	0.00424477	0.224389	0.00382838	1.92117e-06	5.48884e-06
2625	0.700341	0.00484506	0.00450221	0.00437526	0.274925	0.0041426	0.00347588	0.00339298		1750.35	0.758624	0.00382829	0.00489223	0.00424477	0.224575	0.00382837	1.92336e-06	5.49502e-06
2628	0.700227	0.00486724	0.00446856	0.00435855	0.275082	0.00414002	0.00348098	0.00337591		1752.35	0.758438	0.00382829	0.00489223	0.00424477	0.224761	0.00382837	1.92556e-06	5.50121e-06
2631	0.700106	0.00489326	0.00444479	0.00433663	0.275218	0.00414653	0.00348668	0.0033683		1754.35	0.758252	0.00382829	0.00489223	0.00424477	0.224947	0.00382837	1.92775e-06	5.5074e-06
2634	0.699973	0.0049135	0.00443835	0.00431612	0.275334	0.00416036	0.00349189	0.00337289		1756.35	0.758066	0.00382828	0.00489223	0.00424477	0.225133	0.00382837	1.92995e-06	5.51359e-06
2637	0.699828	0.00492117	0.00445036	0.0043023	0.275439	0.00417692	0.00349517	0.00338761		1758.35	0.75788	0.00382828	0.00489222	0.00424477	0.225319	0.00382837	1.93214e-06	5.51978e-06
2640	0.699672	0.0049142	0.0044752	0.00429833	0.275548	0.00419036	0.00349526	0.00340667		1760.35	0.757694	0.00382828	0.00489222	0.00424476	0.225505	0.00382836	1.93434e-06	5.52597e-06
2643	0.699512	0.00489538	0.00450259	0.00430493	0.275675	0.00419568	0.00349183	0.00342312		1762.35	0.757509	0.00382828	0.00489222	0.00424476	0.22569	0.00382836	1.93653e-06	5.53215e-06
2646	0.699354	0.0048708	0.00452145	0.00432019	0.275825	0.00419065	0.00348617	0.00343147		1764.35	0.757323	0.00382827	0.00489222	0.00424476	0.225876	0.00382836	1.93873e-06	5.53834e-06
2649	0.699204	0.0048474	0.00452402	0.00433983	0.275997	0.00417679	0.00348115	0.00342957		1766.35	0.757138	0.00382827	0.00489222	0.00424476	0.226061	0.00382836	1.94092e-06	5.54453e-06
2652	0.699065	0.00483054	0.00450873	0.00435801	0.276179	0.00415903	0.00348023	0.0034191		1768.35	0.756953	0.00382827	0.00489221	0.00424476	0.226246	0.00382835	1.94312e-06	5.55072e-06
2655	0.698937	0.0048223	0.00448071	0.00436899	0.276357	0.00414401	0.00348576	0.00340468		1770.35	0.756768	0.00382827	0.00489221	0.00424476	0.226431	0.00382835	1.94532e-06	5.55691e-06
2658	0.698816	0.00482112	0.00444974	0.0043693	0.276517	0.00413771	0.00349749	0.00339208		1772.35	0.756583	0.00382827	0.00489221	0.00424476	0.226616	0.00382835	1.94751e-06	5.5631e-06
2661	0.698695	0.00482292	0.00442649	0.00435941	0.276655	0.00414322	0.00351207	0.00338613		1774.35	0.756398	0.00382826	0.00489221	0.00424475	0.226801	0.00382835	1.94971e-06	5.56928e-06
2664	0.698565	0.0048231	0.00441847	0.00434406	0.276776	0.00415946	0.00352426	0.00338908		1776.36	0.756214	0.00382826	0.0048922	0.00424475	0.226985	0.00382834	1.9519e-06	5.57547e-06
2667	0.698421	0.00481888	0.00442722	0.00433061	0.276892	0.00418136	0.00352921	0.00339979		1778.36	0.756029	0.00382826	0.0048922	0.00424475	0.22717	0.00382834	1.9541e-06	5.58166e-06
2670	0.698258	0.00481063	0.0044479	0.00432605	0.277016	0.00420158	0.00352485	0.00341418		1780.36	0.755845	0.00382826	0.0048922	0.00424475	0.227354	0.00382834	1.95629e-06	5.58785e-06
2673	0.69808	0.00480173	0.00447126	0.00433377	0.27716	0.00421304	0.00351321	0.00342678		1782.36	0.75566	0.00382825	0.0048922	0.00424475	0.227538	0.00382834	1.95849e-06	5.59404e-06
2676	0.697893	0.00479681	0.00448745	0.00435192	0.277327	0.00421145	0.0034998	0.00343276		1784.36	0.755476	0.00382825	0.0048922	0.00424475	0.227723	0.00382834	1.96068e-06	5.60023e-06
2679	0.697708	0.00479918	0.00448986	0.00437396	0.277511	0.00419689	0.00349136	0.00342999		1786.36	0.755292	0.00382825	0.00489219	0.00424474	0.227907	0.00382833	1.96288e-06	5.60641e-06
2682	0.697535	0.0048088	0.00447777	0.00439152	0.2777	0.00417385	0.00349287	0.00341988		1788.36	0.755109	0.00382825	0.00489219	0.00424474	0.22809	0.00382833	1.96507e-06	5.6126e-06
2685	0.69738	0.00482197	0.00445643	0.00439809	0.277882	0.00414969	0.00350518	0.00340692		1790.36	0.754925	0.00382824	0.00489219	0.00424474	0.228274	0.00382833	1.96727e-06	5.61879e-06
2688	0.697239	0.00483295	0.00443484	0.00439181	0.278048	0.00413207	0.00352453	0.00339684		1792.36	0.754741	0.00382824	0.00489219	0.00424474	0.228458	0.00382833	1.96947e-06	5.62498e-06
2691	0.697106	0.00483672	0.00442198	0.00437609	0.278195	0.00412626	0.00354401	0.00339415		1794.36	0.754558	0.00382824	0.00489219	0.00424474	0.228641	0.00382832	1.97166e-06	5.63117e-06
2694	0.696966	0.0048316	0.00442318	0.00435785	0.278332	0.00413332	0.00355642	0.00340013		1796.36	0.754374	0.00382824	0.00489218	0.00424474	0.228825	0.00382832	1.97386e-06	5.63735e-06
2697	0.69681	0.00482017	0.00443815	0.00434436	0.278468	0.00414973	0.00355735	0.00341237		1798.36	0.754191	0.00382823	0.00489218	0.00424473	0.229008	0.00382832	1.97605e-06	5.64354e-06
2700	0.696632	0.00480814	0.00446133	0.00434023	0.278617	0.00416864	0.00354703	0.00342575		1800.36	0.754008	0.00382823	0.00489218	0.00424473	0.229191	0.00382832	1.97825e-06	5.64973e-06
2703	0.696437	0.00480169	0.00448443	0.00434597	0.278784	0.00418236	0.00353029	0.00343484		1802.36	0.753825	0.00382823	0.00489218	0.00424473	0.229374	0.00382831	1.98044e-06	5.65592e-06
2706	0.696232	0.00480473	0.00449992	0.00435833	0.278969	0.00418503	0.00351469	0.00343624		1804.36	0.753642	0.00382823	0.00489217	0.00424473	0.229557	0.00382831	1.98264e-06	5.66211e-06
2709	0.69603	0.00481726	0.00450391	0.00437211	0.279165	0.00417461	0.0035075	0.00343011		1806.36	0.753459	0.00382823	0.00489217	0.00424473	0.229739	0.00382831	1.98483e-06	5.66829e-06
2712	0.695839	0.00483568	0.00449734	0.00438224	0.279359	0.00415352	0.00351289	0.00341986		1808.36	0.753277	0.00382822	0.00489217	0.00424473	0.229922	0.00382831	1.98703e-06	5.67448e-06
2715	0.695665	0.00485453	0.00448494	0.00438529	0.279542	0.0041276	0.00353025	0.0034105		1810.36	0.753094	0.00382822	0.00489217	0.00424472	0.230104	0.00382831	1.98922e-06	5.68067e-06
2718	0.695505	0.00486889	0.00447281	0.00438016	0.279708	0.00410404	0.00355445	0.00340619		1812.36	0.752912	0.00382822	0.00489217	0.00424472	0.230287	0.0038283	1.99142e-06	5.68686e-06
2721	0.695355	0.00487603	0.00446561	0.00436804	0.27986	0.00408882	0.00357764	0.00340836		1814.36	0.75273	0.00382822	0.00489216	0.00424472	0.230469	0.0038283	1.99361e-06	5.69305e-06
2724	0.695208	0.00487601	0.00446492	0.00435194	0.280007	0.00408486	0.0035922	0.00341511		1816.36	0.752548	0.00382821	0.00489216	0.00424472	0.230651	0.0038283	1.99581e-06	5.69923e-06
2727	0.695056	0.00487105	0.00446915	0.00433609	0.280161	0.00409122	0.00359357	0.00342231		1818.36	0.752366	0.00382821	0.00489216	0.00424472	0.230833	0.0038283	1.99801e-06	5.70542e-06
2730	0.694894	0.00486429	0.00447498	0.00432494	0.28033	0.00410369	0.00358197	0.00342577		1820.36	0.752184	0.00382821	0.00489216	0.00424472	0.231015	0.00382829	2.0002e-06	5.71161e-06
2733	0.69472	0.00485864	0.00447929	0.0043219	0.280518	0.00411645	0.00356247	0.00342336		1822.36	0.752002	0.00382821	0.00489216	0.00424471	0.231197	0.00382829	2.0024e-06	5.7178e-06
2736	0.694534	0.00485611	0.00448051	0.00432797	0.280718	0.00412414	0.0035432	0.0034162		1824.36	0.751821	0.0038282	0.00489215	0.00424471	0.231378	0.00382829	2.00459e-06	5.72399e-06
2739	0.694339	0.00485757	0.00447882	0.00434102	0.28092	0.00412358	0.0035323	0.00340816		1826.37	0.751639	0.0038282	0.00489215	0.00424471	0.23156	0.00382829	2.00679e-06	5.73017e-06
2742	0.694141	0.00486284	0.00447533	0.00435611	0.281111	0.00411476	0.00353479	0.00340399		1828.37	0.751458	0.0038282	0.00489215	0.00424471	0.231741	0.00382828	2.00898e-06	5.73636e-06
2745	0.69395	0.00487085	0.00447093	0.00436718	0.281283	0.00410056	0.00355049	0.00340694		1830.37	0.751277	0.0038282	0.00489215	0.00424471	0.231922	0.00382828	2.01118e-06	5.74255e-06
2748	0.693771	0.00487981	0.00446573	0.00436945	0.281438	0.00408549	0.00357396	0.00341697		1832.37	0.751096	0.0038282	0.00489215	0.00424471	0.232103	0.00382828	2.01337e-06	5.74874e-06
2751	0.693609	0.00488745	0.00445931	0.00436149	0.281582	0.00407395	0.00359663	0.00343059		1834.37	0.750915	0.00382819	0.00489214	0.0042447	0.232284	0.00382828	2.01557e-06	5.75493e-06
2754	0.693462	0.00489152	0.00445147	0.00434593	0.281728	0.0040686	0.0036103	0.00344233		1836.37	0.750734	0.00382819	0.00489214	0.0042447	0.232465	0.00382828	2.01776e-06	5.76111e-06
2757	0.693323	0.00489035	0.00444294	0.00432836	0.281888	0.00406943	0.00361045	0.0034473		1838.37	0.750553	0.00382819	0.00489214	0.0042447	0.232646	0.00382827	2.01996e-06	5.7673e-06
2760	0.693184	0.00488336	0.00443524	0.00431483	0.282067	0.00407401	0.00359814	0.00344344		1840.37	0.750373	0.00382819	0.00489214	0.0042447	0.232826	0.00382827	2.02215e-06	5.77349e-06
2763	0.693038	0.00487134	0.00442999	0.0043093	0.282261	0.00407863	0.00357941	0.0034326		1842.37	0.750192	0.00382818	0.00489213	0.0042447	0.233007	0.00382827	2.02435e-06	5.77968e-06
2766	0.69288	0.00485644	0.00442803	0.00431215	0.282461	0.00407992	0.00356274	0.0034197		1844.37	0.750012	0.00382818	0.00489213	0.0042447	0.233187	0.00382827	2.02654e-06	5.78586e-06
2769	0.692712	0.00484184	0.00442899	0.00432042	0.282655	0.0040763	0.00355542	0.00341053		1846.37	0.749832	0.00382818	0.00489213	0.0042447	0.233367	0.00382826	2.02874e-06	5.79205e-06
2772	0.692535	0.00483117	0.00443161	0.00432958	0.282835	0.0040686	0.00356068	0.00340917		1848.37	0.749652	0.00382818	0.00489213	0.00424469	0.233547	0.00382826	2.03094e-06	5.79824e-06
2775	0.692352	0.00482776	0.00443455	0.00433581	0.282998	0.00405968	0.00357654	0.00341636		1850.37	0.749472	0.00382817	0.00489213	0.00424469	0.233727	0.00382826	2.03313e-06	5.80443e-06
2778	0.692164	0.00483363	0.00443701	0.00433756	0.283149	0.0040532	0.00359684	0.0034294		1852.37	0.749292	0.00382817	0.00489212	0.00424469	0.233907	0.00382826	2.03533e-06	5.81062e-06
2781	0.691972	0.00484856	0.00443875	0.00433577	0.283296	0.00405198	0.00361383	0.00344356		1854.37	0.749112	0.00382817	0.00489212	0.00424469	0.234087	0.00382825	2.03752e-06	5.8168e-06
2784	0.691777	0.00486945	0.00443979	0.00433282	0.283449	0.00405666	0.0036213	0.00345415		1856.37	0.748933	0.00382817	0.00489212	0.00424469	0.234266	0.00382825	2.03972e-06	5.82299e-06
2787	0.691585	0.00489066	0.00443997	0.00433092	0.283613	0.00406526	0.00361685	0.00345834		1858.37	0.748753	0.00382816	0.00489212	0.00424469	0.234446	0.00382825	2.04191e-06	5.82918e-06
2790	0.691402	0.00490542	0.00443911	0.00433102	0.28379	0.0040738	0.00360276	0.00345589		1860.37	0.748574	0.00382816	0.00489212	0.00424468	0.234625	0.00382825	2.04411e-06	5.83537e-06
2793	0.691233	0.00490819	0.00443762	0.00433255	0.283977	0.00407789	0.00358508	0.00344877		1862.37	0.748395	0.00382816	0.00489211	0.00424468	0.234804	0.00382825	2.0463e-06	5.84155e-06
2796	0.69108	0.00489696	0.00443698	0.00433422	0.284166	0.00407459	0.00357144	0.00344008		1864.37	0.748216	0.00382816	0.00489211	0.00424468	0.234983	0.00382824	2.0485e-06	5.84774e-06
2799	0.690935	0.00487468	0.00443957	0.00433507	0.284351	0.00406389	0.00356813	0.00343281		1866.37	0.748037	0.00382816	0.00489211	0.00424468	0.235162	0.00382824	2.05069e-06	5.85393e-06
2802	0.690787	0.00484874	0.00444745	0.00433525	0.284526	0.00404905	0.00357773	0.00342904		1868.37	0.747858	0.00382815	0.00489211	0.00424468	0.235341	0.00382824	2.05289e-06	5.86012e-06
2805	0.690622	0.00482864	0.00446069	0.00433595	0.28469	0.00403552	0.00359788	0.0034295		1870.37	0.747679	0.00382815	0.00489211	0.00424468	0.235519	0.00382824	2.05508e-06	5.8663e-06
2808	0.690434	0.00482247	0.00447636	0.00433877	0.284845	0.00402884	0.00362188	0.00343353		1872.37	0.747501	0.00382815	0.0048921	0.00424467	0.235698	0.00382823	2.05728e-06	5.87249e-06
2811	0.690222	0.00483367	0.00448911	0.00434465	0.284998	0.00403233	0.00364112	0.00343935		1874.37	0.747322	0.00382815	0.0048921	0.00424467	0.235876	0.00382823	2.05948e-06	5.87868e-06
2814	0.689998	0.00485941	0.00449343	0.00435326	0.285157	0.00404545	0.00364836	0.00344449		1876.38	0.747144	0.00382814	0.0048921	0.00424467	0.236055	0.00382823	2.06167e-06	5.88487e-06
2817	0.689778	0.00489135	0.00448665	0.0043629	0.28533	0.00406376	0.00364084	0.00344657		1878.38	0.746966	0.00382814	0.0048921	0.00424467	0.236233	0.00382823	2.06387e-06	5.89105e-06
2820	0.689577	0.00491852	0.00447096	0.0043712	0.285517	0.00408041	0.00362168	0.00344416		1880.38	0.746788	0.00382814	0.00489209	0.00424467	0.236411	0.00382822	2.06606e-06	5.89724e-06
2823	0.689401	0.00493134	0.00445303	0.00437615	0.285713	0.00408884	0.00359893	0.00343754		1882.38	0.74661	0.00382814	0.00489209	0.00424467	0.236589	0.00382822	2.06826e-06	5.90343e-06
2826	0.689249	0.00492518	0.0044412	0.00437699	0.285911	0.0040854	0.00358242	0.00342882		1884.38	0.746432	0.00382813	0.00489209	0.00424466	0.236767	0.00382822	2.07045e-06	5.90962e-06
2829	0.689111	0.00490204	0.00444127	0.0043746	0.286099	0.004071	0.00357968	0.00342119		1886.38	0.746254	0.00382813	0.00489209	0.00424466	0.236944	0.00382822	2.07265e-06	5.9158e-06
2832	0.688974	0.00486979	0.00445328	0.00437102	0.28627	0.00405086	0.00359262	0.00341755		1888.38	0.746077	0.00382813	0.00489209	0.00424466	0.237122	0.00382822	2.07484e-06	5.92199e-06
2835	0.688827	0.00483922	0.00447094	0.00436848	0.286426	0.00403264	0.00361653	0.00341904		1890.38	0.745899	0.00382813	0.00489208	0.00424466	0.237299	0.00382821	2.07704e-06	5.92818e-06
2838	0.688665	0.00482011	0.00448429	0.0043683	0.286572	0.00402337	0.00364193	0.00342436		1892.38	0.745722	0.00382813	0.00489208	0.00424466	0.237477	0.00382821	2.07923e-06	5.93437e-06
2841	0.68849	0.00481783	0.00448439	0.00437029	0.286722	0.00402674	0.00365851	0.00343034		1894.38	0.745545	0.00382812	0.00489208	0.00424466	0.237654	0.00382821	2.08143e-06	5.94055e-06
2844	0.688308	0.00483171	0.0044677	0.00437306	0.286885	0.00404148	0.0036596	0.00343358		1896.38	0.745368	0.00382812	0.00489208	0.00424465	0.237831	0.00382821	2.08362e-06	5.94674e-06
2847	0.688124	0.00485572	0.00443797	0.00437489	0.287068	0.00406173	0.00364508	0.00343227		1898.38	0.745191	0.00382812	0.00489208	0.00424465	0.238008	0.0038282	2.08582e-06	5.95293e-06
2850	0.687943	0.00488104	0.0044047	0.00437482	0.287268	0.00407917	0.00362146	0.00342719		1900.38	0.745014	0.00382812	0.00489207	0.00424465	0.238185	0.0038282	2.08801e-06	5.95912e-06
2853	0.687766	0.00489926	0.00437891	0.00437323	0.287476	0.00408613	0.00359917	0.00342127		1902.38	0.744837	0.00382811	0.00489207	0.00424465	0.238361	0.0038282	2.09021e-06	5.9653e-06
2856	0.687592	0.00490521	0.00436834	0.0043715	0.287678	0.00407855	0.0035881	0.00341799		1904.38	0.744661	0.00382811	0.00489207	0.00424465	0.238538	0.0038282	2.0924e-06	5.97149e-06
2859	0.68742	0.00489818	0.00437427	0.00437105	0.287867	0.00405768	0.00359336	0.00341938		1906.38	0.744484	0.00382811	0.00489207	0.00424465	0.238715	0.00382819	2.0946e-06	5.97768e-06
2862	0.68725	0.00488157	0.00439121	0.00437224	0.288037	0.00402994	0.00361319	0.00342496		1908.38	0.744308	0.00382811	0.00489207	0.00424464	0.238891	0.00382819	2.0968e-06	5.98387e-06
2865	0.687087	0.0048612	0.00440945	0.00437402	0.288192	0.00400474	0.00363971	0.00343208		1910.38	0.744132	0.0038281	0.00489206	0.00424464	0.239067	0.00382819	2.09899e-06	5.99005e-06
2868	0.686931	0.00484318	0.00441899	0.00437441	0.288341	0.00399123	0.00366232	0.00343748		1912.38	0.743956	0.0038281	0.00489206	0.00424464	0.239243	0.00382819	2.10119e-06	5.99624e-06
2871	0.686783	0.0048321	0.00441341	0.00437167	0.288493	0.00399483	0.00367215	0.00343905		1914.38	0.74378	0.0038281	0.00489206	0.00424464	0.239419	0.00382819	2.10338e-06	6.00243e-06
2874	0.68664	0.00483017	0.00439203	0.00436549	0.288655	0.004015	0.00366576	0.00343688		1916.38	0.743604	0.0038281	0.00489206	0.00424464	0.239595	0.00382818	2.10558e-06	6.00862e-06
2877	0.686492	0.00483726	0.00436002	0.00435731	0.288828	0.00404512	0.00364649	0.00343294		1918.38	0.743428	0.0038281	0.00489205	0.00424464	0.239771	0.00382818	2.10777e-06	6.0148e-06
2880	0.686333	0.00485162	0.00432652	0.00434977	0.289012	0.00407461	0.00362304	0.00342966		1920.38	0.743253	0.00382809	0.00489205	0.00424463	0.239946	0.00382818	2.10997e-06	6.02099e-06
2883	0.686153	0.00487059	0.00430145	0.00434539	0.289202	0.00409276	0.00360582	0.00342851		1922.38	0.743077	0.00382809	0.00489205	0.00424463	0.240122	0.00382818	2.11216e-06	6.02718e-06
2886	0.685952	0.0048911	0.00429221	0.00434541	0.289394	0.00409274	0.00360272	0.00342921		1924.38	0.742902	0.00382809	0.00489205	0.00424463	0.240297	0.00382817	2.11436e-06	6.03336e-06
2889	0.685735	0.00490982	0.00430097	0.00434923	0.289584	0.00407441	0.00361593	0.00343019		1926.39	0.742727	0.00382809	0.00489205	0.00424463	0.240472	0.00382817	2.11655e-06	6.03955e-06
2892	0.685514	0.00492323	0.0043237	0.00435496	0.289769	0.0040446	0.00364111	0.00342989		1928.39	0.742552	0.00382808	0.00489204	0.00424463	0.240647	0.00382817	2.11875e-06	6.04574e-06
2895	0.685302	0.00492809	0.00435143	0.00436056	0.289946	0.00401469	0.00366914	0.00342793		1930.39	0.742377	0.00382808	0.00489204	0.00424463	0.240822	0.00382817	2.12094e-06	6.05193e-06
2898	0.685113	0.00492252	0.0043734	0.00436508	0.290114	0.00399632	0.00368981	0.00342543		1932.39	0.742202	0.00382808	0.00489204	0.00424463	0.240997	0.00382816	2.12314e-06	6.05811e-06
2901	0.68495	0.00490717	0.00438124	0.00436908	0.290275	0.00399687	0.00369586	0.00342427		1934.39	0.742027	0.00382808	0.00489204	0.00424462	0.241172	0.00382816	2.12533e-06	6.0643e-06
2904	0.684807	0.00488607	0.00437235	0.00437423	0.290432	0.00401657	0.00368585	0.00342577		1936.39	0.741852	0.00382807	0.00489204	0.00424462	0.241347	0.00382816	2.12753e-06	6.07049e-06
2907	0.684667	0.00486612	0.00435108	0.00438201	0.290591	0.00404839	0.00366468	0.00342967		1938.39	0.741678	0.00382807	0.00489203	0.00424462	0.241521	0.00382816	2.12972e-06	6.07667e-06
2910	0.684513	0.00485515	0.00432679	0.00439252	0.290757	0.00408075	0.00364158	0.0034341		1940.39	0.741503	0.00382807	0.00489203	0.00424462	0.241695	0.00382815	2.13192e-06	6.08286e-06
2913	0.684329	0.00485896	0.00430982	0.00440383	0.290934	0.0041021	0.00362639	0.00343661		1942.39	0.741329	0.00382807	0.00489203	0.00424462	0.24187	0.00382815	2.13412e-06	6.08905e-06
2916	0.684113	0.00487851	0.00430698	0.00441255	0.291123	0.00410545	0.00362553	0.00343564		1944.39	0.741155	0.00382807	0.00489203	0.00424462	0.242044	0.00382815	2.13631e-06	6.09524e-06
2919	0.683876	0.00490857	0.00431876	0.00441527	0.291319	0.00409099	0.00363943	0.00343149		1946.39	0.740981	0.00382806	0.00489202	0.00424461	0.242218	0.00382815	2.13851e-06	6.10142e-06
2922	0.683639	0.00493891	0.00433954	0.00441032	0.291518	0.00406585	0.00366233	0.00342622		1948.39	0.740807	0.00382806	0.00489202	0.00424461	0.242392	0.00382815	2.1407e-06	6.10761e-06
2925	0.683423	0.00495769	0.00436054	0.0043989	0.291711	0.00404121	0.00368468	0.00342248		1950.39	0.740633	0.00382806	0.00489202	0.00424461	0.242565	0.00382814	2.1429e-06	6.1138e-06
2928	0.683242	0.00495608	0.00437394	0.00438498	0.291896	0.00402782	0.00369699	0.00342213		1952.39	0.74046	0.00382806	0.00489202	0.00424461	0.242739	0.00382814	2.14509e-06	6.11998e-06
2931	0.683096	0.00493205	0.0043761	0.00437385	0.292072	0.00403183	0.00369365	0.00342536		1954.39	0.740286	0.00382805	0.00489202	0.00424461	0.242913	0.00382814	2.14729e-06	6.12617e-06
2934	0.68297	0.00489162	0.00436856	0.00437	0.292241	0.00405252	0.00367518	0.00343085		1956.39	0.740113	0.00382805	0.00489201	0.00424461	0.243086	0.00382814	2.14948e-06	6.13236e-06
2937	0.682844	0.00484696	0.00435655	0.00437504	0.292411	0.0040826	0.00364789	0.00343669		1958.39	0.73994	0.00382805	0.00489201	0.0042446	0.243259	0.00382813	2.15168e-06	6.13855e-06
2940	0.682696	0.0048118	0.00434617	0.00438691	0.292585	0.00411102	0.00362141	0.00344147		1960.39	0.739766	0.00382805	0.00489201	0.0042446	0.243432	0.00382813	2.15387e-06	6.14473e-06
2943	0.682517	0.00479617	0.0043417	0.00440043	0.292768	0.00412715	0.00360486	0.00344483		1962.39	0.739593	0.00382804	0.00489201	0.0042446	0.243606	0.00382813	2.15607e-06	6.15092e-06
2946	0.682308	0.00480276	0.00434427	0.00440934	0.292961	0.0041247	0.0036034	0.00344732		1964.39	0.73942	0.00382804	0.00489201	0.0042446	0.243778	0.00382813	2.15826e-06	6.15711e-06
2949	0.68208	0.00482619	0.00435208	0.00440864	0.293163	0.00410403	0.00361637	0.00344973		1966.39	0.739248	0.00382804	0.004892	0.0042446	0.243951	0.00382812	2.16046e-06	6.16329e-06
2952	0.681852	0.0048556	0.00436178	0.00439652	0.293372	0.0040721	0.00363761	0.00345253		1968.39	0.739075	0.00382804	0.004892	0.0042446	0.244124	0.00382812	2.16265e-06	6.16948e-06
2955	0.681639	0.00487912	0.00436995	0.00437493	0.293583	0.00403996	0.00365798	0.0034557		1970.39	0.738902	0.00382803	0.004892	0.00424459	0.244296	0.00382812	2.16485e-06	6.17567e-06
2958	0.681449	0.00488834	0.00437421	0.00434879	0.293793	0.00401875	0.0036689	0.003459		1972.39	0.73873	0.00382803	0.004892	0.00424459	0.244469	0.00382812	2.16704e-06	6.18185e-06
2961	0.681281	0.00488083	0.00437376	0.00432413	0.293997	0.00401567	0.00366572	0.00346231		1974.39	0.738558	0.00382803	0.004892	0.00424459	0.244641	0.00382812	2.16924e-06	6.18804e-06
2964	0.681126	0.00486025	0.00436937	0.00430607	0.294191	0.00403137	0.00364952	0.00346574		1976.4	0.738385	0.00382803	0.00489199	0.00424459	0.244813	0.00382811	2.17143e-06	6.19423e-06
2967	0.680973	0.00483429	0.00436316	0.0042973	0.294377	0.00405972	0.00362671	0.00346945		1978.4	0.738213	0.00382803	0.00489199	0.00424459	0.244986	0.00382811	2.17363e-06	6.20041e-06
2970	0.680808	0.00481162	0.00435795	0.00429744	0.294555	0.00409018	0.00360637	0.00347334		1980.4	0.738041	0.00382802	0.00489199	0.00424459	0.245157	0.00382811	2.17582e-06	6.2066e-06
2973	0.680626	0.00479911	0.00435646	0.00430353	0.29473	0.00411185	0.00359655	0.00347693		1982.4	0.73787	0.00382802	0.00489199	0.00424458	0.245329	0.00382811	2.17802e-06	6.21279e-06
2976	0.680422	0.00479996	0.00436018	0.00431123	0.294908	0.00411757	0.00360085	0.00347964		1984.4	0.737698	0.00382802	0.00489198	0.00424458	0.245501	0.0038281	2.18022e-06	6.21898e-06
2979	0.680203	0.00481304	0.00436852	0.00431633	0.295095	0.00410671	0.00361696	0.00348123		1986.4	0.737526	0.00382802	0.00489198	0.00424458	0.245673	0.0038281	2.18241e-06	6.22516e-06
2982	0.679975	0.00483338	0.00437877	0.00431613	0.295292	0.00408519	0.00363767	0.00348212		1988.4	0.737355	0.00382801	0.00489198	0.00424458	0.245844	0.0038281	2.18461e-06	6.23135e-06
2985	0.67975	0.00485363	0.00438708	0.00431024	0.295499	0.00406301	0.00365403	0.00348321		1990.4	0.737183	0.00382801	0.00489198	0.00424458	0.246015	0.0038281	2.1868e-06	6.23754e-06
2988	0.679537	0.00486628	0.00439024	0.0043005	0.295712	0.00405014	0.00365915	0.00348535		1992.4	0.737012	0.00382801	0.00489198	0.00424458	0.246187	0.00382809	2.189e-06	6.24372e-06
2991	0.67934	0.00486618	0.00438739	0.00429014	0.295924	0.00405247	0.00365105	0.00348863		1994.4	0.736841	0.00382801	0.00489197	0.00424457	0.246358	0.00382809	2.19119e-06	6.24991e-06
2994	0.679157	0.00485266	0.00438064	0.00428246	0.296133	0.00406955	0.00363324	0.00349221		1996.4	0.73667	0.003828	0.00489197	0.00424457	0.246529	0.00382809	2.19339e-06	6.2561e-06
2997	0.67898	0.00483013	0.00437419	0.00427948	0.296334	0.00409503	0.003613	0.00349479		1998.4	0.736499	0.003828	0.00489197	0.00424457	0.2467	0.00382809	2.19558e-06	6.26228e-06
3000	0.678798	0.00480685	0.00437221	0.00428129	0.296528	0.00411954	0.00359812	0.00349543		2000.4	0.736328	0.003828	0.00489197	0.00424457	0.24687	0.00382809	2.19778e-06	6.26847e-06
3003	0.678604	0.00479186	0.00437672	0.00428624	0.296718	0.00413469	0.00359381	0.00349431		2002.4	0.736158	0.003828	0.00489197	0.00424457	0.247041	0.00382808	2.19997e-06	6.27466e-06
3006	0.678395	0.00479135	0.00438642	0.00429183	0.296905	0.0041366	0.00360077	0.0034928		2004.4	0.735987	0.003828	0.00489196	0.00424457	0.247212	0.00382808	2.20217e-06	6.28084e-06
3009	0.678174	0.00480588	0.00439744	0.00429591	0.297091	0.00412724	0.00361536	0.00349263		2006.4	0.735817	0.00382799	0.00489196	0.00424457	0.247382	0.00382808	2.20436e-06	6.28703e-06
3012	0.67795	0.00482997	0.00440528	0.00429743	0.297278	0.00411333	0.00363131	0.00349471		2008.4	0.735647	0.00382799	0.00489196	0.00424456	0.247552	0.00382808	2.20656e-06	6.29322e-06
3015	0.677731	0.00485418	0.00440716	0.00429657	0.297467	0.00410315	0.00364232	0.00349831		2010.4	0.735476	0.00382799	0.00489196	0.00424456	0.247722	0.00382807	2.20875e-06	6.2994e-06
3018	0.677523	0.00486889	0.00440328	0.00429415	0.297662	0.00410289	0.0036443	0.00350127		2012.4	0.735306	0.00382799	0.00489196	0.00424456	0.247893	0.00382807	2.21095e-06	6.30559e-06
3021	0.677329	0.00486804	0.00439657	0.00429094	0.297864	0.00411396	0.00363655	0.00350131		2014.4	0.735136	0.00382798	0.00489195	0.00424456	0.248062	0.00382807	2.21314e-06	6.31178e-06
3024	0.677145	0.00485137	0.00439104	0.00428724	0.298074	0.00413246	0.00362164	0.00349769		2016.4	0.734967	0.00382798	0.00489195	0.00424456	0.248232	0.00382807	2.21534e-06	6.31796e-06
3027	0.676966	0.00482407	0.00438976	0.00428304	0.29829	0.00415098	0.00360414	0.00349214		2018.4	0.734797	0.00382798	0.00489195	0.00424456	0.248402	0.00382806	2.21753e-06	6.32415e-06
3030	0.676786	0.00479443	0.00439349	0.00427849	0.298508	0.00416177	0.00358895	0.00348839		2020.4	0.734627	0.00382798	0.00489195	0.00424455	0.248572	0.00382806	2.21973e-06	6.33034e-06
3033	0.676603	0.00477058	0.00440051	0.00427425	0.298722	0.00416019	0.00357977	0.00349018		2022.4	0.734458	0.00382797	0.00489194	0.00424455	0.248741	0.00382806	2.22192e-06	6.33652e-06
3036	0.676414	0.00475779	0.00440753	0.0042714	0.298925	0.00414663	0.00357815	0.00349894		2024.4	0.734289	0.00382797	0.00489194	0.00424455	0.24891	0.00382806	2.22412e-06	6.34271e-06
3039	0.676223	0.00475728	0.00441106	0.00427076	0.299116	0.00412647	0.00358335	0.00351246		2026.41	0.734119	0.00382797	0.00489194	0.00424455	0.24908	0.00382805	2.22631e-06	6.3489e-06
3042	0.67603	0.0047667	0.0044086	0.00427209	0.299296	0.00410783	0.00359283	0.00352543		2028.41	0.73395	0.00382797	0.00489194	0.00424455	0.249249	0.00382805	2.22851e-06	6.35508e-06
3045	0.675842	0.00478156	0.00439947	0.00427382	0.29947	0.00409825	0.00360315	0.00353185		2030.41	0.733781	0.00382797	0.00489194	0.00424455	0.249418	0.00382805	2.2307e-06	6.36127e-06
3048	0.67566	0.00479691	0.00438498	0.00427349	0.299644	0.00410166	0.00361097	0.00352819		2032.41	0.733612	0.00382796	0.00489193	0.00424454	0.249586	0.00382805	2.2329e-06	6.36746e-06
3051	0.675484	0.00480856	0.00436833	0.00426907	0.299823	0.00411687	0.003614	0.00351545		2034.41	0.733444	0.00382796	0.00489193	0.00424454	0.249755	0.00382805	2.23509e-06	6.37364e-06
3054	0.675314	0.00481364	0.0043539	0.00426018	0.300009	0.00413808	0.00361159	0.00349916		2036.41	0.733275	0.00382796	0.00489193	0.00424454	0.249924	0.00382804	2.23729e-06	6.37983e-06
3057	0.675145	0.00481084	0.00434611	0.00424878	0.3002	0.00415723	0.00360485	0.00348702		2038.41	0.733107	0.00382796	0.00489193	0.00424454	0.250092	0.00382804	2.23949e-06	6.38601e-06
3060	0.674972	0.00480039	0.00434787	0.00423857	0.300393	0.00416701	0.00359631	0.00348537		2040.41	0.732938	0.00382795	0.00489193	0.00424454	0.250261	0.00382804	2.24168e-06	6.3922e-06
3063	0.674793	0.00478405	0.00435909	0.00423345	0.300582	0.00416343	0.00358901	0.00349608		2042.41	0.73277	0.00382795	0.00489192	0.00424454	0.250429	0.00382804	2.24388e-06	6.39839e-06
3066	0.674608	0.00476492	0.00437604	0.00423567	0.300767	0.00414711	0.00358553	0.00351552		2044.41	0.732602	0.00382795	0.00489192	0.00424453	0.250597	0.00382803	2.24607e-06	6.40457e-06
3069	0.674424	0.00474686	0.00439228	0.00424457	0.300946	0.00412286	0.00358706	0.00353599		2046.41	0.732434	0.00382795	0.00489192	0.00424453	0.250765	0.00382803	2.24827e-06	6.41076e-06
3072	0.674246	0.0047336	0.00440098	0.00425663	0.301122	0.00409807	0.00359306	0.00354913		2048.41	0.732266	0.00382794	0.00489192	0.00424453	0.250933	0.00382803	2.25046e-06	6.41695e-06
3075	0.674082	0.00472773	0.00439794	0.00426683	0.301295	0.00408028	0.00360152	0.00354954		2050.41	0.732098	0.00382794	0.00489192	0.00424453	0.251101	0.00382803	2.25266e-06	6.42313e-06
3078	0.67393	0.00472991	0.00438381	0.00427081	0.301463	0.00407489	0.00360977	0.00353716		2052.41	0.73193	0.00382794	0.00489191	0.00424453	0.251269	0.00382802	2.25485e-06	6.42932e-06
3081	0.673787	0.00473877	0.00436423	0.00426682	0.301627	0.00408354	0.00361551	0.00351727		2054.41	0.731763	0.00382794	0.00489191	0.00424453	0.251436	0.00382802	2.25705e-06	6.43551e-06
3084	0.673643	0.0047514	0.00434755	0.00425655	0.301782	0.00410358	0.00361756	0.00349821		2056.41	0.731595	0.00382794	0.00489191	0.00424452	0.251604	0.00382802	2.25924e-06	6.44169e-06
3087	0.673487	0.00476424	0.00434105	0.00424457	0.30193	0.00412878	0.00361628	0.0034878		2058.41	0.731428	0.00382793	0.00489191	0.00424452	0.251771	0.00382802	2.26144e-06	6.44788e-06
3090	0.673314	0.00477402	0.00434746	0.00423629	0.302073	0.00415125	0.00361324	0.00349023		2060.41	0.731261	0.00382793	0.0048919	0.00424452	0.251938	0.00382802	2.26363e-06	6.45407e-06
3093	0.673127	0.00477836	0.00436365	0.00423554	0.302216	0.00416385	0.00361054	0.00350452		2062.41	0.731094	0.00382793	0.0048919	0.00424452	0.252105	0.00382801	2.26583e-06	6.46025e-06
3096	0.672936	0.00477606	0.00438218	0.00424277	0.302365	0.0041626	0.00360988	0.00352512		2064.41	0.730927	0.00382793	0.0048919	0.00424452	0.252272	0.00382801	2.26802e-06	6.46644e-06
3099	0.672756	0.00476719	0.00439493	0.00425474	0.302523	0.00414803	0.0036119	0.00354426		2066.41	0.73076	0.00382792	0.0048919	0.00424452	0.252439	0.00382801	2.27022e-06	6.47262e-06
3102	0.672596	0.00475322	0.00439708	0.00426594	0.302692	0.00412508	0.00361595	0.00355496		2068.41	0.730593	0.00382792	0.0048919	0.00424451	0.252606	0.00382801	2.27241e-06	6.47881e-06
3105	0.672461	0.00473707	0.00438914	0.0042711	0.302867	0.00410147	0.00362044	0.00355355		2070.41	0.730426	0.00382792	0.00489189	0.00424451	0.252773	0.003828	2.27461e-06	6.485e-06
3108	0.672342	0.00472293	0.00437644	0.00426768	0.303041	0.00408494	0.0036237	0.00354088		2072.41	0.73026	0.00382792	0.00489189	0.00424451	0.252939	0.003828	2.2768e-06	6.49118e-06
3111	0.672227	0.00471535	0.00436622	0.00425705	0.303207	0.00408058	0.00362473	0.00352198		2074.41	0.730093	0.00382791	0.00489189	0.00424451	0.253106	0.003828	2.279e-06	6.49737e-06
3114	0.672098	0.00471767	0.00436409	0.00424387	0.303359	0.00408909	0.00362364	0.00350423		2076.42	0.729927	0.00382791	0.00489189	0.00424451	0.253272	0.003828	2.28119e-06	6.50356e-06
3117	0.671945	0.00473028	0.00437158	0.0042339	0.303496	0.00410666	0.00362141	0.00349479		2078.42	0.729761	0.00382791	0.00489189	0.00424451	0.253438	0.00382799	2.28339e-06	6.50974e-06
3120	0.671769	0.00474959	0.00438577	0.0042313	0.303621	0.00412654	0.00361919	0.00349794		2080.42	0.729595	0.00382791	0.00489188	0.0042445	0.253604	0.00382799	2.28558e-06	6.51593e-06
3123	0.671579	0.0047686	0.00440092	0.00423674	0.303742	0.00414161	0.00361755	0.00351324		2082.42	0.729429	0.0038279	0.00489188	0.0042445	0.25377	0.00382799	2.28778e-06	6.52211e-06
3126	0.671394	0.00477928	0.00441096	0.00424708	0.303871	0.00414689	0.00361621	0.00353544		2084.42	0.729263	0.0038279	0.00489188	0.0042445	0.253936	0.00382799	2.28997e-06	6.5283e-06
3129	0.671229	0.0047759	0.00441174	0.00425693	0.304015	0.00414109	0.00361439	0.00355613		2086.42	0.729097	0.0038279	0.00489188	0.0042445	0.254102	0.00382799	2.29217e-06	6.53449e-06
3132	0.671095	0.00475795	0.00440232	0.00426116	0.304178	0.00412676	0.00361167	0.00356702		2088.42	0.728932	0.0038279	0.00489187	0.0042445	0.254267	0.00382798	2.29436e-06	6.54067e-06
3135	0.670989	0.00473108	0.00438498	0.00425742	0.304357	0.00410902	0.00360852	0.00356339		2090.42	0.728766	0.0038279	0.00489187	0.0042445	0.254433	0.00382798	2.29656e-06	6.54686e-06
3138	0.670895	0.00470524	0.00436439	0.00424729	0.304541	0.00409356	0.00360643	0.00354637		2092.42	0.728601	0.00382789	0.00489187	0.0042445	0.254598	0.00382798	2.29875e-06	6.55304e-06
3141	0.670795	0.00469073	0.00434632	0.00423578	0.304717	0.00408467	0.00360717	0.00352281		2094.42	0.728436	0.00382789	0.00489187	0.00424449	0.254763	0.00382798	2.30095e-06	6.55923e-06
3144	0.670671	0.00469373	0.00433589	0.00422909	0.304872	0.00408409	0.00361173	0.00350258		2096.42	0.72827	0.00382789	0.00489187	0.00424449	0.254928	0.00382797	2.30314e-06	6.56542e-06
3147	0.670512	0.00471336	0.00433595	0.0042317	0.305003	0.0040907	0.0036195	0.00349439		2098.42	0.728105	0.00382789	0.00489186	0.00424449	0.255093	0.00382797	2.30534e-06	6.5716e-06
3150	0.670324	0.00474178	0.00434592	0.00424417	0.305113	0.00410131	0.00362824	0.0035019		2100.42	0.727941	0.00382788	0.00489186	0.00424449	0.255258	0.00382797	2.30753e-06	6.57779e-06
3153	0.670124	0.00476736	0.00436156	0.00426254	0.305216	0.00411188	0.00363493	0.003522		2102.42	0.727776	0.00382788	0.00489186	0.00424449	0.255423	0.00382797	2.30973e-06	6.58397e-06
3156	0.669934	0.00477961	0.00437634	0.00427985	0.305328	0.00411898	0.00363699	0.00354616		2104.42	0.727611	0.00382788	0.00489186	0.00424449	0.255588	0.00382796	2.31192e-06	6.59016e-06
3159	0.669773	0.00477368	0.00438398	0.00428912	0.305462	0.0041207	0.00363344	0.00356422		2106.42	0.727446	0.00382788	0.00489186	0.00424448	0.255752	0.00382796	2.31412e-06	6.59635e-06
3162	0.669647	0.00475235	0.00438118	0.00428648	0.305622	0.00411714	0.00362534	0.0035689		2108.42	0.727282	0.00382787	0.00489185	0.00424448	0.255917	0.00382796	2.31631e-06	6.60253e-06
3165	0.669546	0.0047247	0.00436935	0.00427298	0.305802	0.00411002	0.00361536	0.00355907		2110.42	0.727118	0.00382787	0.00489185	0.00424448	0.256081	0.00382796	2.31851e-06	6.60872e-06
3168	0.669451	0.00470203	0.00435405	0.00425431	0.305989	0.00410186	0.00360682	0.00354003		2112.42	0.726953	0.00382787	0.00489185	0.00424448	0.256245	0.00382796	2.3207e-06	6.6149e-06
3171	0.669341	0.00469296	0.00434243	0.00423841	0.306167	0.00409497	0.00360262	0.00352088		2114.42	0.726789	0.00382787	0.00489185	0.00424448	0.25641	0.00382795	2.3229e-06	6.62109e-06
3174	0.6692	0.00469978	0.00433962	0.00423215	0.306323	0.00409067	0.00360434	0.00351028		2116.42	0.726625	0.00382787	0.00489185	0.00424448	0.256574	0.00382795	2.3251e-06	6.62728e-06
3177	0.669029	0.00471773	0.00434618	0.00423855	0.306455	0.00408903	0.00361201	0.00351259		2118.42	0.726462	0.00382786	0.00489184	0.00424447	0.256737	0.00382795	2.32729e-06	6.63346e-06
3180	0.668842	0.00473739	0.00435785	0.00425554	0.306567	0.00408928	0.00362416	0.00352623		2120.42	0.726298	0.00382786	0.00489184	0.00424447	0.256901	0.00382795	2.32949e-06	6.63965e-06
3183	0.668659	0.00474899	0.00436797	0.00427686	0.306673	0.0040904	0.00363822	0.00354487		2122.42	0.726134	0.00382786	0.00489184	0.00424447	0.257065	0.00382794	2.33168e-06	6.64583e-06
3186	0.668499	0.00474673	0.00437125	0.00429452	0.306785	0.00409183	0.00365117	0.00356078		2124.42	0.725971	0.00382786	0.00489184	0.00424447	0.257228	0.00382794	2.33388e-06	6.65202e-06
3189	0.668366	0.00473119	0.00436664	0.0043019	0.306912	0.00409361	0.00366012	0.00356832		2126.43	0.725807	0.00382785	0.00489183	0.00424447	0.257392	0.00382794	2.33607e-06	6.65821e-06
3192	0.668254	0.00470884	0.00435792	0.00429612	0.307057	0.00409621	0.00366309	0.00356622		2128.43	0.725644	0.00382785	0.00489183	0.00424447	0.257555	0.00382794	2.33827e-06	6.66439e-06
3195	0.668147	0.00468901	0.00435144	0.00427911	0.307216	0.00409988	0.0036597	0.00355739		2130.43	0.725481	0.00382785	0.00489183	0.00424446	0.257718	0.00382793	2.34046e-06	6.67058e-06
3198	0.668027	0.0046799	0.00435253	0.00425675	0.307381	0.00410424	0.00365155	0.00354699		2132.43	0.725318	0.00382785	0.00489183	0.00424446	0.257881	0.00382793	2.34266e-06	6.67676e-06
3201	0.667883	0.00468517	0.00436246	0.00423661	0.307543	0.0041082	0.00364199	0.00353977		2134.43	0.725155	0.00382784	0.00489183	0.00424446	0.258044	0.00382793	2.34485e-06	6.68295e-06
3204	0.667714	0.00470275	0.00437776	0.00422519	0.307697	0.00411036	0.00363524	0.00353808		2136.43	0.724992	0.00382784	0.00489182	0.00424446	0.258207	0.00382793	2.34705e-06	6.68914e-06
3207	0.66753	0.00472604	0.00439216	0.00422545	0.30784	0.00410978	0.00363488	0.00354135		2138.43	0.724829	0.00382784	0.00489182	0.00424446	0.25837	0.00382792	2.34924e-06	6.69532e-06
3210	0.667346	0.00474671	0.00439992	0.0042359	0.307975	0.00410661	0.0036424	0.00354691		2140.43	0.724666	0.00382784	0.00489182	0.00424446	0.258533	0.00382792	2.35144e-06	6.70151e-06
3213	0.667176	0.00475782	0.00439866	0.0042512	0.308106	0.00410221	0.00365647	0.00355146		2142.43	0.724504	0.00382784	0.00489182	0.00424445	0.258695	0.00382792	2.35363e-06	6.70769e-06
3216	0.667027	0.00475601	0.00439019	0.00426431	0.308238	0.00409868	0.00367332	0.00355249		2144.43	0.724341	0.00382783	0.00489182	0.00424445	0.258857	0.00382792	2.35583e-06	6.71388e-06
3219	0.666899	0.00474217	0.00437907	0.00426919	0.308376	0.00409796	0.00368827	0.00354908		2146.43	0.724179	0.00382783	0.00489181	0.00424445	0.25902	0.00382792	2.35802e-06	6.72006e-06
3222	0.666784	0.00472067	0.00436995	0.0042631	0.308521	0.00410086	0.00369759	0.00354211		2148.43	0.724017	0.00382783	0.00489181	0.00424445	0.259182	0.00382791	2.36022e-06	6.72625e-06
3225	0.666675	0.00469776	0.00436534	0.0042476	0.308674	0.00410657	0.00369996	0.00353381		2150.43	0.723855	0.00382783	0.00489181	0.00424445	0.259344	0.00382791	2.36241e-06	6.73244e-06
3228	0.666559	0.00467978	0.00436488	0.00422801	0.308831	0.00411295	0.0036968	0.00352702		2152.43	0.723693	0.00382782	0.00489181	0.00424445	0.259506	0.00382791	2.36461e-06	6.73862e-06
3231	0.66643	0.00467149	0.00436621	0.00421141	0.308988	0.00411752	0.0036914	0.00352416		2154.43	0.723531	0.00382782	0.00489181	0.00424444	0.259668	0.00382791	2.3668e-06	6.74481e-06
3234	0.666281	0.00467483	0.00436677	0.00420398	0.309141	0.00411868	0.0036874	0.00352624		2156.43	0.723369	0.00382782	0.0048918	0.00424444	0.259829	0.0038279	2.369e-06	6.75099e-06
3237	0.666115	0.00468826	0.00436517	0.00420859	0.309287	0.00411654	0.00368733	0.00353221		2158.43	0.723208	0.00382782	0.0048918	0.00424444	0.259991	0.0038279	2.37119e-06	6.75718e-06
3240	0.665936	0.00470684	0.00436159	0.00422365	0.309428	0.00411288	0.0036919	0.00353908		2160.43	0.723046	0.00382781	0.0048918	0.00424444	0.260153	0.0038279	2.37339e-06	6.76336e-06
3243	0.665756	0.00472351	0.00435724	0.0042437	0.309567	0.00411025	0.00370012	0.00354298		2162.43	0.722885	0.00382781	0.0048918	0.00424444	0.260314	0.0038279	2.37558e-06	6.76955e-06
3246	0.665586	0.00473125	0.0043534	0.00426156	0.309706	0.00411074	0.00370996	0.0035408		2164.43	0.722724	0.00382781	0.00489179	0.00424444	0.260475	0.00382789	2.37778e-06	6.77574e-06
3249	0.665436	0.00472554	0.00435083	0.00427123	0.30985	0.00411493	0.00371916	0.00353183		2166.43	0.722563	0.00382781	0.00489179	0.00424444	0.260636	0.00382789	2.37997e-06	6.78192e-06
3252	0.665308	0.00470634	0.00434972	0.00427037	0.31	0.00412167	0.00372578	0.00351848		2168.43	0.722402	0.0038278	0.00489179	0.00424443	0.260797	0.00382789	2.38217e-06	6.78811e-06
3255	0.665194	0.0046785	0.00434996	0.00426112	0.310153	0.0041288	0.00372853	0.00350553		2170.43	0.722241	0.0038278	0.00489179	0.00424443	0.260958	0.00382789	2.38436e-06	6.79429e-06
3258	0.665082	0.0046503	0.00435132	0.00424902	0.310308	0.00413422	0.00372708	0.00349818		2172.43	0.72208	0.0038278	0.00489179	0.00424443	0.261119	0.00382789	2.38656e-06	6.80048e-06
3261	0.664958	0.00463059	0.00435342	0.00424036	0.310458	0.00413684	0.00372238	0.00349964		2174.43	0.721919	0.0038278	0.00489178	0.00424443	0.26128	0.00382788	2.38875e-06	6.80666e-06
3264	0.664813	0.00462544	0.00435545	0.00423947	0.310603	0.0041369	0.00371674	0.00350943		2176.44	0.721758	0.0038278	0.00489178	0.00424443	0.26144	0.00382788	2.39095e-06	6.81285e-06
3267	0.664647	0.00463575	0.00435622	0.004247	0.310741	0.0041356	0.00371339	0.00352335		2178.44	0.721598	0.00382779	0.00489178	0.00424443	0.261601	0.00382788	2.39314e-06	6.81903e-06
3270	0.66447	0.00465677	0.00435459	0.00425998	0.310874	0.00413441	0.00371542	0.00353518		2180.44	0.721438	0.00382779	0.00489178	0.00424442	0.261761	0.00382788	2.39534e-06	6.82522e-06
3273	0.664294	0.00467977	0.00435016	0.00427356	0.311005	0.00413449	0.00372421	0.00353942		2182.44	0.721277	0.00382779	0.00489178	0.00424442	0.261922	0.00382787	2.39753e-06	6.83141e-06
3276	0.664133	0.0046952	0.00434381	0.00428321	0.311137	0.00413646	0.00373836	0.00353384		2184.44	0.721117	0.00382779	0.00489177	0.00424442	0.262082	0.00382787	2.39973e-06	6.83759e-06
3279	0.663993	0.00469626	0.00433752	0.00428658	0.311272	0.00414053	0.00375365	0.0035206		2186.44	0.720957	0.00382778	0.00489177	0.00424442	0.262242	0.00382787	2.40192e-06	6.84378e-06
3282	0.663874	0.0046814	0.00433353	0.00428408	0.311411	0.0041466	0.00376461	0.00350532		2188.44	0.720797	0.00382778	0.00489177	0.00424442	0.262402	0.00382787	2.40412e-06	6.84996e-06
3285	0.663767	0.00465488	0.00433319	0.00427819	0.311551	0.00415423	0.00376705	0.00349462		2190.44	0.720637	0.00382778	0.00489177	0.00424442	0.262561	0.00382786	2.40631e-06	6.85615e-06
3288	0.663663	0.00462501	0.00433613	0.004272	0.311688	0.00416235	0.00376022	0.00349317		2192.44	0.720478	0.00382778	0.00489177	0.00424441	0.262721	0.00382786	2.40851e-06	6.86233e-06
3291	0.663552	0.00460107	0.00434038	0.00426767	0.311821	0.00416914	0.00374758	0.00350167		2194.44	0.720318	0.00382777	0.00489176	0.00424441	0.262881	0.00382786	2.4107e-06	6.86852e-06
3294	0.663429	0.00458986	0.0043434	0.00426553	0.311948	0.00417232	0.00373538	0.00351664		2196.44	0.720159	0.00382777	0.00489176	0.00424441	0.26304	0.00382786	2.4129e-06	6.8747e-06
3297	0.663296	0.00459348	0.00434339	0.00426417	0.312071	0.00417009	0.00372978	0.00353214		2198.44	0.719999	0.00382777	0.00489176	0.00424441	0.2632	0.00382786	2.41509e-06	6.88089e-06
3300	0.663156	0.00460904	0.00434015	0.00426143	0.312195	0.00416227	0.00373387	0.00354247		2200.44	0.71984	0.00382777	0.00489176	0.00424441	0.263359	0.00382785	2.41729e-06	6.88707e-06
3303	0.663014	0.00463035	0.00433498	0.00425587	0.312323	0.0041512	0.0037462	0.00354465		2202.44	0.719681	0.00382777	0.00489175	0.00424441	0.263518	0.00382785	2.41948e-06	6.89326e-06
3306	0.662875	0.00465061	0.00432967	0.00424791	0.312454	0.00414149	0.00376156	0.00353957		2204.44	0.719522	0.00382776	0.00489175	0.0042444	0.263677	0.00382785	2.42168e-06	6.89945e-06
3309	0.662739	0.00466506	0.00432532	0.00424007	0.312587	0.00413858	0.00377355	0.00353131		2206.44	0.719363	0.00382776	0.00489175	0.0042444	0.263836	0.00382785	2.42387e-06	6.90563e-06
3312	0.662607	0.00467227	0.00432162	0.0042359	0.312714	0.00414634	0.00377754	0.00352511		2208.44	0.719204	0.00382776	0.00489175	0.0042444	0.263995	0.00382784	2.42607e-06	6.91182e-06
3315	0.662476	0.00467394	0.00431709	0.00423817	0.312832	0.0041648	0.00377261	0.00352494		2210.44	0.719045	0.00382776	0.00489175	0.0042444	0.264153	0.00382784	2.42826e-06	6.918e-06
3318	0.662346	0.0046733	0.00431003	0.0042471	0.312941	0.00418927	0.00376151	0.00353185		2212.44	0.718887	0.00382775	0.00489174	0.0042444	0.264312	0.00382784	2.43046e-06	6.92419e-06
3321	0.662219	0.00467329	0.00429964	0.00425958	0.313044	0.00421149	0.00374899	0.00354367		2214.44	0.718728	0.00382775	0.00489174	0.0042444	0.264471	0.00382784	2.43265e-06	6.93037e-06
3324	0.662099	0.00467514	0.0042867	0.00427009	0.313151	0.00422268	0.0037395	0.00355626		2216.44	0.71857	0.00382775	0.00489174	0.00424439	0.264629	0.00382783	2.43485e-06	6.93656e-06
3327	0.661986	0.00467823	0.00427339	0.00427294	0.313271	0.00421741	0.00373534	0.00356544		2218.44	0.718412	0.00382775	0.00489174	0.00424439	0.264787	0.00382783	2.43704e-06	6.94274e-06
3330	0.661882	0.00468089	0.00426252	0.00426499	0.313409	0.00419623	0.00373613	0.00356883		2220.44	0.718254	0.00382774	0.00489174	0.00424439	0.264945	0.00382783	2.43924e-06	6.94893e-06
3333	0.661782	0.00468181	0.00425639	0.00424754	0.313561	0.00416599	0.00373939	0.0035667		2222.44	0.718096	0.00382774	0.00489173	0.00424439	0.265103	0.00382783	2.44143e-06	6.95511e-06
3336	0.661677	0.00468123	0.00425597	0.00422638	0.313718	0.00413733	0.00374195	0.00356159		2224.44	0.717938	0.00382774	0.00489173	0.00424439	0.265261	0.00382783	2.44363e-06	6.9613e-06
3339	0.66156	0.00468122	0.0042604	0.0042098	0.31387	0.00412039	0.00374118	0.00355692		2226.45	0.71778	0.00382774	0.00489173	0.00424439	0.265419	0.00382782	2.44582e-06	6.96748e-06
3342	0.661423	0.00468494	0.00426716	0.00420534	0.314008	0.0041207	0.00373593	0.00355544		2228.45	0.717622	0.00382774	0.00489173	0.00424438	0.265577	0.00382782	2.44802e-06	6.97367e-06
3345	0.661267	0.00469509	0.00427275	0.00421643	0.314127	0.00413709	0.0037267	0.00355821		2230.45	0.717464	0.00382773	0.00489172	0.00424438	0.265734	0.00382782	2.45021e-06	6.97985e-06
3348	0.661098	0.00471222	0.00427382	0.00424052	0.314233	0.00416247	0.00371544	0.00356448		2232.45	0.717307	0.00382773	0.00489172	0.00424438	0.265892	0.00382782	2.45241e-06	6.98604e-06
3351	0.660932	0.00473382	0.00426841	0.00426956	0.314332	0.00418703	0.00370485	0.00357235		2234.45	0.71715	0.00382773	0.00489172	0.00424438	0.266049	0.00382781	2.4546e-06	6.99222e-06
3354	0.660782	0.00475473	0.00425689	0.00429283	0.314434	0.00420231	0.00369758	0.00357982		2236.45	0.716992	0.00382773	0.00489172	0.00424438	0.266207	0.00382781	2.4568e-06	6.99841e-06
3357	0.660658	0.0047689	0.00424228	0.0043011	0.314544	0.00420429	0.00369532	0.00358545		2238.45	0.716835	0.00382772	0.00489172	0.00424438	0.266364	0.00382781	2.45899e-06	7.00459e-06
3360	0.660563	0.004772	0.00422943	0.00429056	0.314664	0.00419435	0.00369803	0.00358863		2240.45	0.716678	0.00382772	0.00489171	0.00424438	0.266521	0.00382781	2.46119e-06	7.01078e-06
3363	0.660484	0.00476354	0.00422326	0.00426471	0.314794	0.00417798	0.00370376	0.00358926		2242.45	0.716521	0.00382772	0.00489171	0.00424437	0.266678	0.0038278	2.46338e-06	7.01696e-06
3366	0.660405	0.00474771	0.00422664	0.00423341	0.314929	0.00416216	0.00370916	0.00358747		2244.45	0.716364	0.00382772	0.00489171	0.00424437	0.266835	0.0038278	2.46558e-06	7.02315e-06
3369	0.660306	0.00473204	0.00423876	0.00420911	0.315067	0.00415254	0.00371089	0.00358345		2246.45	0.716208	0.00382771	0.00489171	0.00424437	0.266991	0.0038278	2.46777e-06	7.02934e-06
3372	0.660178	0.00472456	0.00425503	0.00420192	0.315204	0.00415161	0.00370712	0.00357772		2248.45	0.716051	0.00382771	0.00489171	0.00424437	0.267148	0.0038278	2.46997e-06	7.03552e-06
3375	0.660021	0.00473035	0.00426866	0.00421533	0.315336	0.00415834	0.0036987	0.00357139		2250.45	0.715895	0.00382771	0.0048917	0.00424437	0.267304	0.00382779	2.47216e-06	7.04171e-06
3378	0.659849	0.00474922	0.00427363	0.00424455	0.31546	0.00416909	0.00368901	0.00356626		2252.45	0.715738	0.00382771	0.0048917	0.00424437	0.267461	0.00382779	2.47436e-06	7.04789e-06
3381	0.659682	0.00477543	0.00426762	0.00427816	0.31557	0.00417936	0.00368252	0.00356442		2254.45	0.715582	0.00382771	0.0048917	0.00424436	0.267617	0.00382779	2.47655e-06	7.05408e-06
3384	0.659541	0.00479989	0.00425351	0.00430257	0.315667	0.00418547	0.0036826	0.00356742		2256.45	0.715426	0.0038277	0.0048917	0.00424436	0.267773	0.00382779	2.47875e-06	7.06026e-06
3387	0.659435	0.00481387	0.00423838	0.00430751	0.315754	0.00418579	0.00368966	0.00357545		2258.45	0.71527	0.0038277	0.0048917	0.00424436	0.267929	0.00382779	2.48094e-06	7.06645e-06
3390	0.65936	0.00481263	0.00423034	0.00429029	0.315838	0.00418093	0.00370068	0.00358684		2260.45	0.715114	0.0038277	0.00489169	0.00424436	0.268085	0.00382778	2.48314e-06	7.07263e-06
3393	0.659301	0.00479748	0.0042345	0.00425714	0.315928	0.00417319	0.00371057	0.00359829		2262.45	0.714958	0.0038277	0.00489169	0.00424436	0.268241	0.00382778	2.48533e-06	7.07882e-06
3396	0.659237	0.00477539	0.00425007	0.00422082	0.316031	0.0041655	0.00371457	0.00360589		2264.45	0.714802	0.00382769	0.00489169	0.00424436	0.268397	0.00382778	2.48753e-06	7.085e-06
3399	0.659151	0.0047562	0.00427026	0.00419551	0.31615	0.00416027	0.00371066	0.00360649		2266.45	0.714646	0.00382769	0.00489169	0.00424435	0.268553	0.00382778	2.48972e-06	7.09119e-06
3402	0.659036	0.00474873	0.00428529	0.00419102	0.316281	0.00415863	0.00370058	0.00359908		2268.45	0.714491	0.00382769	0.00489168	0.00424435	0.268708	0.00382777	2.49192e-06	7.09737e-06
3405	0.658896	0.00475728	0.00428694	0.00420864	0.316416	0.0041602	0.00368905	0.00358559		2270.45	0.714335	0.00382769	0.00489168	0.00424435	0.268863	0.00382777	2.49411e-06	7.10356e-06
3408	0.658748	0.00478004	0.00427278	0.00424057	0.316543	0.00416335	0.00368149	0.00357057		2272.45	0.71418	0.00382768	0.00489168	0.00424435	0.269019	0.00382777	2.49631e-06	7.10974e-06
3411	0.658608	0.00480988	0.00424751	0.0042732	0.316654	0.0041658	0.00368155	0.00355981		2274.45	0.714025	0.00382768	0.00489168	0.00424435	0.269174	0.00382777	2.4985e-06	7.11592e-06
3414	0.658491	0.0048371	0.00422111	0.00429273	0.316746	0.00416537	0.0036894	0.00355824		2276.46	0.71387	0.00382768	0.00489168	0.00424435	0.269329	0.00382776	2.5007e-06	7.12211e-06
3417	0.6584	0.00485318	0.00420435	0.0042909	0.316821	0.00416062	0.00370176	0.00356779		2278.46	0.713715	0.00382768	0.00489167	0.00424434	0.269484	0.00382776	2.50289e-06	7.12829e-06
3420	0.65833	0.00485388	0.00420402	0.00426825	0.316893	0.00415139	0.00371331	0.00358622		2280.46	0.71356	0.00382768	0.00489167	0.00424434	0.269639	0.00382776	2.50509e-06	7.13448e-06
3423	0.658268	0.00484079	0.00422	0.00423373	0.316973	0.00413888	0.0037189	0.00360761		2282.46	0.713405	0.00382767	0.00489167	0.00424434	0.269794	0.00382776	2.50728e-06	7.14066e-06
3426	0.658196	0.00482058	0.00424553	0.00420083	0.317072	0.00412521	0.00371562	0.00362446		2284.46	0.713251	0.00382767	0.00489167	0.00424434	0.269948	0.00382776	2.50948e-06	7.14685e-06
3429	0.658104	0.00480255	0.00427022	0.00418213	0.317194	0.00411269	0.00370404	0.00363067		2286.46	0.713096	0.00382767	0.00489167	0.00424434	0.270103	0.00382775	2.51167e-06	7.15303e-06
3432	0.657985	0.00479508	0.00428452	0.00418444	0.317335	0.00410288	0.00368809	0.00362423		2288.46	0.712942	0.00382767	0.00489166	0.00424434	0.270257	0.00382775	2.51387e-06	7.15922e-06
3435	0.657846	0.00480254	0.00428347	0.0042065	0.317484	0.00409608	0.00367378	0.00360828		2290.46	0.712787	0.00382766	0.00489166	0.00424433	0.270412	0.00382775	2.51606e-06	7.1654e-06
3438	0.657697	0.00482353	0.00426844	0.00423972	0.317623	0.00409139	0.00366699	0.00359005		2292.46	0.712633	0.00382766	0.00489166	0.00424433	0.270566	0.00382775	2.51826e-06	7.17159e-06
3441	0.657553	0.00485137	0.00424621	0.00427178	0.317741	0.00408741	0.00367118	0.00357793		2294.46	0.712479	0.00382766	0.00489166	0.00424433	0.27072	0.00382774	2.52045e-06	7.17777e-06
3444	0.657426	0.00487656	0.004226	0.00429119	0.317833	0.0040831	0.00368568	0.00357792		2296.46	0.712325	0.00382766	0.00489166	0.00424433	0.270874	0.00382774	2.52265e-06	7.18396e-06
3447	0.657323	0.00489036	0.0042158	0.00429148	0.317904	0.00407835	0.0037054	0.00359098		2298.46	0.712171	0.00382765	0.00489165	0.00424433	0.271028	0.00382774	2.52484e-06	7.19014e-06
3450	0.657241	0.00488823	0.00421936	0.00427331	0.317969	0.00407386	0.0037224	0.00361251		2300.46	0.712017	0.00382765	0.00489165	0.00424433	0.271182	0.00382774	2.52703e-06	7.19633e-06
3453	0.65717	0.00487155	0.00423501	0.00424399	0.318046	0.00407051	0.00372891	0.00363417		2302.46	0.711864	0.00382765	0.00489165	0.00424432	0.271335	0.00382773	2.52923e-06	7.20251e-06
3456	0.657095	0.00484715	0.00425664	0.00421454	0.31815	0.00406859	0.00372067	0.00364739		2304.46	0.71171	0.00382765	0.00489165	0.00424432	0.271489	0.00382773	2.53142e-06	7.2087e-06
3459	0.657004	0.0048246	0.00427633	0.0041955	0.318285	0.00406747	0.00369937	0.00364702		2306.46	0.711556	0.00382764	0.00489164	0.00424432	0.271642	0.00382773	2.53362e-06	7.21488e-06
3462	0.656891	0.00481247	0.00428747	0.00419306	0.318444	0.00406587	0.00367259	0.00363361		2308.46	0.711403	0.00382764	0.00489164	0.00424432	0.271796	0.00382773	2.53581e-06	7.22107e-06
3465	0.656756	0.00481499	0.00428723	0.00420691	0.318608	0.00406271	0.00365115	0.00361321		2310.46	0.71125	0.00382764	0.00489164	0.00424432	0.271949	0.00382773	2.53801e-06	7.22725e-06
3468	0.656609	0.00483047	0.00427728	0.00423068	0.318755	0.00405783	0.00364464	0.0035949		2312.46	0.711097	0.00382764	0.00489164	0.00424432	0.272102	0.00382772	2.5402e-06	7.23344e-06
3471	0.656464	0.00485201	0.0042629	0.00425462	0.318871	0.00405224	0.00365702	0.00358697		2314.46	0.710944	0.00382764	0.00489164	0.00424431	0.272255	0.00382772	2.5424e-06	7.23962e-06
3474	0.656333	0.00487025	0.0042507	0.00426947	0.318951	0.00404777	0.00368433	0.00359343		2316.46	0.710791	0.00382763	0.00489163	0.00424431	0.272408	0.00382772	2.54459e-06	7.2458e-06
3477	0.656224	0.00487695	0.00424615	0.0042699	0.319009	0.00404608	0.00371593	0.00361227		2318.46	0.710638	0.00382763	0.00489163	0.00424431	0.272561	0.00382772	2.54679e-06	7.25199e-06
3480	0.656136	0.00486789	0.0042516	0.00425636	0.319065	0.00404782	0.00373875	0.00363635		2320.46	0.710485	0.00382763	0.00489163	0.00424431	0.272714	0.00382771	2.54898e-06	7.25817e-06
3483	0.656062	0.00484429	0.00426552	0.00423459	0.319142	0.00405221	0.00374303	0.00365622		2322.46	0.710332	0.00382763	0.00489163	0.00424431	0.272866	0.00382771	2.55118e-06	7.26436e-06
3486	0.65599	0.00481207	0.00428306	0.00421327	0.319254	0.00405728	0.00372673	0.00366398		2324.46	0.71018	0.00382762	0.00489163	0.00424431	0.273019	0.00382771	2.55337e-06	7.27054e-06
3489	0.65591	0.00477963	0.00429765	0.00420056	0.319399	0.00406083	0.00369665	0.00365641		2326.47	0.710028	0.00382762	0.00489162	0.00424431	0.273171	0.00382771	2.55557e-06	7.27673e-06
3492	0.655816	0.00475489	0.00430347	0.004201	0.319562	0.00406155	0.00366551	0.00363621		2328.47	0.709875	0.00382762	0.00489162	0.0042443	0.273324	0.0038277	2.55776e-06	7.28291e-06
3495	0.655708	0.00474285	0.0042977	0.00421374	0.31972	0.00405972	0.00364638	0.00361099		2330.47	0.709723	0.00382762	0.00489162	0.0042443	0.273476	0.0038277	2.55996e-06	7.2891e-06
3498	0.655593	0.00474437	0.00428203	0.00423284	0.319853	0.00405726	0.00364691	0.00359037		2332.47	0.709571	0.00382761	0.00489162	0.0042443	0.273628	0.0038277	2.56215e-06	7.29528e-06
3501	0.655477	0.00475631	0.0042624	0.00424958	0.31995	0.00405679	0.00366614	0.0035823		2334.47	0.709419	0.00382761	0.00489162	0.0042443	0.27378	0.0038277	2.56435e-06	7.30147e-06
3504	0.655366	0.00477302	0.00424696	0.00425601	0.320013	0.00406037	0.00369518	0.00359007		2336.47	0.709267	0.00382761	0.00489161	0.0042443	0.273932	0.0038277	2.56654e-06	7.30765e-06
3507	0.655262	0.00478826	0.00424267	0.00424828	0.320058	0.00406835	0.00372139	0.00361099		2338.47	0.709115	0.00382761	0.00489161	0.0042443	0.274084	0.00382769	2.56874e-06	7.31383e-06
3510	0.655163	0.00479712	0.00425208	0.00422842	0.320109	0.004079	0.0037339	0.00363732		2340.47	0.708964	0.00382761	0.00489161	0.00424429	0.274235	0.00382769	2.57093e-06	7.32002e-06
3513	0.655067	0.00479718	0.00427183	0.00420364	0.320184	0.00408925	0.00372807	0.00365916		2342.47	0.708812	0.0038276	0.00489161	0.00424429	0.274387	0.00382769	2.57313e-06	7.3262e-06
3516	0.654969	0.00478883	0.00429377	0.00418343	0.320294	0.00409604	0.00370688	0.00366819		2344.47	0.708661	0.0038276	0.0048916	0.00424429	0.274538	0.00382769	2.57532e-06	7.33239e-06
3519	0.654867	0.00477463	0.00430853	0.00417551	0.320436	0.00409769	0.0036792	0.00366088		2346.47	0.708509	0.0038276	0.0048916	0.00424429	0.27469	0.00382768	2.57752e-06	7.33857e-06
3522	0.654763	0.00475832	0.0043099	0.00418254	0.320596	0.00409455	0.00365584	0.00363991		2348.47	0.708358	0.0038276	0.0048916	0.00424429	0.274841	0.00382768	2.57971e-06	7.34476e-06
3525	0.654658	0.00474373	0.00429785	0.00420095	0.320753	0.00408866	0.00364523	0.00361311		2350.47	0.708207	0.00382759	0.0048916	0.00424429	0.274992	0.00382768	2.58191e-06	7.35094e-06
3528	0.654553	0.00473394	0.00427859	0.00422257	0.320888	0.00408281	0.00365051	0.00359046		2352.47	0.708056	0.00382759	0.0048916	0.00424428	0.275143	0.00382768	2.5841e-06	7.35713e-06
3531	0.654448	0.00473092	0.00426163	0.00423814	0.320993	0.00407939	0.00366864	0.00358018		2354.47	0.707905	0.00382759	0.00489159	0.00424428	0.275294	0.00382767	2.5863e-06	7.36331e-06
3534	0.654342	0.00473526	0.00425502	0.00424129	0.321069	0.00407979	0.0036918	0.00358555		2356.47	0.707754	0.00382759	0.00489159	0.00424428	0.275445	0.00382767	2.58849e-06	7.36949e-06
3537	0.654234	0.0047461	0.00426144	0.00423092	0.321129	0.0040843	0.00371033	0.00360371		2358.47	0.707603	0.00382758	0.00489159	0.00424428	0.275596	0.00382767	2.59069e-06	7.37568e-06
3540	0.654123	0.004761	0.00427696	0.0042113	0.321192	0.00409243	0.00371624	0.00362688		2360.47	0.707453	0.00382758	0.00489159	0.00424428	0.275746	0.00382767	2.59288e-06	7.38186e-06
3543	0.654012	0.0047761	0.00429311	0.00418983	0.321274	0.00410324	0.00370625	0.00364554		2362.47	0.707302	0.00382758	0.00489159	0.00424428	0.275897	0.00382766	2.59508e-06	7.38805e-06
3546	0.653902	0.00478686	0.0043013	0.00417383	0.321385	0.00411537	0.00368325	0.0036522		2364.47	0.707152	0.00382758	0.00489158	0.00424427	0.276047	0.00382766	2.59727e-06	7.39423e-06
3549	0.653797	0.00478933	0.00429721	0.00416774	0.321521	0.00412719	0.00365558	0.00364437		2366.47	0.707002	0.00382758	0.00489158	0.00424427	0.276197	0.00382766	2.59947e-06	7.40042e-06
3552	0.653697	0.00478186	0.00428287	0.00417189	0.32167	0.00413688	0.00363415	0.00362547		2368.47	0.706851	0.00382757	0.00489158	0.00424427	0.276348	0.00382766	2.60166e-06	7.4066e-06
3555	0.653597	0.00476623	0.00426564	0.00418301	0.321814	0.00414286	0.00362819	0.00360339		2370.47	0.706701	0.00382757	0.00489158	0.00424427	0.276498	0.00382766	2.60386e-06	7.41278e-06
3558	0.653492	0.00474757	0.00425438	0.00419601	0.321937	0.00414439	0.00364132	0.00358722		2372.47	0.706551	0.00382757	0.00489157	0.00424427	0.276648	0.00382765	2.60605e-06	7.41897e-06
3561	0.65338	0.00473263	0.00425508	0.00420595	0.322031	0.00414197	0.00366954	0.00358353		2374.47	0.706401	0.00382757	0.00489157	0.00424427	0.276797	0.00382765	2.60825e-06	7.42515e-06
3564	0.653259	0.00472701	0.00426807	0.00420955	0.322103	0.00413734	0.00370238	0.00359369		2376.48	0.706252	0.00382756	0.00489157	0.00424426	0.276947	0.00382765	2.61044e-06	7.43134e-06
3567	0.653135	0.00473251	0.00428796	0.00420595	0.322165	0.00413298	0.00372681	0.0036133		2378.48	0.706102	0.00382756	0.00489157	0.00424426	0.277097	0.00382765	2.61263e-06	7.43752e-06
3570	0.653016	0.00474595	0.00430639	0.00419657	0.322237	0.00413127	0.0037327	0.00363406		2380.48	0.705952	0.00382756	0.00489157	0.00424426	0.277246	0.00382764	2.61483e-06	7.44371e-06
3573	0.652909	0.00476024	0.00431577	0.00418454	0.322332	0.00413374	0.00371719	0.00364731		2382.48	0.705803	0.00382756	0.00489156	0.00424426	0.277396	0.00382764	2.61702e-06	7.44989e-06
3576	0.652819	0.00476735	0.00431251	0.0041737	0.322453	0.00414051	0.00368627	0.00364763		2384.48	0.705654	0.00382755	0.00489156	0.00424426	0.277545	0.00382764	2.61922e-06	7.45607e-06
3579	0.652742	0.00476184	0.00429809	0.00416742	0.322593	0.0041503	0.0036525	0.0036352		2386.48	0.705504	0.00382755	0.00489156	0.00424426	0.277695	0.00382764	2.62141e-06	7.46226e-06
3582	0.652671	0.00474333	0.00427809	0.0041674	0.322734	0.00416085	0.0036298	0.00361574		2388.48	0.705355	0.00382755	0.00489156	0.00424425	0.277844	0.00382763	2.62361e-06	7.46844e-06
3585	0.652595	0.00471685	0.00425977	0.00417289	0.322861	0.00416962	0.00362756	0.00359802		2390.48	0.705206	0.00382755	0.00489156	0.00424425	0.277993	0.00382763	2.6258e-06	7.47463e-06
3588	0.652506	0.00469077	0.00424933	0.0041807	0.322962	0.00417446	0.00364665	0.00359008		2392.48	0.705057	0.00382755	0.00489155	0.00424425	0.278142	0.00382763	2.628e-06	7.48081e-06
3591	0.652401	0.00467341	0.00425007	0.00418638	0.32304	0.0041742	0.00367921	0.0035957		2394.48	0.704908	0.00382754	0.00489155	0.00424425	0.278291	0.00382763	2.63019e-06	7.48699e-06
3594	0.652284	0.00466981	0.0042615	0.00418612	0.323105	0.004169	0.00371218	0.00361274		2396.48	0.70476	0.00382754	0.00489155	0.00424425	0.278439	0.00382763	2.63239e-06	7.49318e-06
3597	0.65216	0.00467991	0.00427972	0.00417874	0.323174	0.00416034	0.00373302	0.00363412		2398.48	0.704611	0.00382754	0.00489155	0.00424425	0.278588	0.00382762	2.63458e-06	7.49936e-06
3600	0.652038	0.00469899	0.00429861	0.00416652	0.323261	0.00415075	0.00373499	0.00365103		2400.48	0.704462	0.00382754	0.00489155	0.00424425	0.278736	0.00382762	2.63678e-06	7.50555e-06
3603	0.651925	0.00471969	0.00431161	0.00415449	0.32337	0.00414321	0.00371948	0.00365701		2402.48	0.704314	0.00382753	0.00489154	0.00424424	0.278885	0.00382762	2.63897e-06	7.51173e-06
3606	0.651822	0.00473497	0.00431374	0.0041481	0.323496	0.00414029	0.00369475	0.00365083		2404.48	0.704166	0.00382753	0.00489154	0.00424424	0.279033	0.00382762	2.64117e-06	7.51791e-06
3609	0.651729	0.00474037	0.00430338	0.00415055	0.323625	0.00414325	0.00367177	0.00363704		2406.48	0.704018	0.00382753	0.00489154	0.00424424	0.279181	0.00382761	2.64336e-06	7.5241e-06
3612	0.651643	0.00473512	0.00428306	0.004161	0.323744	0.00415134	0.0036594	0.00362366		2408.48	0.703869	0.00382753	0.00489154	0.00424424	0.279329	0.00382761	2.64556e-06	7.53028e-06
3615	0.651558	0.00472166	0.00425895	0.00417474	0.323845	0.00416177	0.003661	0.00361832		2410.48	0.703721	0.00382752	0.00489153	0.00424424	0.279478	0.00382761	2.64775e-06	7.53647e-06
3618	0.651472	0.00470436	0.00423891	0.00418533	0.32393	0.00417043	0.00367398	0.00362461		2412.48	0.703573	0.00382752	0.00489153	0.00424424	0.279625	0.00382761	2.64995e-06	7.54265e-06
3621	0.651381	0.00468788	0.00422966	0.00418768	0.324008	0.0041734	0.00369173	0.00364041		2414.48	0.703426	0.00382752	0.00489153	0.00424423	0.279773	0.0038276	2.65214e-06	7.54883e-06
3624	0.651281	0.004676	0.00423419	0.00418049	0.324094	0.00416847	0.00370697	0.00365902		2416.48	0.703278	0.00382752	0.00489153	0.00424423	0.279921	0.0038276	2.65434e-06	7.55502e-06
3627	0.651172	0.0046709	0.00425044	0.00416695	0.324196	0.0041563	0.00371465	0.00367236		2418.48	0.70313	0.00382751	0.00489153	0.00424423	0.280069	0.0038276	2.65653e-06	7.5612e-06
3630	0.651054	0.00467302	0.00427196	0.00415321	0.324319	0.0041403	0.00371342	0.00367475		2420.48	0.702983	0.00382751	0.00489152	0.00424423	0.280216	0.0038276	2.65873e-06	7.56739e-06
3633	0.650929	0.00468116	0.0042903	0.00414569	0.324457	0.00412536	0.0037054	0.00366547		2422.48	0.702836	0.00382751	0.00489152	0.00424423	0.280363	0.0038276	2.66092e-06	7.57357e-06
3636	0.650801	0.00469279	0.00429816	0.00414827	0.3246	0.00411584	0.00369479	0.00364897		2424.48	0.702688	0.00382751	0.00489152	0.00424423	0.280511	0.00382759	2.66312e-06	7.57975e-06
3639	0.650674	0.00470469	0.00429219	0.00416083	0.324735	0.00411376	0.00368614	0.00363287		2426.49	0.702541	0.00382751	0.00489152	0.00424422	0.280658	0.00382759	2.66531e-06	7.58594e-06
3642	0.650552	0.00471375	0.00427413	0.0041795	0.324855	0.00411807	0.00368288	0.00362471		2428.49	0.702394	0.0038275	0.00489152	0.00424422	0.280805	0.00382759	2.6675e-06	7.59212e-06
3645	0.650435	0.00471795	0.00425003	0.00419835	0.324958	0.00412523	0.00368647	0.00362873		2430.49	0.702247	0.0038275	0.00489151	0.00424422	0.280952	0.00382759	2.6697e-06	7.59831e-06
3648	0.650324	0.00471694	0.00422787	0.0042117	0.325049	0.00413094	0.00369607	0.00364419		2432.49	0.7021	0.0038275	0.00489151	0.00424422	0.281099	0.00382758	2.67189e-06	7.60449e-06
3651	0.650214	0.00471217	0.00421456	0.00421595	0.325137	0.00413196	0.00370898	0.00366558		2434.49	0.701953	0.0038275	0.00489151	0.00424422	0.281246	0.00382758	2.67409e-06	7.61067e-06
3654	0.650101	0.00470611	0.00421352	0.00421065	0.325235	0.00412735	0.00372136	0.00368471		2436.49	0.701807	0.00382749	0.00489151	0.00424422	0.281392	0.00382758	2.67628e-06	7.61686e-06
3657	0.649984	0.00470113	0.0042237	0.00419839	0.325351	0.0041186	0.00372941	0.00369384		2438.49	0.70166	0.00382749	0.00489151	0.00424421	0.281539	0.00382758	2.67848e-06	7.62304e-06
3660	0.64986	0.00469838	0.00424021	0.00418386	0.32549	0.0041088	0.00373065	0.00368876		2440.49	0.701514	0.00382749	0.0048915	0.00424421	0.281685	0.00382757	2.68067e-06	7.62922e-06
3663	0.64973	0.00469732	0.00425623	0.00417239	0.325647	0.00410139	0.00372477	0.00367053		2442.49	0.701367	0.00382749	0.0048915	0.00424421	0.281832	0.00382757	2.68287e-06	7.63541e-06
3666	0.649598	0.00469615	0.00426555	0.00416831	0.325814	0.004099	0.00371389	0.00364532		2444.49	0.701221	0.00382748	0.0048915	0.00424421	0.281978	0.00382757	2.68506e-06	7.64159e-06
3669	0.649466	0.00469291	0.00426466	0.00417354	0.325976	0.00410276	0.00370185	0.00362214		2446.49	0.701075	0.00382748	0.0048915	0.00424421	0.282124	0.00382757	2.68726e-06	7.64778e-06
3672	0.649335	0.00468663	0.00425392	0.00418678	0.326124	0.00411203	0.00369293	0.00360943		2448.49	0.700929	0.00382748	0.00489149	0.00424421	0.28227	0.00382757	2.68945e-06	7.65396e-06
3675	0.649206	0.00467795	0.00423739	0.00420378	0.326248	0.00412453	0.00369024	0.00361176		2450.49	0.700783	0.00382748	0.00489149	0.0042442	0.282416	0.00382756	2.69165e-06	7.66014e-06
3678	0.64908	0.00466889	0.00422131	0.00421856	0.326352	0.00413679	0.00369457	0.00362788		2452.49	0.700637	0.00382748	0.00489149	0.0042442	0.282562	0.00382756	2.69384e-06	7.66633e-06
3681	0.648955	0.00466176	0.00421189	0.00422561	0.326445	0.00414493	0.00370416	0.00365125		2454.49	0.700491	0.00382747	0.00489149	0.0042442	0.282708	0.00382756	2.69604e-06	7.67251e-06
3684	0.64883	0.004658	0.0042129	0.00422199	0.326543	0.00414591	0.00371533	0.00367258		2456.49	0.700346	0.00382747	0.00489149	0.0042442	0.282853	0.00382756	2.69823e-06	7.67869e-06
3687	0.648704	0.00465745	0.00422412	0.00420879	0.32666	0.00413876	0.00372392	0.00368359		2458.49	0.7002	0.00382747	0.00489148	0.0042442	0.282999	0.00382755	2.70043e-06	7.68488e-06
3690	0.648575	0.00465853	0.00424124	0.00419094	0.326802	0.00412541	0.00372684	0.00368025		2460.49	0.700055	0.00382747	0.00489148	0.0042442	0.283144	0.00382755	2.70262e-06	7.69106e-06
3693	0.648443	0.00465927	0.00425744	0.00417543	0.326967	0.00411047	0.00372316	0.00366435		2462.49	0.699909	0.00382746	0.00489148	0.00424419	0.28329	0.00382755	2.70482e-06	7.69725e-06
3696	0.648307	0.00465856	0.00426602	0.0041685	0.327144	0.00409967	0.00371428	0.00364258		2464.49	0.699764	0.00382746	0.00489148	0.00424419	0.283435	0.00382755	2.70701e-06	7.70343e-06
3699	0.648165	0.0046568	0.00426318	0.00417288	0.327317	0.00409754	0.00370325	0.00362378		2466.49	0.699619	0.00382746	0.00489148	0.00424419	0.28358	0.00382754	2.70921e-06	7.70961e-06
3702	0.648019	0.00465572	0.00424959	0.00418648	0.327475	0.00410532	0.00369351	0.0036154		2468.49	0.699474	0.00382746	0.00489147	0.00424419	0.283725	0.00382754	2.7114e-06	7.7158e-06
3705	0.647869	0.00465719	0.00423015	0.00420309	0.327612	0.00412008	0.00368759	0.00362061		2470.49	0.699329	0.00382745	0.00489147	0.00424419	0.28387	0.00382754	2.71359e-06	7.72198e-06
3708	0.64772	0.00466183	0.00421194	0.00421494	0.327732	0.00413572	0.00368638	0.0036372		2472.49	0.699184	0.00382745	0.00489147	0.00424419	0.284015	0.00382754	2.71579e-06	7.72816e-06
3711	0.647576	0.00466819	0.00420133	0.0042161	0.327845	0.00414554	0.00368908	0.00365863		2474.49	0.699039	0.00382745	0.00489147	0.00424418	0.28416	0.00382753	2.71798e-06	7.73435e-06
3714	0.647441	0.00467302	0.00420152	0.00420528	0.327964	0.00414503	0.00369382	0.00367664		2476.5	0.698895	0.00382745	0.00489147	0.00424418	0.284304	0.00382753	2.72018e-06	7.74053e-06
3717	0.647314	0.0046727	0.00421151	0.00418663	0.328098	0.00413381	0.00369855	0.00368457		2478.5	0.69875	0.00382745	0.00489146	0.00424418	0.284449	0.00382753	2.72237e-06	7.74671e-06
3720	0.647193	0.00466518	0.00422672	0.0041681	0.32825	0.00411564	0.00370177	0.00367989		2480.5	0.698606	0.00382744	0.00489146	0.00424418	0.284593	0.00382753	2.72457e-06	7.7529e-06
3723	0.647071	0.00465145	0.0042411	0.00415801	0.328414	0.00409661	0.00370286	0.00366507		2482.5	0.698461	0.00382744	0.00489146	0.00424418	0.284738	0.00382753	2.72676e-06	7.75908e-06
3726	0.646939	0.00463571	0.0042494	0.00416122	0.328584	0.00408242	0.00370211	0.00364657		2484.5	0.698317	0.00382744	0.00489146	0.00424418	0.284882	0.00382752	2.72896e-06	7.76526e-06
3729	0.646793	0.00462398	0.00424895	0.00417673	0.328749	0.00407599	0.00370036	0.00363224		2486.5	0.698173	0.00382744	0.00489145	0.00424418	0.285026	0.00382752	2.73115e-06	7.77145e-06
3732	0.646633	0.00462164	0.00424021	0.00419779	0.328904	0.00407656	0.00369866	0.00362818		2488.5	0.698029	0.00382743	0.00489145	0.00424417	0.28517	0.00382752	2.73335e-06	7.77763e-06
3735	0.646463	0.00463093	0.00422626	0.00421475	0.32905	0.00408045	0.00369796	0.00363644		2490.5	0.697885	0.00382743	0.00489145	0.00424417	0.285314	0.00382752	2.73554e-06	7.78382e-06
3738	0.646294	0.00464974	0.00421149	0.0042193	0.329189	0.00408306	0.00369879	0.00365423		2492.5	0.697741	0.00382743	0.00489145	0.00424417	0.285458	0.00382751	2.73774e-06	7.79e-06
3741	0.646133	0.00467216	0.00420022	0.00420824	0.329329	0.00408096	0.00370109	0.00367512		2494.5	0.697597	0.00382743	0.00489145	0.00424417	0.285602	0.00382751	2.73993e-06	7.79618e-06
3744	0.645985	0.00469085	0.00419549	0.00418504	0.329475	0.00407312	0.0037042	0.00369155		2496.5	0.697454	0.00382742	0.00489144	0.00424417	0.285745	0.00382751	2.74213e-06	7.80237e-06
3747	0.645846	0.00470007	0.0041985	0.00415833	0.329632	0.00406091	0.00370704	0.00369781		2498.5	0.69731	0.00382742	0.00489144	0.00424417	0.285889	0.00382751	2.74432e-06	7.80855e-06
3750	0.645709	0.00469821	0.00420835	0.00413817	0.329799	0.00404699	0.00370861	0.00369212		2500.5	0.697167	0.00382742	0.00489144	0.00424416	0.286032	0.0038275	2.74652e-06	7.81473e-06
3753	0.645565	0.00468845	0.00422229	0.00413161	0.329973	0.00403404	0.00370846	0.00367723		2502.5	0.697023	0.00382742	0.00489144	0.00424416	0.286176	0.0038275	2.74871e-06	7.82092e-06
3756	0.645407	0.00467735	0.00423634	0.00413981	0.330149	0.00402387	0.00370705	0.00365918		2504.5	0.69688	0.00382742	0.00489144	0.00424416	0.286319	0.0038275	2.75091e-06	7.8271e-06
3759	0.645235	0.00467187	0.00424616	0.00415778	0.330321	0.00401734	0.00370565	0.0036449		2506.5	0.696737	0.00382741	0.00489143	0.00424416	0.286462	0.0038275	2.7531e-06	7.83328e-06
3762	0.645055	0.00467612	0.0042483	0.00417684	0.330484	0.00401462	0.00370587	0.00363951		2508.5	0.696594	0.00382741	0.00489143	0.00424416	0.286605	0.0038275	2.75529e-06	7.83947e-06
3765	0.644876	0.00468935	0.00424147	0.00418842	0.330636	0.0040155	0.00370887	0.00364449		2510.5	0.696451	0.00382741	0.00489143	0.00424416	0.286748	0.00382749	2.75749e-06	7.84565e-06
3768	0.644709	0.00470607	0.00422736	0.00418739	0.330779	0.00401926	0.00371475	0.00365736		2512.5	0.696308	0.00382741	0.00489143	0.00424415	0.286891	0.00382749	2.75968e-06	7.85183e-06
3771	0.644558	0.00471843	0.00421054	0.00417374	0.330919	0.00402446	0.00372231	0.00367288		2514.5	0.696165	0.0038274	0.00489142	0.00424415	0.287033	0.00382749	2.76188e-06	7.85802e-06
3774	0.644422	0.00471985	0.00419724	0.0041519	0.331065	0.00402886	0.00372944	0.00368529		2516.5	0.696023	0.0038274	0.00489142	0.00424415	0.287176	0.00382749	2.76407e-06	7.8642e-06
3777	0.644292	0.00470823	0.00419313	0.0041286	0.331224	0.00403005	0.00373399	0.00369045		2518.5	0.69588	0.0038274	0.00489142	0.00424415	0.287319	0.00382748	2.76627e-06	7.87038e-06
3780	0.644156	0.00468724	0.00420094	0.00411029	0.331397	0.00402651	0.00373465	0.00368726		2520.5	0.695738	0.0038274	0.00489142	0.00424415	0.287461	0.00382748	2.76846e-06	7.87657e-06
3783	0.644004	0.00466505	0.00421904	0.00410113	0.331583	0.00401858	0.00373155	0.0036776		2522.5	0.695595	0.00382739	0.00489142	0.00424415	0.287603	0.00382748	2.77066e-06	7.88275e-06
3786	0.643831	0.00465082	0.00424154	0.00410216	0.331774	0.00400872	0.00372622	0.00366536		2524.5	0.695453	0.00382739	0.00489141	0.00424414	0.287746	0.00382748	2.77285e-06	7.88893e-06
3789	0.643639	0.00465058	0.00426032	0.00411149	0.331962	0.00400078	0.00372094	0.0036548		2526.51	0.695311	0.00382739	0.00489141	0.00424414	0.287888	0.00382747	2.77505e-06	7.89512e-06
3792	0.643439	0.00466439	0.00426805	0.00412518	0.332138	0.00399839	0.00371782	0.00364921		2528.51	0.695169	0.00382739	0.00489141	0.00424414	0.28803	0.00382747	2.77724e-06	7.9013e-06
3795	0.643243	0.00468609	0.00426111	0.00413843	0.3323	0.0040034	0.00371795	0.00365005		2530.51	0.695027	0.00382738	0.00489141	0.00424414	0.288172	0.00382747	2.77944e-06	7.90748e-06
3798	0.643065	0.0047059	0.00424127	0.00414685	0.332448	0.00401502	0.00372111	0.00365681		2532.51	0.694885	0.00382738	0.00489141	0.00424414	0.288314	0.00382747	2.78163e-06	7.91366e-06
3801	0.642908	0.00471466	0.00421531	0.00414765	0.332591	0.00403017	0.00372605	0.00366717		2534.51	0.694744	0.00382738	0.0048914	0.00424414	0.288455	0.00382747	2.78383e-06	7.91985e-06
3804	0.642769	0.00470772	0.0041927	0.0041406	0.332736	0.00404486	0.00373113	0.00367766		2536.51	0.694602	0.00382738	0.0048914	0.00424413	0.288597	0.00382746	2.78602e-06	7.92603e-06
3807	0.642635	0.00468694	0.00418219	0.00412824	0.332892	0.00405582	0.00373502	0.00368448		2538.51	0.69446	0.00382738	0.0048914	0.00424413	0.288739	0.00382746	2.78821e-06	7.93221e-06
3810	0.642491	0.00465977	0.00418843	0.00411519	0.333062	0.00406182	0.00373712	0.00368463		2540.51	0.694319	0.00382737	0.0048914	0.00424413	0.28888	0.00382746	2.79041e-06	7.9384e-06
3813	0.642325	0.004636	0.00420989	0.00410645	0.333244	0.0040639	0.00373754	0.0036771		2542.51	0.694178	0.00382737	0.0048914	0.00424413	0.289021	0.00382746	2.7926e-06	7.94458e-06
3816	0.642134	0.00462362	0.00423906	0.00410539	0.333433	0.00406456	0.0037368	0.00366355		2544.51	0.694036	0.00382737	0.00489139	0.00424413	0.289163	0.00382745	2.7948e-06	7.95076e-06
3819	0.641926	0.00462555	0.0042649	0.00411216	0.333621	0.00406636	0.00373538	0.00364815		2546.51	0.693895	0.00382737	0.00489139	0.00424413	0.289304	0.00382745	2.79699e-06	7.95695e-06
3822	0.641719	0.00463845	0.00427692	0.00412347	0.333802	0.00407057	0.00373353	0.00363618		2548.51	0.693754	0.00382736	0.00489139	0.00424412	0.289445	0.00382745	2.79919e-06	7.96313e-06
3825	0.64153	0.00465421	0.00426943	0.00413395	0.333973	0.00407665	0.00373115	0.00363204		2550.51	0.693613	0.00382736	0.00489139	0.00424412	0.289586	0.00382745	2.80138e-06	7.96931e-06
3828	0.641371	0.00466323	0.00424423	0.00413862	0.334135	0.00408274	0.00372802	0.00363729		2552.51	0.693472	0.00382736	0.00489138	0.00424412	0.289727	0.00382744	2.80358e-06	7.9755e-06
3831	0.64124	0.00465842	0.00421045	0.0041353	0.334295	0.00408695	0.00372403	0.00364988		2554.51	0.693332	0.00382736	0.00489138	0.00424412	0.289867	0.00382744	2.80577e-06	7.98168e-06
3834	0.641123	0.00463806	0.0041813	0.00412576	0.334459	0.00408868	0.00371952	0.00366478		2556.51	0.693191	0.00382735	0.00489138	0.00424412	0.290008	0.00382744	2.80797e-06	7.98786e-06
3837	0.641	0.00460664	0.00416887	0.00411495	0.334629	0.00408934	0.00371531	0.00367608		2558.51	0.69305	0.00382735	0.00489138	0.00424412	0.290149	0.00382744	2.81016e-06	7.99404e-06
3840	0.64085	0.00457316	0.00417901	0.00410864	0.334805	0.00409183	0.00371267	0.00367927		2560.51	0.69291	0.00382735	0.00489138	0.00424412	0.290289	0.00382744	2.81236e-06	8.00023e-06
3843	0.640667	0.00454756	0.00420854	0.00411061	0.334982	0.00409902	0.00371286	0.00367304		2562.51	0.692769	0.00382735	0.00489137	0.00424411	0.290429	0.00382743	2.81455e-06	8.00641e-06
3846	0.640455	0.00453689	0.00424623	0.00412069	0.335153	0.00411193	0.00371648	0.00365965		2564.51	0.692629	0.00382735	0.00489137	0.00424411	0.29057	0.00382743	2.81675e-06	8.01259e-06
3849	0.640234	0.00454256	0.00427721	0.00413478	0.335316	0.00412863	0.00372292	0.00364396		2566.51	0.692489	0.00382734	0.00489137	0.00424411	0.29071	0.00382743	2.81894e-06	8.01878e-06
3852	0.640028	0.00455988	0.00428898	0.0041467	0.33547	0.00414449	0.00373014	0.00363146		2568.51	0.692349	0.00382734	0.00489137	0.00424411	0.29085	0.00382743	2.82113e-06	8.02496e-06
3855	0.639855	0.00457999	0.00427672	0.00415101	0.335622	0.00415386	0.00373522	0.00362637		2570.51	0.692209	0.00382734	0.00489137	0.00424411	0.29099	0.00382742	2.82333e-06	8.03114e-06
3858	0.63972	0.00459334	0.00424526	0.00414548	0.335778	0.00415249	0.00373558	0.0036302		2572.51	0.692069	0.00382734	0.00489136	0.00424411	0.29113	0.00382742	2.82552e-06	8.03733e-06
3861	0.639613	0.00459337	0.0042071	0.00413197	0.335943	0.00413968	0.00373031	0.00364149		2574.51	0.691929	0.00382733	0.00489136	0.0042441	0.29127	0.00382742	2.82772e-06	8.04351e-06
3864	0.639515	0.00457891	0.00417727	0.00411539	0.336117	0.00411898	0.00372093	0.0036565		2576.52	0.69179	0.00382733	0.00489136	0.0042441	0.291409	0.00382742	2.82991e-06	8.04969e-06
3867	0.639405	0.00455448	0.00416712	0.00410146	0.336293	0.00409729	0.00371105	0.00367053		2578.52	0.69165	0.00382733	0.00489136	0.0042441	0.291549	0.00382741	2.83211e-06	8.05587e-06
3870	0.639266	0.00452843	0.0041799	0.00409432	0.336464	0.00408232	0.00370496	0.00367947		2580.52	0.691511	0.00382733	0.00489136	0.0042441	0.291688	0.00382741	2.8343e-06	8.06206e-06
3873	0.639097	0.00450972	0.00420961	0.00409509	0.336622	0.0040798	0.00370558	0.00368103		2582.52	0.691371	0.00382732	0.00489135	0.0042441	0.291828	0.00382741	2.8365e-06	8.06824e-06
3876	0.638908	0.00450453	0.00424373	0.00410207	0.336762	0.00409118	0.00371307	0.00367535		2584.52	0.691232	0.00382732	0.00489135	0.0042441	0.291967	0.00382741	2.83869e-06	8.07442e-06
3879	0.638715	0.00451397	0.00426836	0.00411193	0.336888	0.00411298	0.00372453	0.00366496		2586.52	0.691093	0.00382732	0.00489135	0.00424409	0.292106	0.0038274	2.84089e-06	8.08061e-06
3882	0.638537	0.0045337	0.00427369	0.0041213	0.337007	0.00413795	0.00373526	0.00365407		2588.52	0.690954	0.00382732	0.00489135	0.00424409	0.292245	0.0038274	2.84308e-06	8.08679e-06
3885	0.638387	0.0045556	0.00425761	0.00412784	0.337126	0.00415757	0.00374083	0.00364733		2590.52	0.690815	0.00382732	0.00489134	0.00424409	0.292384	0.0038274	2.84528e-06	8.09297e-06
3888	0.638267	0.00457083	0.00422607	0.00413046	0.337253	0.00416497	0.00373895	0.00364825		2592.52	0.690676	0.00382731	0.00489134	0.00424409	0.292523	0.0038274	2.84747e-06	8.09915e-06
3891	0.638171	0.00457317	0.00419042	0.00412891	0.337391	0.00415717	0.00373044	0.00365783		2594.52	0.690537	0.00382731	0.00489134	0.00424409	0.292662	0.0038274	2.84967e-06	8.10534e-06
3894	0.638087	0.00456152	0.00416282	0.00412344	0.337536	0.00413602	0.00371865	0.00367391		2596.52	0.690398	0.00382731	0.00489134	0.00424409	0.292801	0.00382739	2.85186e-06	8.11152e-06
3897	0.638001	0.00454041	0.00415159	0.00411477	0.337685	0.00410745	0.00370797	0.0036916		2598.52	0.69026	0.00382731	0.00489134	0.00424408	0.292939	0.00382739	2.85405e-06	8.1177e-06
3900	0.637901	0.00451851	0.0041585	0.00410437	0.337831	0.00407956	0.00370202	0.00370494		2600.52	0.690121	0.0038273	0.00489133	0.00424408	0.293078	0.00382739	2.85625e-06	8.12388e-06
3903	0.637781	0.00450534	0.00417856	0.0040946	0.337969	0.0040601	0.00370237	0.00370928		2602.52	0.689983	0.0038273	0.00489133	0.00424408	0.293216	0.00382739	2.85844e-06	8.13007e-06
3906	0.637642	0.00450763	0.00420255	0.00408818	0.338094	0.0040541	0.00370823	0.00370328		2604.52	0.689844	0.0038273	0.00489133	0.00424408	0.293355	0.00382738	2.86064e-06	8.13625e-06
3909	0.637492	0.00452636	0.00422075	0.00408707	0.338204	0.00406253	0.00371702	0.00368969		2606.52	0.689706	0.0038273	0.00489133	0.00424408	0.293493	0.00382738	2.86283e-06	8.14243e-06
3912	0.637342	0.00455601	0.00422662	0.00409124	0.338302	0.0040821	0.00372541	0.0036744		2608.52	0.689568	0.00382729	0.00489133	0.00424408	0.293631	0.00382738	2.86503e-06	8.14862e-06
3915	0.637205	0.00458625	0.00421889	0.00409823	0.338391	0.00410642	0.00373027	0.00366404		2610.52	0.68943	0.00382729	0.00489132	0.00424407	0.293769	0.00382738	2.86722e-06	8.1548e-06
3918	0.637091	0.00460572	0.00420151	0.00410394	0.338477	0.00412803	0.00372951	0.00366318		2612.52	0.689292	0.00382729	0.00489132	0.00424407	0.293907	0.00382737	2.86942e-06	8.16098e-06
3921	0.637004	0.00460649	0.00418171	0.00410451	0.338567	0.00414066	0.00372254	0.00367238		2614.52	0.689154	0.00382729	0.00489132	0.00424407	0.294045	0.00382737	2.87161e-06	8.16716e-06
3924	0.636939	0.00458746	0.00416709	0.00409825	0.338669	0.00414109	0.0037105	0.00368794		2616.52	0.689016	0.00382729	0.00489132	0.00424407	0.294183	0.00382737	2.87381e-06	8.17335e-06
3927	0.636883	0.00455514	0.00416276	0.0040867	0.338783	0.00412989	0.00369625	0.00370353		2618.52	0.688879	0.00382728	0.00489132	0.00424407	0.29432	0.00382737	2.876e-06	8.17953e-06
3930	0.636822	0.00452132	0.00416963	0.00407397	0.338906	0.00411108	0.00368385	0.00371286		2620.52	0.688741	0.00382728	0.00489131	0.00424407	0.294458	0.00382737	2.87819e-06	8.18571e-06
3933	0.636742	0.00449851	0.00418424	0.00406466	0.33903	0.00409072	0.00367744	0.00371229		2622.52	0.688604	0.00382728	0.00489131	0.00424406	0.294595	0.00382736	2.88039e-06	8.19189e-06
3936	0.63664	0.00449496	0.00420019	0.00406165	0.339146	0.00407503	0.00367975	0.00370225		2624.52	0.688466	0.00382728	0.00489131	0.00424406	0.294733	0.00382736	2.88258e-06	8.19808e-06
3939	0.636521	0.00451142	0.00421069	0.00406471	0.339245	0.00406865	0.00369071	0.00368684		2626.53	0.688329	0.00382727	0.00489131	0.00424406	0.29487	0.00382736	2.88478e-06	8.20426e-06
3942	0.636399	0.00454094	0.00421133	0.00407093	0.339326	0.00407337	0.00370683	0.00367189		2628.53	0.688192	0.00382727	0.0048913	0.00424406	0.295007	0.00382736	2.88697e-06	8.21044e-06
3945	0.636285	0.00457188	0.00420203	0.00407648	0.339392	0.00408779	0.00372212	0.00366243		2630.53	0.688055	0.00382727	0.0048913	0.00424406	0.295144	0.00382735	2.88917e-06	8.21662e-06
3948	0.63619	0.00459272	0.0041873	0.00407868	0.339453	0.0041078	0.00373015	0.00366081		2632.53	0.687918	0.00382727	0.0048913	0.00424406	0.295281	0.00382735	2.89136e-06	8.22281e-06
3951	0.636112	0.00459656	0.00417448	0.00407712	0.339519	0.00412784	0.00372673	0.00366616		2634.53	0.687781	0.00382726	0.0048913	0.00424405	0.295418	0.00382735	2.89356e-06	8.22899e-06
3954	0.636044	0.00458351	0.00417062	0.00407343	0.339599	0.00414261	0.0037119	0.00367532		2636.53	0.687644	0.00382726	0.0048913	0.00424405	0.295555	0.00382735	2.89575e-06	8.23517e-06
3957	0.635974	0.00456013	0.00417913	0.00406992	0.339693	0.00414869	0.00369028	0.00368467		2638.53	0.687507	0.00382726	0.00489129	0.00424405	0.295692	0.00382734	2.89795e-06	8.24135e-06
3960	0.635895	0.00453631	0.0041978	0.00406823	0.339796	0.00414562	0.00366954	0.00369166		2640.53	0.687371	0.00382726	0.00489129	0.00424405	0.295828	0.00382734	2.90014e-06	8.24754e-06
3963	0.635805	0.00452125	0.00421926	0.00406886	0.339897	0.00413589	0.00365747	0.00369542		2642.53	0.687234	0.00382725	0.00489129	0.00424405	0.295965	0.00382734	2.90234e-06	8.25372e-06
3966	0.635708	0.0045201	0.00423391	0.00407153	0.339987	0.00412385	0.003659	0.0036963		2644.53	0.687098	0.00382725	0.00489129	0.00424405	0.296101	0.00382734	2.90453e-06	8.2599e-06
3969	0.635613	0.00453251	0.00423413	0.00407598	0.340061	0.004114	0.00367422	0.00369493		2646.53	0.686962	0.00382725	0.00489129	0.00424405	0.296237	0.00382734	2.90672e-06	8.26608e-06
3972	0.635526	0.00455351	0.00421804	0.00408227	0.340121	0.00410924	0.00369828	0.00369164		2648.53	0.686825	0.00382725	0.00489128	0.00424404	0.296374	0.00382733	2.90892e-06	8.27227e-06
3975	0.635447	0.00457588	0.00419088	0.0040902	0.340177	0.00410998	0.00372306	0.00368648		2650.53	0.686689	0.00382725	0.00489128	0.00424404	0.29651	0.00382733	2.91111e-06	8.27845e-06
3978	0.635373	0.00459297	0.0041633	0.00409847	0.340238	0.00411441	0.00373999	0.00367989		2652.53	0.686553	0.00382724	0.00489128	0.00424404	0.296646	0.00382733	2.91331e-06	8.28463e-06
3981	0.635298	0.00460084	0.00414692	0.00410449	0.340313	0.00411978	0.00374303	0.00367329		2654.53	0.686417	0.00382724	0.00489128	0.00424404	0.296782	0.00382733	2.9155e-06	8.29081e-06
3984	0.635219	0.00459906	0.0041492	0.00410535	0.340404	0.00412389	0.00373082	0.00366895		2656.53	0.686281	0.00382724	0.00489127	0.00424404	0.296918	0.00382732	2.9177e-06	8.297e-06
3987	0.635135	0.00459013	0.00416975	0.00409972	0.340503	0.00412609	0.0037073	0.00366907		2658.53	0.686146	0.00382724	0.00489127	0.00424404	0.297053	0.00382732	2.91989e-06	8.30318e-06
3990	0.635049	0.00457815	0.00420007	0.00408949	0.340601	0.00412734	0.00368052	0.00367453		2660.53	0.68601	0.00382723	0.00489127	0.00424403	0.297189	0.00382732	2.92209e-06	8.30936e-06
3993	0.634966	0.00456722	0.00422695	0.0040798	0.340687	0.00412926	0.00366014	0.00368404		2662.53	0.685874	0.00382723	0.00489127	0.00424403	0.297324	0.00382732	2.92428e-06	8.31554e-06
3996	0.634889	0.00456023	0.00423819	0.00407687	0.340754	0.00413291	0.00365401	0.00369432		2664.53	0.685739	0.00382723	0.00489127	0.00424403	0.29746	0.00382731	2.92648e-06	8.32172e-06
3999	0.634821	0.00455829	0.00422806	0.00408472	0.340803	0.0041379	0.00366531	0.00370127		2666.53	0.685604	0.00382723	0.00489126	0.00424403	0.297595	0.00382731	2.92867e-06	8.32791e-06
4002	0.634759	0.00456075	0.00420002	0.00410231	0.340843	0.00414244	0.00369101	0.00370168		2668.53	0.685468	0.00382722	0.00489126	0.00424403	0.297731	0.00382731	2.93086e-06	8.33409e-06
4005	0.634697	0.00456571	0.00416536	0.00412325	0.340887	0.00414425	0.00372257	0.00369467		2670.53	0.685333	0.00382722	0.00489126	0.00424403	0.297866	0.00382731	2.93306e-06	8.34027e-06
4008	0.634634	0.00457073	0.0041382	0.00413829	0.340946	0.00414185	0.00374875	0.00368208		2672.53	0.685198	0.00382722	0.00489126	0.00424402	0.298001	0.00382731	2.93525e-06	8.34645e-06
4011	0.634565	0.00457374	0.00412938	0.00413975	0.341029	0.00413553	0.00375971	0.00366777		2674.53	0.685063	0.00382722	0.00489126	0.00424402	0.298136	0.0038273	2.93745e-06	8.35264e-06
4014	0.634491	0.00457367	0.00414179	0.00412551	0.341133	0.00412738	0.00375089	0.00365612		2676.54	0.684928	0.00382722	0.00489125	0.00424402	0.298271	0.0038273	2.93964e-06	8.35882e-06
4017	0.634414	0.0045708	0.00416941	0.00410036	0.34125	0.00412038	0.00372507	0.00365036		2678.54	0.684793	0.00382721	0.00489125	0.00424402	0.298406	0.0038273	2.94184e-06	8.365e-06
4020	0.634334	0.00456668	0.00420019	0.00407403	0.341365	0.00411706	0.00369162	0.00365148		2680.54	0.684659	0.00382721	0.00489125	0.00424402	0.29854	0.0038273	2.94403e-06	8.37118e-06
4023	0.634256	0.00456351	0.00422139	0.00405672	0.341463	0.00411838	0.00366307	0.0036579		2682.54	0.684524	0.00382721	0.00489125	0.00424402	0.298675	0.00382729	2.94623e-06	8.37736e-06
4026	0.63418	0.00456328	0.00422479	0.00405456	0.341537	0.00412354	0.00365028	0.00366615		2684.54	0.68439	0.00382721	0.00489125	0.00424401	0.298809	0.00382729	2.94842e-06	8.38355e-06
4029	0.634108	0.00456694	0.0042097	0.00406716	0.341587	0.00413075	0.00365817	0.00367215		2686.54	0.684255	0.0038272	0.00489124	0.00424401	0.298944	0.00382729	2.95062e-06	8.38973e-06
4032	0.634038	0.00457387	0.00418261	0.00408825	0.341622	0.00413828	0.0036838	0.00367258		2688.54	0.684121	0.0038272	0.00489124	0.00424401	0.299078	0.00382729	2.95281e-06	8.39591e-06
4035	0.633971	0.00458199	0.00415423	0.00410889	0.341655	0.00414535	0.0037176	0.00366614		2690.54	0.683987	0.0038272	0.00489124	0.00424401	0.299212	0.00382728	2.955e-06	8.40209e-06
4038	0.633903	0.00458842	0.00413509	0.00412143	0.341699	0.00415206	0.00374729	0.00365407		2692.54	0.683852	0.0038272	0.00489124	0.00424401	0.299347	0.00382728	2.9572e-06	8.40828e-06
4041	0.633833	0.00459056	0.00413185	0.00412225	0.341762	0.00415866	0.00376264	0.00363981		2694.54	0.683718	0.00382719	0.00489123	0.00424401	0.299481	0.00382728	2.95939e-06	8.41446e-06
4044	0.633758	0.00458721	0.00414514	0.00411252	0.341845	0.00416474	0.00375935	0.00362793		2696.54	0.683584	0.00382719	0.00489123	0.004244	0.299615	0.00382728	2.96159e-06	8.42064e-06
4047	0.633679	0.00457926	0.00416975	0.00409686	0.341944	0.00416886	0.00374025	0.00362241		2698.54	0.683451	0.00382719	0.00489123	0.004244	0.299748	0.00382728	2.96378e-06	8.42682e-06
4050	0.633598	0.0045696	0.00419658	0.00408124	0.342047	0.00416916	0.00371382	0.00362506		2700.54	0.683317	0.00382719	0.00489123	0.004244	0.299882	0.00382727	2.96598e-06	8.433e-06
4053	0.633517	0.00456217	0.00421578	0.00407089	0.342145	0.00416442	0.00369064	0.00363456		2702.54	0.683183	0.00382719	0.00489123	0.004244	0.300016	0.00382727	2.96817e-06	8.43919e-06
4056	0.633438	0.00456034	0.00422005	0.00406901	0.342231	0.00415508	0.00367942	0.0036468		2704.54	0.683049	0.00382718	0.00489122	0.004244	0.300149	0.00382727	2.97037e-06	8.44537e-06
4059	0.633365	0.00456529	0.00420719	0.00407631	0.342302	0.00414353	0.00368409	0.00365641		2706.54	0.682916	0.00382718	0.00489122	0.004244	0.300283	0.00382727	2.97256e-06	8.45155e-06
4062	0.633296	0.00457523	0.00418106	0.00409096	0.342361	0.00413328	0.00370284	0.00365897		2708.54	0.682783	0.00382718	0.00489122	0.00424399	0.300416	0.00382726	2.97476e-06	8.45773e-06
4065	0.63323	0.00458574	0.0041505	0.00410905	0.342415	0.00412762	0.00372912	0.00365303		2710.54	0.682649	0.00382718	0.00489122	0.00424399	0.30055	0.00382726	2.97695e-06	8.46391e-06
4068	0.633164	0.00459157	0.0041263	0.00412552	0.342469	0.00412808	0.00375417	0.00364082		2712.54	0.682516	0.00382717	0.00489122	0.00424399	0.300683	0.00382726	2.97914e-06	8.4701e-06
4071	0.633095	0.00458899	0.00411718	0.00413564	0.342532	0.00413377	0.00376997	0.0036275		2714.54	0.682383	0.00382717	0.00489121	0.00424399	0.300816	0.00382726	2.98134e-06	8.47628e-06
4074	0.633022	0.00457772	0.00412624	0.00413679	0.342605	0.00414161	0.00377189	0.00361894		2716.54	0.68225	0.00382717	0.00489121	0.00424399	0.300949	0.00382725	2.98353e-06	8.48246e-06
4077	0.632943	0.00456153	0.00414951	0.00412978	0.34269	0.0041475	0.00376008	0.00361931		2718.54	0.682117	0.00382717	0.00489121	0.00424399	0.301082	0.00382725	2.98573e-06	8.48864e-06
4080	0.632858	0.00454685	0.00417738	0.00411886	0.342782	0.00414793	0.00373944	0.00362933		2720.54	0.681984	0.00382716	0.00489121	0.00424399	0.301215	0.00382725	2.98792e-06	8.49482e-06
4083	0.632769	0.00454015	0.00419863	0.00411012	0.342877	0.00414118	0.00371802	0.003646		2722.54	0.681851	0.00382716	0.00489121	0.00424398	0.301348	0.00382725	2.99012e-06	8.50101e-06
4086	0.632679	0.00454487	0.0042052	0.00410878	0.342967	0.00412794	0.00370424	0.00366382		2724.54	0.681719	0.00382716	0.0048912	0.00424398	0.30148	0.00382724	2.99231e-06	8.50719e-06
4089	0.63259	0.00455959	0.00419565	0.00411663	0.343047	0.00411097	0.00370392	0.00367689		2726.55	0.681586	0.00382716	0.0048912	0.00424398	0.301613	0.00382724	2.99451e-06	8.51337e-06
4092	0.632506	0.00457828	0.00417556	0.00413101	0.343116	0.00409419	0.003718	0.00368093		2728.55	0.681454	0.00382716	0.0048912	0.00424398	0.301745	0.00382724	2.9967e-06	8.51955e-06
4095	0.632432	0.00459273	0.00415475	0.00414601	0.343176	0.00408152	0.00374189	0.00367469		2730.55	0.681321	0.00382715	0.0048912	0.00424398	0.301878	0.00382724	2.99889e-06	8.52573e-06
4098	0.632368	0.00459612	0.0041426	0.00415532	0.343235	0.00407573	0.00376696	0.0036602		2732.55	0.681189	0.00382715	0.00489119	0.00424398	0.30201	0.00382724	3.00109e-06	8.53191e-06
4101	0.632311	0.0045862	0.00414393	0.00415535	0.3433	0.00407774	0.00378365	0.00364213		2734.55	0.681057	0.00382715	0.00489119	0.00424397	0.302142	0.00382723	3.00328e-06	8.5381e-06
4104	0.632255	0.00456656	0.00415726	0.00414686	0.343376	0.00408628	0.0037852	0.00362628		2736.55	0.680925	0.00382715	0.00489119	0.00424397	0.302274	0.00382723	3.00548e-06	8.54428e-06
4107	0.632193	0.00454525	0.00417622	0.00413447	0.343464	0.00409808	0.00377038	0.00361788		2738.55	0.680793	0.00382714	0.00489119	0.00424397	0.302406	0.00382723	3.00767e-06	8.55046e-06
4110	0.632119	0.00453141	0.00419311	0.00412423	0.343559	0.00410871	0.00374423	0.00361991		2740.55	0.680661	0.00382714	0.00489119	0.00424397	0.302538	0.00382723	3.00987e-06	8.55664e-06
4113	0.63203	0.00453139	0.00420261	0.00412074	0.343653	0.00411378	0.00371618	0.00363202		2742.55	0.680529	0.00382714	0.00489118	0.00424397	0.30267	0.00382722	3.01206e-06	8.56282e-06
4116	0.63193	0.00454595	0.00420379	0.00412522	0.343738	0.00411044	0.00369636	0.00365054		2744.55	0.680397	0.00382714	0.00489118	0.00424397	0.302802	0.00382722	3.01426e-06	8.56901e-06
4119	0.631826	0.00456999	0.00419959	0.00413544	0.343809	0.00409844	0.00369168	0.00366961		2746.55	0.680266	0.00382713	0.00489118	0.00424396	0.302933	0.00382722	3.01645e-06	8.57519e-06
4122	0.63173	0.00459456	0.0041945	0.00414716	0.343867	0.00408047	0.00370305	0.00368319		2748.55	0.680134	0.00382713	0.00489118	0.00424396	0.303065	0.00382722	3.01864e-06	8.58137e-06
4125	0.631649	0.00461059	0.00419191	0.00415623	0.343919	0.00406136	0.00372519	0.00368726		2750.55	0.680003	0.00382713	0.00489118	0.00424396	0.303196	0.00382721	3.02084e-06	8.58755e-06
4128	0.631587	0.00461242	0.00419259	0.00416007	0.343971	0.00404643	0.0037489	0.00368127		2752.55	0.679871	0.00382713	0.00489117	0.00424396	0.303328	0.00382721	3.02303e-06	8.59373e-06
4131	0.631543	0.00460008	0.00419503	0.0041582	0.344031	0.00403959	0.00376481	0.00366821		2754.55	0.67974	0.00382713	0.00489117	0.00424396	0.303459	0.00382721	3.02523e-06	8.59991e-06
4134	0.631507	0.00457925	0.00419696	0.0041518	0.344102	0.00404191	0.00376701	0.00365345		2756.55	0.679609	0.00382712	0.00489117	0.00424396	0.30359	0.00382721	3.02742e-06	8.6061e-06
4137	0.631468	0.00455924	0.00419703	0.00414306	0.344183	0.00405139	0.00375521	0.0036426		2758.55	0.679478	0.00382712	0.00489117	0.00424395	0.303721	0.00382721	3.02962e-06	8.61228e-06
4140	0.631414	0.00454948	0.00419559	0.00413459	0.344269	0.00406382	0.00373442	0.00363955		2760.55	0.679347	0.00382712	0.00489117	0.00424395	0.303852	0.0038272	3.03181e-06	8.61846e-06
4143	0.631337	0.00455612	0.00419412	0.004129	0.344351	0.00407444	0.00371273	0.00364536		2762.55	0.679216	0.00382712	0.00489116	0.00424395	0.303983	0.0038272	3.03401e-06	8.62464e-06
4146	0.631239	0.00457954	0.0041939	0.00412844	0.344423	0.00407962	0.00369808	0.00365812		2764.55	0.679085	0.00382711	0.00489116	0.00424395	0.304114	0.0038272	3.0362e-06	8.63082e-06
4149	0.631127	0.00461405	0.00419495	0.00413381	0.344483	0.00407787	0.00369526	0.00367399		2766.55	0.678954	0.00382711	0.00489116	0.00424395	0.304245	0.0038272	3.03839e-06	8.637e-06
4152	0.631015	0.0046496	0.00419594	0.00414409	0.344532	0.00407	0.0037044	0.00368859		2768.55	0.678824	0.00382711	0.00489116	0.00424395	0.304375	0.00382719	3.04059e-06	8.64319e-06
4155	0.630919	0.00467511	0.00419517	0.00415622	0.344576	0.00405856	0.00372117	0.0036984		2770.55	0.678693	0.00382711	0.00489115	0.00424394	0.304506	0.00382719	3.04278e-06	8.64937e-06
4158	0.630849	0.00468233	0.00419183	0.00416598	0.344624	0.00404687	0.00373857	0.00370179		2772.55	0.678563	0.0038271	0.00489115	0.00424394	0.304636	0.00382719	3.04498e-06	8.65555e-06
4161	0.630805	0.00466876	0.00418669	0.00416979	0.344682	0.00403807	0.00374968	0.00369931		2774.55	0.678432	0.0038271	0.00489115	0.00424394	0.304767	0.00382719	3.04717e-06	8.66173e-06
4164	0.630781	0.00463865	0.00418164	0.00416649	0.344755	0.00403433	0.00375022	0.00369336		2776.56	0.678302	0.0038271	0.00489115	0.00424394	0.304897	0.00382718	3.04937e-06	8.66791e-06
4167	0.63076	0.00460163	0.00417832	0.00415822	0.344838	0.00403635	0.00374028	0.00368732		2778.56	0.678172	0.0038271	0.00489115	0.00424394	0.305027	0.00382718	3.05156e-06	8.67409e-06
4170	0.630727	0.00456952	0.00417693	0.00414948	0.344926	0.00404306	0.00372426	0.00368427		2780.56	0.678042	0.00382709	0.00489114	0.00424394	0.305157	0.00382718	3.05376e-06	8.68027e-06
4173	0.630671	0.00455235	0.00417604	0.00414498	0.345009	0.00405171	0.00370922	0.00368584		2782.56	0.677912	0.00382709	0.00489114	0.00424393	0.305287	0.00382718	3.05595e-06	8.68646e-06
4176	0.630589	0.00455495	0.0041737	0.00414715	0.345083	0.00405854	0.00370204	0.00369158		2784.56	0.677782	0.00382709	0.00489114	0.00424393	0.305417	0.00382718	3.05814e-06	8.69264e-06
4179	0.630488	0.00457545	0.0041691	0.00415486	0.345147	0.00405996	0.00370649	0.00369912		2786.56	0.677652	0.00382709	0.00489114	0.00424393	0.305547	0.00382717	3.06034e-06	8.69882e-06
4182	0.630379	0.00460604	0.00416361	0.00416415	0.345207	0.00405411	0.00372147	0.0037051		2788.56	0.677522	0.00382709	0.00489114	0.00424393	0.305677	0.00382717	3.06253e-06	8.705e-06
4185	0.630273	0.00463578	0.00416027	0.00417046	0.34527	0.00404214	0.00374125	0.00370665		2790.56	0.677393	0.00382708	0.00489113	0.00424393	0.305806	0.00382717	3.06473e-06	8.71118e-06
4188	0.630179	0.00465443	0.00416194	0.00417138	0.345345	0.00402836	0.00375775	0.00370261		2792.56	0.677263	0.00382708	0.00489113	0.00424393	0.305936	0.00382717	3.06692e-06	8.71736e-06
4191	0.630097	0.00465595	0.00416908	0.00416801	0.345433	0.00401897	0.00376385	0.00369416		2794.56	0.677134	0.00382708	0.00489113	0.00424393	0.306065	0.00382716	3.06912e-06	8.72355e-06
4194	0.630025	0.00464035	0.00417875	0.00416439	0.345531	0.00401959	0.0037565	0.00368433		2796.56	0.677004	0.00382708	0.00489113	0.00424392	0.306195	0.00382716	3.07131e-06	8.72973e-06
4197	0.629957	0.00461341	0.00418558	0.00416505	0.345631	0.00403261	0.00373806	0.00367678		2798.56	0.676875	0.00382707	0.00489112	0.00424392	0.306324	0.00382716	3.07351e-06	8.73591e-06
4200	0.629889	0.0045844	0.00418436	0.00417217	0.345725	0.00405567	0.00371535	0.00367424		2800.56	0.676746	0.00382707	0.00489112	0.00424392	0.306453	0.00382716	3.0757e-06	8.74209e-06
4203	0.629816	0.00456277	0.0041729	0.00418395	0.345808	0.00408215	0.00369681	0.00367742		2802.56	0.676617	0.00382707	0.00489112	0.00424392	0.306582	0.00382715	3.07789e-06	8.74827e-06
4206	0.629738	0.00455494	0.00415368	0.00419522	0.345881	0.00410373	0.00368903	0.00368476		2804.56	0.676488	0.00382707	0.00489112	0.00424392	0.306711	0.00382715	3.08009e-06	8.75445e-06
4209	0.629652	0.00456244	0.00413317	0.00420005	0.345951	0.00411382	0.00369407	0.00369319		2806.56	0.676359	0.00382706	0.00489112	0.00424392	0.30684	0.00382715	3.08228e-06	8.76063e-06
4212	0.629559	0.00458173	0.00411935	0.00419502	0.346026	0.00411038	0.00370885	0.00369949		2808.56	0.67623	0.00382706	0.00489111	0.00424391	0.306969	0.00382715	3.08448e-06	8.76681e-06
4215	0.629455	0.00460571	0.00411828	0.00418132	0.346115	0.00409682	0.00372666	0.00370155		2810.56	0.676101	0.00382706	0.00489111	0.00424391	0.307098	0.00382715	3.08667e-06	8.773e-06
4218	0.62934	0.00462627	0.00413149	0.00416448	0.346218	0.00408051	0.00374008	0.00369903		2812.56	0.675973	0.00382706	0.00489111	0.00424391	0.307226	0.00382714	3.08887e-06	8.77918e-06
4221	0.629214	0.0046369	0.0041552	0.00415182	0.346335	0.00406971	0.00374406	0.00369321		2814.56	0.675844	0.00382706	0.00489111	0.00424391	0.307355	0.00382714	3.09106e-06	8.78536e-06
4224	0.629084	0.00463456	0.00418154	0.00414877	0.346457	0.00407021	0.00373773	0.00368622		2816.56	0.675715	0.00382705	0.00489111	0.00424391	0.307483	0.00382714	3.09326e-06	8.79154e-06
4227	0.628956	0.00462034	0.00420138	0.00415622	0.346579	0.00408328	0.00372431	0.00368008		2818.56	0.675587	0.00382705	0.0048911	0.00424391	0.307612	0.00382714	3.09545e-06	8.79772e-06
4230	0.62884	0.00459874	0.00420757	0.00416999	0.346693	0.00410544	0.00370938	0.00367605		2820.56	0.675459	0.00382705	0.0048911	0.0042439	0.30774	0.00382713	3.09764e-06	8.8039e-06
4233	0.628743	0.00457609	0.00419748	0.00418283	0.346798	0.00413014	0.00369833	0.0036745		2822.56	0.675331	0.00382705	0.0048911	0.0042439	0.307868	0.00382713	3.09984e-06	8.81008e-06
4236	0.628663	0.00455851	0.00417411	0.00418781	0.346896	0.00415035	0.00369426	0.00367522		2824.56	0.675203	0.00382704	0.0048911	0.0042439	0.307996	0.00382713	3.10203e-06	8.81627e-06
4239	0.628593	0.00455024	0.00414524	0.00418149	0.346994	0.00416107	0.00369711	0.00367771		2826.57	0.675074	0.00382704	0.0048911	0.0042439	0.308124	0.00382713	3.10423e-06	8.82245e-06
4242	0.628519	0.00455268	0.00412089	0.00416529	0.347096	0.00416091	0.00370428	0.00368141		2828.57	0.674947	0.00382704	0.00489109	0.0042439	0.308252	0.00382712	3.10642e-06	8.82863e-06
4245	0.628424	0.00456434	0.00410985	0.00414469	0.347207	0.0041522	0.00371216	0.00368565		2830.57	0.674819	0.00382704	0.00489109	0.0042439	0.30838	0.00382712	3.10862e-06	8.83481e-06
4248	0.6283	0.00458145	0.0041164	0.00412674	0.347328	0.00414005	0.00371774	0.00368956		2832.57	0.674691	0.00382703	0.00489109	0.00424389	0.308508	0.00382712	3.11081e-06	8.84099e-06
4251	0.628145	0.00459913	0.00413842	0.00411718	0.347458	0.00413048	0.00371956	0.00369222		2834.57	0.674563	0.00382703	0.00489109	0.00424389	0.308636	0.00382712	3.11301e-06	8.84717e-06
4254	0.62797	0.00461253	0.00416785	0.00411822	0.347592	0.00412852	0.00371789	0.00369292		2836.57	0.674436	0.00382703	0.00489108	0.00424389	0.308763	0.00382711	3.1152e-06	8.85335e-06
4257	0.627795	0.00461789	0.00419347	0.00412787	0.347723	0.00413659	0.0037142	0.00369147		2838.57	0.674308	0.00382703	0.00489108	0.00424389	0.308891	0.00382711	3.11739e-06	8.85953e-06
4260	0.627639	0.00461337	0.00420519	0.00414084	0.347849	0.00415371	0.00371043	0.00368831		2840.57	0.674181	0.00382703	0.00489108	0.00424389	0.309018	0.00382711	3.11959e-06	8.86571e-06
4263	0.627515	0.00459947	0.00419805	0.00415055	0.347968	0.00417568	0.00370833	0.00368414		2842.57	0.674054	0.00382702	0.00489108	0.00424389	0.309145	0.00382711	3.12178e-06	8.8719e-06
4266	0.627426	0.004579	0.00417444	0.0041516	0.348084	0.00419632	0.00370902	0.0036795		2844.57	0.673926	0.00382702	0.00489108	0.00424388	0.309273	0.00382711	3.12398e-06	8.87808e-06
4269	0.627359	0.00455657	0.00414331	0.00414189	0.348203	0.00420936	0.00371274	0.00367448		2846.57	0.673799	0.00382702	0.00489107	0.00424388	0.3094	0.0038271	3.12617e-06	8.88426e-06
4272	0.627292	0.00453749	0.00411663	0.00412351	0.348332	0.00421055	0.00371872	0.00366881		2848.57	0.673672	0.00382702	0.00489107	0.00424388	0.309527	0.0038271	3.12837e-06	8.89044e-06
4275	0.627204	0.0045264	0.00410463	0.00410224	0.348475	0.00419934	0.00372536	0.00366248		2850.57	0.673545	0.00382701	0.00489107	0.00424388	0.309654	0.0038271	3.13056e-06	8.89662e-06
4278	0.627077	0.00452584	0.00411162	0.00408553	0.348634	0.00417942	0.00373062	0.00365618		2852.57	0.673418	0.00382701	0.00489107	0.00424388	0.309781	0.0038271	3.13275e-06	8.9028e-06
4281	0.626907	0.00453537	0.0041344	0.00407955	0.348801	0.00415782	0.00373283	0.00365145		2854.57	0.673292	0.00382701	0.00489107	0.00424388	0.309907	0.00382709	3.13495e-06	8.90898e-06
4284	0.626706	0.00455157	0.00416377	0.00408666	0.348968	0.0041427	0.00373142	0.00365006		2856.57	0.673165	0.00382701	0.00489106	0.00424387	0.310034	0.00382709	3.13714e-06	8.91516e-06
4287	0.626496	0.00456894	0.00418842	0.00410413	0.349122	0.00414041	0.00372727	0.00365306		2858.57	0.673038	0.003827	0.00489106	0.00424387	0.310161	0.00382709	3.13934e-06	8.92134e-06
4290	0.6263	0.00458165	0.00419948	0.00412506	0.349258	0.00415298	0.0037224	0.00365988		2860.57	0.672912	0.003827	0.00489106	0.00424387	0.310287	0.00382709	3.14153e-06	8.92752e-06
4293	0.626138	0.00458537	0.00419382	0.00414112	0.349378	0.00417702	0.00371899	0.00366823		2862.57	0.672785	0.003827	0.00489106	0.00424387	0.310414	0.00382708	3.14373e-06	8.93371e-06
4296	0.626013	0.00457874	0.00417489	0.00414605	0.349489	0.00420471	0.00371831	0.00367481		2864.57	0.672659	0.003827	0.00489106	0.00424387	0.31054	0.00382708	3.14592e-06	8.93989e-06
4299	0.625917	0.00456385	0.00415095	0.00413846	0.349607	0.00422655	0.00372005	0.00367662		2866.57	0.672533	0.003827	0.00489105	0.00424387	0.310666	0.00382708	3.14811e-06	8.94607e-06
4302	0.625828	0.00454546	0.00413163	0.00412236	0.349743	0.00423499	0.00372259	0.00367235		2868.57	0.672407	0.00382699	0.00489105	0.00424386	0.310792	0.00382708	3.15031e-06	8.95225e-06
4305	0.625722	0.00452951	0.00412432	0.00410541	0.349905	0.00422742	0.00372401	0.00366293		2870.57	0.67228	0.00382699	0.00489105	0.00424386	0.310918	0.00382708	3.1525e-06	8.95843e-06
4308	0.625581	0.00452112	0.0041318	0.00409538	0.350089	0.00420723	0.00372334	0.00365136		2872.57	0.672155	0.00382699	0.00489105	0.00424386	0.311044	0.00382707	3.1547e-06	8.96461e-06
4311	0.6254	0.00452313	0.00415161	0.00409678	0.350284	0.00418248	0.00372115	0.00364155		2874.57	0.672029	0.00382699	0.00489104	0.00424386	0.31117	0.00382707	3.15689e-06	8.97079e-06
4314	0.625186	0.00453532	0.00417737	0.00410904	0.350473	0.0041627	0.00371921	0.00363691		2876.58	0.671903	0.00382698	0.00489104	0.00424386	0.311296	0.00382707	3.15909e-06	8.97697e-06
4317	0.624959	0.00455466	0.00420107	0.00412716	0.350645	0.00415506	0.00371926	0.00363917		2878.58	0.671777	0.00382698	0.00489104	0.00424386	0.311422	0.00382707	3.16128e-06	8.98315e-06
4320	0.624739	0.00457624	0.00421583	0.00414427	0.350793	0.00416162	0.00372173	0.00364786		2880.58	0.671651	0.00382698	0.00489104	0.00424386	0.311547	0.00382706	3.16348e-06	8.98933e-06
4323	0.624545	0.00459469	0.00421788	0.00415462	0.350924	0.0041786	0.00372528	0.00366046		2882.58	0.671526	0.00382698	0.00489104	0.00424385	0.311673	0.00382706	3.16567e-06	8.99551e-06
4326	0.624383	0.00460551	0.00420763	0.00415563	0.351049	0.00419811	0.00372741	0.00367323		2884.58	0.6714	0.00382697	0.00489103	0.00424385	0.311798	0.00382706	3.16786e-06	9.0017e-06
4329	0.624251	0.00460623	0.00418927	0.00414807	0.351186	0.0042115	0.003726	0.00368237		2886.58	0.671275	0.00382697	0.00489103	0.00424385	0.311924	0.00382706	3.17006e-06	9.00788e-06
4332	0.624136	0.00459708	0.00416931	0.004135	0.351344	0.00421292	0.00372072	0.0036852		2888.58	0.67115	0.00382697	0.00489103	0.00424385	0.312049	0.00382705	3.17225e-06	9.01406e-06
4335	0.624022	0.00458108	0.00415436	0.00412024	0.351526	0.00420171	0.00371351	0.00368105		2890.58	0.671025	0.00382697	0.00489103	0.00424385	0.312174	0.00382705	3.17445e-06	9.02024e-06
4338	0.623894	0.00456341	0.00414899	0.00410729	0.351724	0.00418261	0.00370773	0.00367166		2892.58	0.6709	0.00382697	0.00489103	0.00424385	0.312299	0.00382705	3.17664e-06	9.02642e-06
4341	0.623741	0.00455012	0.00415422	0.00409906	0.351925	0.00416362	0.00370652	0.00366073		2894.58	0.670774	0.00382696	0.00489102	0.00424384	0.312424	0.00382705	3.17884e-06	9.0326e-06
4344	0.623559	0.00454638	0.00416736	0.00409763	0.352113	0.00415257	0.00371119	0.00365267		2896.58	0.67065	0.00382696	0.00489102	0.00424384	0.312549	0.00382705	3.18103e-06	9.03878e-06
4347	0.623354	0.00455474	0.00418294	0.00410381	0.35228	0.00415367	0.00372056	0.00365093		2898.58	0.670525	0.00382696	0.00489102	0.00424384	0.312674	0.00382704	3.18322e-06	9.04496e-06
4350	0.623135	0.00457416	0.00419471	0.00411623	0.352427	0.0041657	0.00373153	0.00365643		2900.58	0.6704	0.00382696	0.00489102	0.00424384	0.312799	0.00382704	3.18542e-06	9.05114e-06
4353	0.622918	0.00460012	0.00419779	0.00413079	0.352563	0.00418244	0.00374048	0.00366708		2902.58	0.670275	0.00382695	0.00489102	0.00424384	0.312924	0.00382704	3.18761e-06	9.05732e-06
4356	0.622721	0.00462591	0.00419022	0.00414137	0.352703	0.00419536	0.00374479	0.00367855		2904.58	0.670151	0.00382695	0.00489101	0.00424384	0.313048	0.00382704	3.18981e-06	9.0635e-06
4359	0.622552	0.00464474	0.00417364	0.00414198	0.352861	0.00419718	0.00374372	0.00368618		2906.58	0.670026	0.00382695	0.00489101	0.00424383	0.313173	0.00382703	3.192e-06	9.06968e-06
4362	0.622414	0.0046517	0.0041526	0.00412971	0.353041	0.00418504	0.00373847	0.00368706		2908.58	0.669902	0.00382695	0.00489101	0.00424383	0.313297	0.00382703	3.1942e-06	9.07586e-06
4365	0.622299	0.00464517	0.00413309	0.00410687	0.353241	0.00416162	0.00373157	0.00368131		2910.58	0.669777	0.00382694	0.00489101	0.00424383	0.313421	0.00382703	3.19639e-06	9.08205e-06
4368	0.622191	0.00462699	0.0041206	0.00408092	0.353448	0.00413415	0.003726	0.00367177		2912.58	0.669653	0.00382694	0.004891	0.00424383	0.313546	0.00382703	3.19858e-06	9.08823e-06
4371	0.622072	0.00460178	0.00411841	0.00406166	0.353648	0.00411158	0.00372431	0.00366255		2914.58	0.669529	0.00382694	0.004891	0.00424383	0.31367	0.00382702	3.20078e-06	9.09441e-06
4374	0.621925	0.00457574	0.00412657	0.00405694	0.353829	0.00410126	0.00372804	0.00365703		2916.58	0.669405	0.00382694	0.004891	0.00424383	0.313794	0.00382702	3.20297e-06	9.10059e-06
4377	0.621748	0.00455531	0.00414198	0.00406888	0.353986	0.00410625	0.00373727	0.00365657		2918.58	0.669281	0.00382693	0.004891	0.00424382	0.313918	0.00382702	3.20517e-06	9.10677e-06
4380	0.621544	0.00454583	0.00415944	0.00409267	0.354123	0.00412435	0.00375046	0.00366035		2920.58	0.669157	0.00382693	0.004891	0.00424382	0.314042	0.00382702	3.20736e-06	9.11295e-06
4383	0.621326	0.00455043	0.00417334	0.00411866	0.354252	0.00414887	0.00376457	0.00366626		2922.58	0.669033	0.00382693	0.00489099	0.00424382	0.314166	0.00382702	3.20956e-06	9.11913e-06
4386	0.62111	0.00456896	0.00417949	0.00413679	0.354386	0.00417098	0.00377585	0.00367207		2924.58	0.66891	0.00382693	0.00489099	0.00424382	0.314289	0.00382701	3.21175e-06	9.12531e-06
4389	0.620908	0.00459736	0.00417641	0.00414119	0.354537	0.00418264	0.00378097	0.0036762		2926.59	0.668786	0.00382693	0.00489099	0.00424382	0.314413	0.00382701	3.21394e-06	9.13149e-06
4392	0.620726	0.00462799	0.00416582	0.0041326	0.354712	0.00417932	0.00377841	0.00367789		2928.59	0.668662	0.00382692	0.00489099	0.00424382	0.314536	0.00382701	3.21614e-06	9.13767e-06
4395	0.620563	0.00465127	0.00415204	0.00411752	0.354908	0.00416159	0.00376944	0.00367694		2930.59	0.668539	0.00382692	0.00489099	0.00424381	0.31466	0.00382701	3.21833e-06	9.14385e-06
4398	0.620413	0.00465851	0.0041406	0.00410467	0.355116	0.00413508	0.00375796	0.00367351		2932.59	0.668416	0.00382692	0.00489098	0.00424381	0.314783	0.003827	3.22053e-06	9.15003e-06
4401	0.620269	0.00464517	0.00413648	0.00410072	0.355323	0.00410873	0.00374916	0.00366826		2934.59	0.668292	0.00382692	0.00489098	0.00424381	0.314907	0.003827	3.22272e-06	9.15621e-06
4404	0.620121	0.00461315	0.00414231	0.00410741	0.355514	0.00409186	0.00374743	0.00366268		2936.59	0.668169	0.00382691	0.00489098	0.00424381	0.31503	0.003827	3.22492e-06	9.16239e-06
4407	0.619965	0.00457097	0.00415743	0.00412145	0.355681	0.00409101	0.0037544	0.00365902		2938.59	0.668046	0.00382691	0.00489098	0.00424381	0.315153	0.003827	3.22711e-06	9.16857e-06
4410	0.619796	0.00453129	0.00417776	0.0041368	0.355823	0.00410756	0.00376808	0.00365954		2940.59	0.667923	0.00382691	0.00489097	0.00424381	0.315276	0.00382699	3.2293e-06	9.17475e-06
4413	0.619615	0.0045066	0.00419697	0.00414795	0.355948	0.00413702	0.0037837	0.00366528		2942.59	0.6678	0.00382691	0.00489097	0.0042438	0.315399	0.00382699	3.2315e-06	9.18093e-06
4416	0.619423	0.0045046	0.00420854	0.00415234	0.356071	0.00417034	0.00379572	0.003675		2944.59	0.667677	0.0038269	0.00489097	0.0042438	0.315522	0.00382699	3.23369e-06	9.18711e-06
4419	0.619226	0.00452524	0.00420808	0.00415087	0.356208	0.00419687	0.00380019	0.00368508		2946.59	0.667554	0.0038269	0.00489097	0.0042438	0.315645	0.00382699	3.23589e-06	9.19329e-06
4422	0.619032	0.0045607	0.00419517	0.00414657	0.356371	0.00420801	0.00379619	0.00369087		2948.59	0.667432	0.0038269	0.00489097	0.0042438	0.315767	0.00382699	3.23808e-06	9.19947e-06
4425	0.618848	0.00459831	0.00417391	0.00414252	0.356562	0.00420034	0.00378591	0.00368904		2950.59	0.667309	0.0038269	0.00489096	0.0042438	0.31589	0.00382698	3.24028e-06	9.20566e-06
4428	0.618678	0.00462517	0.00415179	0.00414038	0.356775	0.00417698	0.00377344	0.00367957		2952.59	0.667187	0.0038269	0.00489096	0.0042438	0.316012	0.00382698	3.24247e-06	9.21184e-06
4431	0.61852	0.00463263	0.00413725	0.00414006	0.356994	0.00414673	0.00376298	0.00366638		2954.59	0.667064	0.00382689	0.00489096	0.0042438	0.316135	0.00382698	3.24466e-06	9.21802e-06
4434	0.61837	0.00461898	0.00413649	0.00414048	0.3572	0.00412094	0.00375755	0.00365577		2956.59	0.666942	0.00382689	0.00489096	0.00424379	0.316257	0.00382698	3.24686e-06	9.2242e-06
4437	0.618218	0.00458935	0.00415092	0.00414063	0.357379	0.00410944	0.00375833	0.00365342		2958.59	0.66682	0.00382689	0.00489096	0.00424379	0.316379	0.00382697	3.24905e-06	9.23038e-06
4440	0.61806	0.00455336	0.00417607	0.00414008	0.357527	0.00411678	0.00376482	0.00366143		2960.59	0.666697	0.00382689	0.00489095	0.00424379	0.316502	0.00382697	3.25125e-06	9.23656e-06
4443	0.617894	0.0045215	0.0042027	0.00413882	0.35765	0.00414049	0.00377525	0.00367698		2962.59	0.666575	0.00382688	0.00489095	0.00424379	0.316624	0.00382697	3.25344e-06	9.24274e-06
4446	0.617724	0.00450181	0.00421994	0.00413669	0.357765	0.00417191	0.00378693	0.00369358		2964.59	0.666453	0.00382688	0.00489095	0.00424379	0.316746	0.00382697	3.25564e-06	9.24892e-06
4449	0.617559	0.00449779	0.00421928	0.00413316	0.35789	0.00419942	0.00379668	0.00370409		2966.59	0.666331	0.00382688	0.00489095	0.00424379	0.316868	0.00382696	3.25783e-06	9.2551e-06
4452	0.617405	0.00450803	0.00419818	0.00412767	0.358042	0.0042128	0.00380141	0.00370413		2968.59	0.666209	0.00382688	0.00489095	0.00424378	0.316989	0.00382696	3.26002e-06	9.26128e-06
4455	0.617264	0.00452733	0.00416154	0.00412033	0.358227	0.00420699	0.00379908	0.00369399		2970.59	0.666088	0.00382687	0.00489094	0.00424378	0.317111	0.00382696	3.26222e-06	9.26746e-06
4458	0.617127	0.00454853	0.00412053	0.00411249	0.358439	0.00418398	0.00378975	0.00367821		2972.59	0.665966	0.00382687	0.00489094	0.00424378	0.317233	0.00382696	3.26441e-06	9.27364e-06
4461	0.616986	0.00456468	0.00408872	0.00410643	0.358663	0.00415195	0.00377621	0.00366318		2974.59	0.665844	0.00382687	0.00489094	0.00424378	0.317354	0.00382695	3.26661e-06	9.27982e-06
4464	0.616829	0.00457061	0.00407714	0.00410423	0.358879	0.00412226	0.00376341	0.00365413		2976.6	0.665723	0.00382687	0.00489094	0.00424378	0.317476	0.00382695	3.2688e-06	9.286e-06
4467	0.616653	0.00456413	0.00409002	0.00410641	0.359071	0.00410545	0.00375677	0.00365304		2978.6	0.665602	0.00382687	0.00489093	0.00424378	0.317597	0.00382695	3.271e-06	9.29218e-06
4470	0.616461	0.0045464	0.00412305	0.00411116	0.359233	0.00410767	0.00375978	0.00365832		2980.6	0.66548	0.00382686	0.00489093	0.00424377	0.317719	0.00382695	3.27319e-06	9.29836e-06
4473	0.616266	0.00452164	0.00416494	0.00411501	0.359365	0.0041287	0.00377216	0.00366609		2982.6	0.665359	0.00382686	0.00489093	0.00424377	0.31784	0.00382695	3.27538e-06	9.30454e-06
4476	0.616082	0.00449609	0.00420159	0.00411454	0.359482	0.00416229	0.00378954	0.00367217		2984.6	0.665238	0.00382686	0.00489093	0.00424377	0.317961	0.00382694	3.27758e-06	9.31072e-06
4479	0.615918	0.00447643	0.00422134	0.00410845	0.359599	0.00419827	0.00380513	0.00367384		2986.6	0.665117	0.00382686	0.00489093	0.00424377	0.318082	0.00382694	3.27977e-06	9.3169e-06
4482	0.615772	0.00446787	0.00421905	0.00409874	0.359733	0.00422604	0.00381267	0.00367063		2988.6	0.664996	0.00382685	0.00489092	0.00424377	0.318203	0.00382694	3.28197e-06	9.32308e-06
4485	0.615635	0.00447247	0.00419768	0.00409002	0.359894	0.00423788	0.00380926	0.00366403		2990.6	0.664875	0.00382685	0.00489092	0.00424377	0.318324	0.00382694	3.28416e-06	9.32926e-06
4488	0.615491	0.00448837	0.00416663	0.00408739	0.360082	0.00423141	0.00379673	0.00365659		2992.6	0.664754	0.00382685	0.00489092	0.00424376	0.318445	0.00382693	3.28636e-06	9.33544e-06
4491	0.615328	0.00451026	0.00413802	0.0040937	0.360288	0.00421016	0.0037808	0.00365075		2994.6	0.664633	0.00382685	0.00489092	0.00424376	0.318566	0.00382693	3.28855e-06	9.34162e-06
4494	0.61514	0.004531	0.00412218	0.00410781	0.360501	0.00418235	0.0037684	0.00364798		2996.6	0.664513	0.00382684	0.00489092	0.00424376	0.318686	0.00382693	3.29074e-06	9.3478e-06
4497	0.614931	0.00454403	0.0041243	0.00412485	0.360705	0.00415818	0.00376465	0.00364837		2998.6	0.664392	0.00382684	0.00489091	0.00424376	0.318807	0.00382693	3.29294e-06	9.35398e-06
4500	0.614714	0.00454539	0.00414317	0.00413832	0.360891	0.00414651	0.00377079	0.00365077		3000.6	0.664272	0.00382684	0.00489091	0.00424376	0.318927	0.00382692	3.29513e-06	9.36016e-06
4503	0.614504	0.00453492	0.0041723	0.00414316	0.361056	0.00415205	0.00378403	0.00365341		3002.6	0.664151	0.00382684	0.00489091	0.00424376	0.319048	0.00382692	3.29733e-06	9.36634e-06
4506	0.614312	0.00451588	0.00420255	0.00413807	0.361204	0.0041739	0.00379917	0.00365465		3004.6	0.664031	0.00382684	0.00489091	0.00424375	0.319168	0.00382692	3.29952e-06	9.37252e-06
4509	0.614141	0.00449362	0.00422533	0.00412605	0.361343	0.00420575	0.00381091	0.00365369		3006.6	0.663911	0.00382683	0.00489091	0.00424375	0.319288	0.00382692	3.30171e-06	9.3787e-06
4512	0.61399	0.00447368	0.00423511	0.00411302	0.361483	0.0042379	0.00381589	0.00365095		3008.6	0.663791	0.00382683	0.0048909	0.00424375	0.319408	0.00382692	3.30391e-06	9.38488e-06
4515	0.613849	0.0044603	0.00423079	0.00410508	0.361633	0.00426028	0.00381339	0.00364785		3010.6	0.66367	0.00382683	0.0048909	0.00424375	0.319528	0.00382691	3.3061e-06	9.39106e-06
4518	0.613705	0.0044556	0.00421555	0.00410602	0.3618	0.00426572	0.00380498	0.00364624		3012.6	0.663551	0.00382683	0.0048909	0.00424375	0.319648	0.00382691	3.3083e-06	9.39724e-06
4521	0.613549	0.00445969	0.00419553	0.00411587	0.361986	0.00425249	0.00379341	0.0036475		3014.6	0.663431	0.00382682	0.0048909	0.00424375	0.319768	0.00382691	3.31049e-06	9.40342e-06
4524	0.613373	0.0044711	0.00417776	0.0041312	0.362189	0.00422502	0.00378159	0.00365192		3016.6	0.663311	0.00382682	0.00489089	0.00424374	0.319888	0.00382691	3.31269e-06	9.4096e-06
4527	0.613175	0.00448733	0.00416789	0.00414663	0.3624	0.00419268	0.00377198	0.00365845		3018.6	0.663191	0.00382682	0.00489089	0.00424374	0.320008	0.0038269	3.31488e-06	9.41578e-06
4530	0.61296	0.00450518	0.0041684	0.00415693	0.362611	0.00416664	0.00376631	0.00366507		3020.6	0.663071	0.00382682	0.00489089	0.00424374	0.320127	0.0038269	3.31707e-06	9.42196e-06
4533	0.612739	0.00452097	0.00417781	0.0041588	0.362812	0.00415598	0.00376543	0.00366966		3022.6	0.662952	0.00382681	0.00489089	0.00424374	0.320247	0.0038269	3.31927e-06	9.42814e-06
4536	0.612525	0.00453091	0.00419126	0.0041517	0.362996	0.00416435	0.0037691	0.00367096		3024.6	0.662832	0.00382681	0.00489089	0.00424374	0.320367	0.0038269	3.32146e-06	9.43432e-06
4539	0.612331	0.00453197	0.00420235	0.0041379	0.363163	0.00418861	0.00377571	0.00366909		3026.61	0.662713	0.00382681	0.00489088	0.00424374	0.320486	0.00382689	3.32366e-06	9.4405e-06
4542	0.612164	0.00452284	0.00420561	0.00412155	0.363318	0.00421987	0.00378242	0.00366552		3028.61	0.662594	0.00382681	0.00489088	0.00424374	0.320605	0.00382689	3.32585e-06	9.44668e-06
4545	0.612023	0.00450492	0.00419868	0.00410745	0.363471	0.00424672	0.0037859	0.00366235		3030.61	0.662474	0.0038268	0.00489088	0.00424373	0.320724	0.00382689	3.32805e-06	9.45286e-06
4548	0.611897	0.00448249	0.00418328	0.00409954	0.363633	0.00425931	0.00378353	0.00366142		3032.61	0.662355	0.0038268	0.00489088	0.00424373	0.320844	0.00382689	3.33024e-06	9.45904e-06
4551	0.611771	0.00446186	0.00416453	0.00409972	0.363812	0.00425279	0.00377464	0.0036635		3034.61	0.662236	0.0038268	0.00489088	0.00424373	0.320963	0.00382689	3.33243e-06	9.46522e-06
4554	0.611627	0.00444963	0.00414877	0.00410703	0.36401	0.00422893	0.00376107	0.00366809		3036.61	0.662117	0.0038268	0.00489087	0.00424373	0.321082	0.00382688	3.33463e-06	9.4714e-06
4557	0.611453	0.00445055	0.00414095	0.00411786	0.364222	0.00419535	0.00374666	0.00367366		3038.61	0.661998	0.0038268	0.00489087	0.00424373	0.321201	0.00382688	3.33682e-06	9.47758e-06
4560	0.61125	0.00446584	0.00414264	0.00412692	0.364438	0.00416283	0.0037358	0.00367836		3040.61	0.66188	0.00382679	0.00489087	0.00424373	0.321319	0.00382688	3.33902e-06	9.48376e-06
4563	0.611025	0.00449255	0.00415163	0.00412922	0.364648	0.00414169	0.00373149	0.00368069		3042.61	0.661761	0.00382679	0.00489087	0.00424372	0.321438	0.00382688	3.34121e-06	9.48994e-06
4566	0.610796	0.00452435	0.00416314	0.00412206	0.364842	0.00413847	0.00373408	0.00368006		3044.61	0.661642	0.00382679	0.00489087	0.00424372	0.321557	0.00382687	3.3434e-06	9.49612e-06
4569	0.610577	0.00455331	0.00417209	0.0041065	0.365019	0.00415385	0.00374107	0.00367698		3046.61	0.661524	0.00382679	0.00489086	0.00424372	0.321675	0.00382687	3.3456e-06	9.5023e-06
4572	0.610381	0.00457223	0.00417536	0.00408729	0.365181	0.00418246	0.00374815	0.00367294		3048.61	0.661405	0.00382678	0.00489086	0.00424372	0.321794	0.00382687	3.34779e-06	9.50848e-06
4575	0.610209	0.00457677	0.00417275	0.00407124	0.365335	0.00421458	0.00375108	0.00366993		3050.61	0.661287	0.00382678	0.00489086	0.00424372	0.321912	0.00382687	3.34999e-06	9.51466e-06
4578	0.610055	0.00456668	0.00416662	0.00406447	0.365491	0.0042391	0.00374742	0.0036698		3052.61	0.661168	0.00382678	0.00489086	0.00424372	0.322031	0.00382686	3.35218e-06	9.52084e-06
4581	0.609909	0.00454604	0.00416023	0.00406964	0.365657	0.00424712	0.00373751	0.00367348		3054.61	0.66105	0.00382678	0.00489085	0.00424371	0.322149	0.00382686	3.35438e-06	9.52702e-06
4584	0.60976	0.00452215	0.00415609	0.00408464	0.365838	0.00423477	0.00372416	0.0036805		3056.61	0.660932	0.00382677	0.00489085	0.00424371	0.322267	0.00382686	3.35657e-06	9.5332e-06
4587	0.6096	0.00450358	0.00415502	0.00410326	0.366033	0.00420466	0.00371141	0.00368892		3058.61	0.660814	0.00382677	0.00489085	0.00424371	0.322385	0.00382686	3.35876e-06	9.53938e-06
4590	0.609428	0.00449767	0.00415641	0.00411774	0.366236	0.00416516	0.0037028	0.00369613		3060.61	0.660696	0.00382677	0.00489085	0.00424371	0.322503	0.00382686	3.36096e-06	9.54556e-06
4593	0.609242	0.0045081	0.00415928	0.00412209	0.36644	0.00412782	0.00369998	0.00369991		3062.61	0.660578	0.00382677	0.00489085	0.00424371	0.322621	0.00382685	3.36315e-06	9.55174e-06
4596	0.609047	0.00453353	0.00416323	0.00411463	0.366636	0.00410371	0.00370225	0.00369964		3064.61	0.66046	0.00382677	0.00489084	0.00424371	0.322739	0.00382685	3.36535e-06	9.55792e-06
4599	0.608845	0.00456766	0.00416866	0.00409852	0.366817	0.00409969	0.003707	0.00369675		3066.61	0.660342	0.00382676	0.00489084	0.0042437	0.322856	0.00382685	3.36754e-06	9.56409e-06
4602	0.608641	0.00460109	0.00417593	0.00408026	0.36698	0.00411615	0.00371109	0.00369415		3068.61	0.660225	0.00382676	0.00489084	0.0042437	0.322974	0.00382685	3.36973e-06	9.57027e-06
4605	0.608444	0.00462434	0.00418433	0.00406679	0.367127	0.00414677	0.00371214	0.00369498		3070.61	0.660107	0.00382676	0.00489084	0.0042437	0.323092	0.00382684	3.37193e-06	9.57645e-06
4608	0.608258	0.00463107	0.00419158	0.00406265	0.367266	0.00418056	0.00370938	0.003701		3072.61	0.65999	0.00382676	0.00489084	0.0042437	0.323209	0.00382684	3.37412e-06	9.58263e-06
4611	0.60809	0.00462022	0.00419447	0.00406846	0.367406	0.00420557	0.00370367	0.00371172		3074.61	0.659872	0.00382675	0.00489083	0.0042437	0.323327	0.00382684	3.37632e-06	9.58881e-06
4614	0.607941	0.00459626	0.00419051	0.00408125	0.367557	0.00421288	0.00369676	0.00372458		3076.62	0.659755	0.00382675	0.00489083	0.0042437	0.323444	0.00382684	3.37851e-06	9.59499e-06
4617	0.607807	0.00456746	0.0041796	0.00409616	0.367724	0.00419957	0.00369029	0.00373606		3078.62	0.659638	0.00382675	0.00489083	0.00424369	0.323561	0.00382683	3.38071e-06	9.60117e-06
4620	0.607677	0.00454291	0.00416461	0.00410861	0.367909	0.00416952	0.00368518	0.00374328		3080.62	0.659521	0.00382675	0.00489083	0.00424369	0.323678	0.00382683	3.3829e-06	9.60735e-06
4623	0.607542	0.00452948	0.0041505	0.00411569	0.368104	0.00413191	0.0036816	0.0037452		3082.62	0.659403	0.00382674	0.00489083	0.00424369	0.323795	0.00382683	3.38509e-06	9.61353e-06
4626	0.607391	0.00452992	0.00414222	0.00411656	0.3683	0.00409785	0.00367938	0.00374291		3084.62	0.659286	0.00382674	0.00489082	0.00424369	0.323912	0.00382683	3.38729e-06	9.61971e-06
4629	0.607223	0.00454242	0.00414254	0.00411187	0.368486	0.00407661	0.00367851	0.00373896		3086.62	0.65917	0.00382674	0.00489082	0.00424369	0.324029	0.00382683	3.38948e-06	9.62589e-06
4632	0.60704	0.00456179	0.00415091	0.00410294	0.368656	0.00407267	0.00367927	0.00373619		3088.62	0.659053	0.00382674	0.00489082	0.00424369	0.324146	0.00382682	3.39168e-06	9.63207e-06
4635	0.606853	0.00458127	0.00416386	0.00409136	0.368808	0.00408462	0.00368183	0.00373655		3090.62	0.658936	0.00382674	0.00489082	0.00424368	0.324263	0.00382682	3.39387e-06	9.63825e-06
4638	0.606671	0.00459458	0.00417664	0.00407909	0.368947	0.0041062	0.00368575	0.00374042		3092.62	0.658819	0.00382673	0.00489081	0.00424368	0.32438	0.00382682	3.39606e-06	9.64443e-06
4641	0.606502	0.00459747	0.00418515	0.00406871	0.369081	0.00412879	0.0036897	0.00374665		3094.62	0.658703	0.00382673	0.00489081	0.00424368	0.324496	0.00382682	3.39826e-06	9.65061e-06
4644	0.606349	0.00458858	0.00418739	0.00406321	0.369222	0.00414443	0.00369183	0.00375315		3096.62	0.658586	0.00382673	0.00489081	0.00424368	0.324613	0.00382681	3.40045e-06	9.65679e-06
4647	0.60621	0.00456968	0.00418379	0.00406499	0.369375	0.00414828	0.00369076	0.00375772		3098.62	0.65847	0.00382673	0.00489081	0.00424368	0.324729	0.00382681	3.40265e-06	9.66297e-06
4650	0.606077	0.00454524	0.00417666	0.00407447	0.369542	0.00413989	0.00368649	0.00375884		3100.62	0.658353	0.00382672	0.00489081	0.00424368	0.324846	0.00382681	3.40484e-06	9.66915e-06
4653	0.605943	0.00452124	0.00416917	0.00408914	0.369718	0.00412293	0.00368071	0.00375609		3102.62	0.658237	0.00382672	0.0048908	0.00424367	0.324962	0.00382681	3.40703e-06	9.67533e-06
4656	0.605804	0.00450364	0.00416432	0.00410383	0.369895	0.00410361	0.00367614	0.00375031		3104.62	0.658121	0.00382672	0.0048908	0.00424367	0.325078	0.0038268	3.40923e-06	9.6815e-06
4659	0.605656	0.00449645	0.00416415	0.0041125	0.370064	0.00408849	0.00367507	0.00374329		3106.62	0.658005	0.00382672	0.0048908	0.00424367	0.325194	0.0038268	3.41142e-06	9.68768e-06
4662	0.605502	0.0045004	0.00416927	0.00411099	0.370219	0.00408215	0.00367808	0.00373723		3108.62	0.657889	0.00382671	0.0048908	0.00424367	0.32531	0.0038268	3.41362e-06	9.69386e-06
4665	0.605344	0.00451248	0.00417872	0.00409911	0.370362	0.00408568	0.00368349	0.00373401		3110.62	0.657773	0.00382671	0.0048908	0.00424367	0.325426	0.0038268	3.41581e-06	9.70004e-06
4668	0.605185	0.00452694	0.00419016	0.00408115	0.370497	0.00409649	0.00368825	0.00373456		3112.62	0.657657	0.00382671	0.00489079	0.00424367	0.325542	0.00382679	3.41801e-06	9.70622e-06
4671	0.605028	0.00453742	0.00420049	0.0040641	0.370633	0.00410946	0.00368965	0.00373846		3114.62	0.657541	0.00382671	0.00489079	0.00424367	0.325658	0.00382679	3.4202e-06	9.7124e-06
4674	0.604874	0.00453937	0.00420686	0.00405448	0.370775	0.00411913	0.00368698	0.00374407		3116.62	0.657425	0.00382671	0.00489079	0.00424366	0.325773	0.00382679	3.42239e-06	9.71858e-06
4677	0.604725	0.00453184	0.00420776	0.00405532	0.370927	0.00412192	0.00368215	0.00374912		3118.62	0.65731	0.0038267	0.00489079	0.00424366	0.325889	0.00382679	3.42459e-06	9.72476e-06
4680	0.604581	0.00451773	0.0042037	0.00406488	0.371085	0.00411744	0.00367863	0.00375158		3120.62	0.657194	0.0038267	0.00489078	0.00424366	0.326005	0.00382679	3.42678e-06	9.73094e-06
4683	0.604441	0.00450245	0.00419713	0.00407781	0.371244	0.00410827	0.00367954	0.00375057		3122.62	0.657079	0.0038267	0.00489078	0.00424366	0.32612	0.00382678	3.42898e-06	9.73712e-06
4686	0.604302	0.00449162	0.00419155	0.00408804	0.371396	0.00409845	0.00368569	0.0037467		3124.62	0.656963	0.0038267	0.00489078	0.00424366	0.326235	0.00382678	3.43117e-06	9.7433e-06
4689	0.604163	0.00448877	0.00419003	0.00409182	0.371538	0.00409132	0.00369499	0.00374181		3126.63	0.656848	0.00382669	0.00489078	0.00424366	0.326351	0.00382678	3.43336e-06	9.74948e-06
4692	0.60402	0.00449425	0.00419392	0.00408918	0.371673	0.00408801	0.00370348	0.0037381		3128.63	0.656733	0.00382669	0.00489078	0.00424365	0.326466	0.00382678	3.43556e-06	9.75566e-06
4695	0.603873	0.00450549	0.00420214	0.00408323	0.371804	0.00408719	0.00370748	0.0037371		3130.63	0.656618	0.00382669	0.00489077	0.00424365	0.326581	0.00382677	3.43775e-06	9.76184e-06
4698	0.603722	0.00451843	0.00421152	0.00407779	0.371939	0.00408635	0.00370557	0.00373903		3132.63	0.656503	0.00382669	0.00489077	0.00424365	0.326696	0.00382677	3.43995e-06	9.76801e-06
4701	0.603572	0.00452929	0.00421804	0.00407505	0.37208	0.00408362	0.00369927	0.00374279		3134.63	0.656388	0.00382668	0.00489077	0.00424365	0.326811	0.00382677	3.44214e-06	9.77419e-06
4704	0.603427	0.00453574	0.00421852	0.00407453	0.372226	0.00407936	0.00369204	0.00374666		3136.63	0.656273	0.00382668	0.00489077	0.00424365	0.326926	0.00382677	3.44433e-06	9.78037e-06
4707	0.603291	0.00453729	0.00421198	0.00407396	0.372372	0.00407632	0.00368742	0.00374917		3138.63	0.656158	0.00382668	0.00489077	0.00424365	0.327041	0.00382676	3.44653e-06	9.78655e-06
4710	0.603165	0.00453484	0.00420028	0.00407121	0.372514	0.0040783	0.00368723	0.00374975		3140.63	0.656043	0.00382668	0.00489076	0.00424364	0.327156	0.00382676	3.44872e-06	9.79273e-06
4713	0.603043	0.00453007	0.00418745	0.00406602	0.372645	0.00408792	0.0036911	0.00374881		3142.63	0.655929	0.00382668	0.00489076	0.00424364	0.32727	0.00382676	3.45092e-06	9.79891e-06
4716	0.602921	0.00452484	0.0041781	0.00406032	0.372766	0.00410458	0.00369718	0.00374734		3144.63	0.655814	0.00382667	0.00489076	0.00424364	0.327385	0.00382676	3.45311e-06	9.80509e-06
4719	0.602792	0.00452092	0.00417552	0.004057	0.372881	0.00412392	0.00370357	0.00374624		3146.63	0.6557	0.00382667	0.00489076	0.00424364	0.327499	0.00382676	3.4553e-06	9.81127e-06
4722	0.602653	0.00451972	0.00418023	0.00405802	0.372995	0.00413915	0.00370936	0.00374592		3148.63	0.655585	0.00382667	0.00489076	0.00424364	0.327614	0.00382675	3.4575e-06	9.81745e-06
4725	0.602505	0.00452201	0.00418979	0.00406311	0.373116	0.00414385	0.00371472	0.00374613		3150.63	0.655471	0.00382667	0.00489075	0.00424364	0.327728	0.00382675	3.45969e-06	9.82363e-06
4728	0.602353	0.00452748	0.00419993	0.00406982	0.373249	0.00413505	0.00372008	0.00374617		3152.63	0.655356	0.00382666	0.00489075	0.00424363	0.327842	0.00382675	3.46189e-06	9.82981e-06
4731	0.602204	0.00453455	0.00420647	0.00407491	0.373394	0.00411496	0.00372515	0.00374522		3154.63	0.655242	0.00382666	0.00489075	0.00424363	0.327957	0.00382675	3.46408e-06	9.83598e-06
4734	0.602063	0.00454069	0.0042072	0.0040761	0.373551	0.00409071	0.0037286	0.00374266		3156.63	0.655128	0.00382666	0.00489075	0.00424363	0.328071	0.00382674	3.46628e-06	9.84216e-06
4737	0.601931	0.00454334	0.00420276	0.00407313	0.373711	0.00407178	0.0037287	0.00373833		3158.63	0.655014	0.00382666	0.00489074	0.00424363	0.328185	0.00382674	3.46847e-06	9.84834e-06
4740	0.601802	0.00454109	0.00419615	0.00406765	0.37387	0.00406646	0.00372458	0.0037325		3160.63	0.6549	0.00382665	0.00489074	0.00424363	0.328299	0.00382674	3.47066e-06	9.85452e-06
4743	0.601671	0.00453458	0.00419118	0.00406204	0.37402	0.00407855	0.00371721	0.00372585		3162.63	0.654786	0.00382665	0.00489074	0.00424363	0.328413	0.00382674	3.47286e-06	9.8607e-06
4746	0.601533	0.00452644	0.00419054	0.00405812	0.374158	0.00410585	0.00370944	0.0037192		3164.63	0.654673	0.00382665	0.00489074	0.00424362	0.328526	0.00382673	3.47505e-06	9.86688e-06
4749	0.601386	0.00452023	0.00419457	0.00405633	0.374284	0.00414074	0.00370498	0.00371332		3166.63	0.654559	0.00382665	0.00489074	0.00424362	0.32864	0.00382673	3.47725e-06	9.87306e-06
4752	0.601232	0.00451877	0.00420124	0.00405599	0.374404	0.00417293	0.0037066	0.00370876		3168.63	0.654445	0.00382665	0.00489073	0.00424362	0.328754	0.00382673	3.47944e-06	9.87924e-06
4755	0.601077	0.00452272	0.00420726	0.00405605	0.374523	0.0041929	0.00371478	0.00370583		3170.63	0.654332	0.00382664	0.00489073	0.00424362	0.328867	0.00382673	3.48163e-06	9.88542e-06
4758	0.600927	0.00453006	0.00420983	0.00405603	0.37465	0.00419522	0.00372721	0.00370462		3172.63	0.654218	0.00382664	0.00489073	0.00424362	0.328981	0.00382673	3.48383e-06	9.89159e-06
4761	0.600784	0.00453712	0.0042081	0.0040562	0.37479	0.00418044	0.00373978	0.00370508		3174.63	0.654105	0.00382664	0.00489073	0.00424362	0.329094	0.00382672	3.48602e-06	9.89777e-06
4764	0.600647	0.00454043	0.00420342	0.00405721	0.374942	0.00415493	0.00374826	0.00370701		3176.64	0.653992	0.00382664	0.00489073	0.00424361	0.329207	0.00382672	3.48822e-06	9.90395e-06
4767	0.600513	0.00453864	0.0041986	0.00405927	0.375102	0.00412887	0.00375007	0.00370995		3178.64	0.653878	0.00382663	0.00489072	0.00424361	0.329321	0.00382672	3.49041e-06	9.91013e-06
4770	0.600374	0.00453346	0.00419621	0.00406165	0.375263	0.0041129	0.00374521	0.00371321		3180.64	0.653765	0.00382663	0.00489072	0.00424361	0.329434	0.00382672	3.4926e-06	9.91631e-06
4773	0.600227	0.00452895	0.00419717	0.00406283	0.375418	0.00411449	0.00373602	0.00371589		3182.64	0.653652	0.00382663	0.00489072	0.00424361	0.329547	0.00382671	3.4948e-06	9.92249e-06
4776	0.600072	0.00452944	0.00420016	0.00406137	0.375559	0.00413523	0.00372606	0.00371717		3184.64	0.653539	0.00382663	0.00489072	0.00424361	0.32966	0.00382671	3.49699e-06	9.92867e-06
4779	0.599911	0.00453712	0.00420235	0.00405689	0.375688	0.00417007	0.00371869	0.00371663		3186.64	0.653426	0.00382662	0.00489072	0.00424361	0.329773	0.00382671	3.49919e-06	9.93485e-06
4782	0.599751	0.00455052	0.00420095	0.00405054	0.375808	0.00420878	0.00371607	0.0037145		3188.64	0.653313	0.00382662	0.00489071	0.00424361	0.329886	0.00382671	3.50138e-06	9.94103e-06
4785	0.599598	0.00456472	0.00419479	0.00404464	0.375928	0.0042393	0.00371872	0.0037116		3190.64	0.653201	0.00382662	0.00489071	0.0042436	0.329998	0.0038267	3.50357e-06	9.9472e-06
4788	0.599457	0.00457337	0.00418508	0.00404147	0.376056	0.00425181	0.00372571	0.00370918		3192.64	0.653088	0.00382662	0.00489071	0.0042436	0.330111	0.0038267	3.50577e-06	9.95338e-06
4791	0.599329	0.00457158	0.00417498	0.00404194	0.376197	0.00424216	0.00373503	0.00370843		3194.64	0.652975	0.00382661	0.00489071	0.0042436	0.330224	0.0038267	3.50796e-06	9.95956e-06
4794	0.59921	0.00455838	0.00416812	0.00404499	0.376351	0.00421332	0.00374391	0.00371008		3196.64	0.652863	0.00382661	0.0048907	0.0042436	0.330336	0.0038267	3.51016e-06	9.96574e-06
4797	0.599094	0.00453755	0.00416681	0.00404801	0.376516	0.00417452	0.00374936	0.00371406		3198.64	0.65275	0.00382661	0.0048907	0.0042436	0.330449	0.0038267	3.51235e-06	9.97192e-06
4800	0.598974	0.00451647	0.00417088	0.00404817	0.376684	0.00413809	0.00374885	0.00371947		3200.64	0.652638	0.00382661	0.0048907	0.0042436	0.330561	0.00382669	3.51454e-06	9.9781e-06
4803	0.598846	0.00450339	0.00417751	0.00404388	0.376848	0.00411548	0.00374137	0.00372473		3202.64	0.652526	0.00382661	0.0048907	0.00424359	0.330673	0.00382669	3.51674e-06	9.98428e-06
4806	0.598706	0.0045042	0.00418232	0.00403569	0.377002	0.00411348	0.00372837	0.00372822		3204.64	0.652413	0.0038266	0.0048907	0.00424359	0.330785	0.00382669	3.51893e-06	9.99046e-06
4809	0.598555	0.00452004	0.00418113	0.00402608	0.377143	0.00413225	0.00371397	0.00372886		3206.64	0.652301	0.0038266	0.00489069	0.00424359	0.330898	0.00382669	3.52113e-06	9.99663e-06
4812	0.598399	0.00454656	0.0041719	0.00401839	0.377268	0.00416553	0.00370387	0.00372665		3208.64	0.652189	0.0038266	0.00489069	0.00424359	0.33101	0.00382668	3.52332e-06	1.00028e-05
4815	0.598244	0.00457524	0.00415586	0.00401535	0.377381	0.00420289	0.00370314	0.00372278		3210.64	0.652077	0.0038266	0.00489069	0.00424359	0.331122	0.00382668	3.52551e-06	1.0009e-05
4818	0.598097	0.00459622	0.00413738	0.00401793	0.377486	0.00423319	0.00371369	0.00371908		3212.64	0.651965	0.00382659	0.00489069	0.00424359	0.331233	0.00382668	3.52771e-06	1.00152e-05
4821	0.59796	0.00460185	0.00412258	0.00402498	0.377592	0.00424795	0.00373279	0.00371723		3214.64	0.651854	0.00382659	0.00489069	0.00424358	0.331345	0.00382668	3.5299e-06	1.00213e-05
4824	0.597835	0.00458948	0.00411688	0.00403365	0.37771	0.00424359	0.00375355	0.00371787		3216.64	0.651742	0.00382659	0.00489068	0.00424358	0.331457	0.00382667	3.5321e-06	1.00275e-05
4827	0.597717	0.00456267	0.00412267	0.00404044	0.377847	0.00422207	0.00376758	0.00372028		3218.64	0.65163	0.00382659	0.00489068	0.00424358	0.331569	0.00382667	3.53429e-06	1.00337e-05
4830	0.597602	0.00453008	0.00413791	0.00404254	0.378006	0.00418996	0.00376861	0.00372267		3220.64	0.651519	0.00382658	0.00489068	0.00424358	0.33168	0.00382667	3.53648e-06	1.00399e-05
4833	0.597483	0.00450259	0.00415653	0.00403893	0.378184	0.00415639	0.00375554	0.00372306		3222.64	0.651407	0.00382658	0.00489068	0.00424358	0.331792	0.00382667	3.53868e-06	1.00461e-05
4836	0.597357	0.00448931	0.00417061	0.00403091	0.378368	0.00413064	0.00373325	0.00372022		3224.64	0.651296	0.00382658	0.00489068	0.00424358	0.331903	0.00382667	3.54087e-06	1.00522e-05
4839	0.597222	0.00449432	0.00417354	0.00402176	0.378543	0.0041198	0.00371077	0.0037143		3226.65	0.651184	0.00382658	0.00489067	0.00424357	0.332015	0.00382666	3.54307e-06	1.00584e-05
4842	0.597079	0.00451508	0.00416296	0.0040156	0.378696	0.00412698	0.00369756	0.00370677		3228.65	0.651073	0.00382658	0.00489067	0.00424357	0.332126	0.00382666	3.54526e-06	1.00646e-05
4845	0.596931	0.00454337	0.00414195	0.00401576	0.378818	0.00415052	0.00369947	0.00369993		3230.65	0.650962	0.00382657	0.00489067	0.00424357	0.332237	0.00382666	3.54745e-06	1.00708e-05
4848	0.596782	0.00456834	0.00411802	0.00402334	0.378912	0.00418426	0.00371624	0.00369595		3232.65	0.650851	0.00382657	0.00489067	0.00424357	0.332348	0.00382666	3.54965e-06	1.0077e-05
4851	0.596636	0.00458056	0.00410008	0.00403661	0.37899	0.00421918	0.00374162	0.00369606		3234.65	0.65074	0.00382657	0.00489066	0.00424357	0.332459	0.00382665	3.55184e-06	1.00831e-05
4854	0.596497	0.00457551	0.00409477	0.00405158	0.379069	0.00424594	0.00376596	0.0037001		3236.65	0.650629	0.00382657	0.00489066	0.00424357	0.33257	0.00382665	3.55404e-06	1.00893e-05
4857	0.596369	0.00455518	0.00410372	0.0040635	0.379165	0.00425759	0.0037802	0.00370647		3238.65	0.650518	0.00382656	0.00489066	0.00424356	0.332681	0.00382665	3.55623e-06	1.00955e-05
4860	0.596249	0.00452723	0.00412291	0.00406872	0.379288	0.00425174	0.00377949	0.00371273		3240.65	0.650407	0.00382656	0.00489066	0.00424356	0.332792	0.00382665	3.55842e-06	1.01017e-05
4863	0.596137	0.00450209	0.00414437	0.00406608	0.379437	0.00423118	0.00376506	0.00371649		3242.65	0.650296	0.00382656	0.00489066	0.00424356	0.332903	0.00382664	3.56062e-06	1.01078e-05
4866	0.596027	0.00448904	0.00415946	0.00405743	0.379604	0.00420286	0.00374357	0.00371647		3244.65	0.650186	0.00382656	0.00489065	0.00424356	0.333013	0.00382664	3.56281e-06	1.0114e-05
4869	0.595913	0.00449286	0.0041623	0.00404694	0.379772	0.00417557	0.00372429	0.00371315		3246.65	0.650075	0.00382655	0.00489065	0.00424356	0.333124	0.00382664	3.56501e-06	1.01202e-05
4872	0.595789	0.00451223	0.00415189	0.00403971	0.379926	0.00415718	0.00371535	0.00370868		3248.65	0.649965	0.00382655	0.00489065	0.00424356	0.333234	0.00382664	3.5672e-06	1.01264e-05
4875	0.595654	0.00454029	0.00413237	0.00403994	0.380054	0.00415236	0.00372046	0.00370602		3250.65	0.649854	0.00382655	0.00489065	0.00424355	0.333345	0.00382663	3.56939e-06	1.01326e-05
4878	0.595509	0.00456713	0.00411123	0.00404943	0.380157	0.0041615	0.00373756	0.00370747		3252.65	0.649744	0.00382655	0.00489065	0.00424355	0.333455	0.00382663	3.57159e-06	1.01387e-05
4881	0.595358	0.00458328	0.00409646	0.00406668	0.380242	0.00418096	0.00375967	0.00371341		3254.65	0.649634	0.00382655	0.00489064	0.00424355	0.333565	0.00382663	3.57378e-06	1.01449e-05
4884	0.595209	0.0045829	0.00409364	0.00408711	0.380323	0.00420439	0.00377778	0.00372194		3256.65	0.649523	0.00382654	0.00489064	0.00424355	0.333676	0.00382663	3.57598e-06	1.01511e-05
4887	0.595071	0.00456578	0.00410387	0.00410444	0.380417	0.00422464	0.00378441	0.00372963		3258.65	0.649413	0.00382654	0.00489064	0.00424355	0.333786	0.00382663	3.57817e-06	1.01573e-05
4890	0.594949	0.00453745	0.00412341	0.00411282	0.380532	0.00423564	0.00377664	0.00373327		3260.65	0.649303	0.00382654	0.00489064	0.00424355	0.333896	0.00382662	3.58036e-06	1.01635e-05
4893	0.594844	0.00450733	0.00414494	0.00410922	0.380672	0.00423391	0.00375724	0.00373158		3262.65	0.649193	0.00382654	0.00489063	0.00424355	0.334006	0.00382662	3.58256e-06	1.01696e-05
4896	0.594751	0.0044856	0.00416025	0.00409494	0.380829	0.00421933	0.0037335	0.00372599		3264.65	0.649083	0.00382653	0.00489063	0.00424354	0.334116	0.00382662	3.58475e-06	1.01758e-05
4899	0.594661	0.00447981	0.00416332	0.00407554	0.380991	0.00419516	0.00371425	0.00372003		3266.65	0.648974	0.00382653	0.00489063	0.00424354	0.334225	0.00382662	3.58695e-06	1.0182e-05
4902	0.594561	0.0044922	0.0041528	0.004059	0.381144	0.00416726	0.00370625	0.00371756		3268.65	0.648864	0.00382653	0.00489063	0.00424354	0.334335	0.00382661	3.58914e-06	1.01882e-05
4905	0.594441	0.00451896	0.00413282	0.00405263	0.38128	0.00414259	0.0037114	0.00372077		3270.65	0.648754	0.00382653	0.00489063	0.00424354	0.334445	0.00382661	3.59133e-06	1.01943e-05
4908	0.594297	0.00455157	0.00411163	0.00406001	0.381398	0.00412743	0.00372596	0.00372897		3272.65	0.648645	0.00382652	0.00489062	0.00424354	0.334554	0.00382661	3.59353e-06	1.02005e-05
4911	0.594132	0.00457981	0.00409844	0.00407925	0.381504	0.0041254	0.00374223	0.00373884		3274.65	0.648535	0.00382652	0.00489062	0.00424354	0.334664	0.00382661	3.59572e-06	1.02067e-05
4914	0.593958	0.00459541	0.00409964	0.00410357	0.38161	0.00413616	0.00375185	0.00374597		3276.66	0.648426	0.00382652	0.00489062	0.00424353	0.334773	0.0038266	3.59792e-06	1.02129e-05
4917	0.593789	0.00459486	0.00411597	0.00412396	0.381725	0.00415512	0.00374943	0.00374699		3278.66	0.648316	0.00382652	0.00489062	0.00424353	0.334883	0.0038266	3.60011e-06	1.02191e-05
4920	0.593639	0.00458044	0.00414188	0.00413292	0.381855	0.00417469	0.00373492	0.00374115		3280.66	0.648207	0.00382652	0.00489062	0.00424353	0.334992	0.0038266	3.6023e-06	1.02252e-05
4923	0.593515	0.00455903	0.00416765	0.00412766	0.382	0.00418681	0.00371362	0.00373066		3282.66	0.648098	0.00382651	0.00489061	0.00424353	0.335101	0.0038266	3.6045e-06	1.02314e-05
4926	0.593416	0.00453945	0.00418331	0.00411126	0.382151	0.00418595	0.00369393	0.0037197		3284.66	0.647989	0.00382651	0.00489061	0.00424353	0.33521	0.0038266	3.60669e-06	1.02376e-05
4929	0.593332	0.00452922	0.00418281	0.00409131	0.382297	0.00417142	0.00368373	0.00371255		3286.66	0.64788	0.00382651	0.00489061	0.00424353	0.335319	0.00382659	3.60889e-06	1.02438e-05
4932	0.593248	0.00453224	0.00416661	0.00407659	0.38243	0.00414788	0.00368701	0.00371179		3288.66	0.647771	0.00382651	0.00489061	0.00424352	0.335428	0.00382659	3.61108e-06	1.02499e-05
4935	0.59315	0.0045478	0.00414144	0.00407332	0.382544	0.00412363	0.00370217	0.00371738		3290.66	0.647662	0.0038265	0.00489061	0.00424352	0.335537	0.00382659	3.61327e-06	1.02561e-05
4938	0.59303	0.00457126	0.00411747	0.00408265	0.382642	0.00410732	0.00372259	0.00372696		3292.66	0.647553	0.0038265	0.0048906	0.00424352	0.335646	0.00382659	3.61547e-06	1.02623e-05
4941	0.592885	0.00459588	0.00410403	0.0041005	0.382734	0.00410441	0.0037394	0.00373703		3294.66	0.647444	0.0038265	0.0048906	0.00424352	0.335755	0.00382658	3.61766e-06	1.02685e-05
4944	0.592726	0.00461498	0.0041059	0.00411969	0.382829	0.004115	0.00374526	0.00374444		3296.66	0.647336	0.0038265	0.0048906	0.00424352	0.335863	0.00382658	3.61985e-06	1.02747e-05
4947	0.592564	0.00462385	0.00412163	0.00413318	0.382938	0.00413402	0.00373749	0.00374754		3298.66	0.647227	0.00382649	0.0048906	0.00424352	0.335972	0.00382658	3.62205e-06	1.02808e-05
4950	0.592414	0.00462091	0.00414459	0.00413687	0.383064	0.00415351	0.00371941	0.00374641		3300.66	0.647118	0.00382649	0.00489059	0.00424351	0.33608	0.00382658	3.62424e-06	1.0287e-05
4953	0.592284	0.00460802	0.00416599	0.00413088	0.383203	0.00416608	0.00369909	0.00374248		3302.66	0.64701	0.00382649	0.00489059	0.00424351	0.336189	0.00382657	3.62644e-06	1.02932e-05
4956	0.592176	0.0045899	0.00417843	0.00411879	0.383345	0.0041677	0.00368595	0.00373771		3304.66	0.646902	0.00382649	0.00489059	0.00424351	0.336297	0.00382657	3.62863e-06	1.02994e-05
4959	0.592084	0.00457291	0.00417853	0.00410571	0.38348	0.00415881	0.0036867	0.00373388		3306.66	0.646793	0.00382649	0.00489059	0.00424351	0.336406	0.00382657	3.63082e-06	1.03056e-05
4962	0.591996	0.00456332	0.00416754	0.00409617	0.3836	0.00414343	0.00370227	0.00373218		3308.66	0.646685	0.00382648	0.00489059	0.00424351	0.336514	0.00382657	3.63302e-06	1.03117e-05
4965	0.5919	0.00456549	0.00415029	0.00409269	0.383704	0.00412703	0.00372718	0.00373311		3310.66	0.646577	0.00382648	0.00489058	0.00424351	0.336622	0.00382657	3.63521e-06	1.03179e-05
4968	0.591789	0.00458026	0.00413305	0.00409538	0.3838	0.00411433	0.00375179	0.00373646		3312.66	0.646469	0.00382648	0.00489058	0.0042435	0.33673	0.00382656	3.63741e-06	1.03241e-05
4971	0.591658	0.0046043	0.00412133	0.00410232	0.383898	0.00410804	0.00376646	0.00374132		3314.66	0.646361	0.00382648	0.00489058	0.0042435	0.336838	0.00382656	3.6396e-06	1.03303e-05
4974	0.591512	0.00463064	0.00411834	0.00411035	0.384008	0.00410873	0.00376577	0.00374623		3316.66	0.646253	0.00382647	0.00489058	0.0042435	0.336946	0.00382656	3.64179e-06	1.03364e-05
4977	0.59136	0.00465072	0.00412432	0.004116	0.384133	0.00411551	0.00375083	0.00374955		3318.66	0.646145	0.00382647	0.00489058	0.0042435	0.337054	0.00382656	3.64399e-06	1.03426e-05
4980	0.591213	0.00465738	0.00413669	0.00411643	0.384271	0.00412674	0.00372877	0.00375006		3320.66	0.646037	0.00382647	0.00489057	0.0042435	0.337161	0.00382655	3.64618e-06	1.03488e-05
4983	0.59108	0.00464782	0.00415084	0.00411037	0.384414	0.00414032	0.00370945	0.00374764		3322.66	0.64593	0.00382647	0.00489057	0.0042435	0.337269	0.00382655	3.64838e-06	1.0355e-05
4986	0.590965	0.00462514	0.00416152	0.00409882	0.384552	0.00415366	0.0037011	0.00374343		3324.66	0.645822	0.00382646	0.00489057	0.00424349	0.337377	0.00382655	3.65057e-06	1.03612e-05
4989	0.590863	0.00459764	0.00416456	0.00408507	0.38468	0.00416359	0.00370682	0.00373938		3326.67	0.645715	0.00382646	0.00489057	0.00424349	0.337484	0.00382655	3.65276e-06	1.03673e-05
4992	0.590764	0.00457574	0.00415854	0.00407376	0.3848	0.00416703	0.00372348	0.00373717		3328.67	0.645607	0.00382646	0.00489057	0.00424349	0.337592	0.00382654	3.65496e-06	1.03735e-05
4995	0.590658	0.00456783	0.00414565	0.00406906	0.384917	0.00416205	0.00374339	0.00373716		3330.67	0.6455	0.00382646	0.00489056	0.00424349	0.337699	0.00382654	3.65715e-06	1.03797e-05
4998	0.590533	0.00457664	0.00413114	0.00407261	0.385041	0.00414928	0.00375787	0.00373811		3332.67	0.645392	0.00382645	0.00489056	0.00424349	0.337806	0.00382654	3.65935e-06	1.03859e-05
5001	0.59039	0.004598	0.00412136	0.00408244	0.385177	0.00413239	0.003761	0.00373784		3334.67	0.645285	0.00382645	0.00489056	0.00424349	0.337914	0.00382654	3.66154e-06	1.0392e-05
5004	0.590236	0.00462263	0.00412093	0.0040935	0.385323	0.00411737	0.00375193	0.00373468		3336.67	0.645178	0.00382645	0.00489056	0.00424348	0.338021	0.00382654	3.66373e-06	1.03982e-05
5007	0.590082	0.00464002	0.00413035	0.00409981	0.385474	0.00411035	0.00373494	0.00372867		3338.67	0.645071	0.00382645	0.00489055	0.00424348	0.338128	0.00382653	3.66593e-06	1.04044e-05
5010	0.589941	0.00464291	0.00414537	0.00409738	0.38562	0.00411492	0.00371732	0.00372186		3340.67	0.644964	0.00382645	0.00489055	0.00424348	0.338235	0.00382653	3.66812e-06	1.04106e-05
5013	0.589819	0.00463012	0.00415851	0.00408634	0.385752	0.00413025	0.00370627	0.00371728		3342.67	0.644857	0.00382644	0.00489055	0.00424348	0.338342	0.00382653	3.67031e-06	1.04168e-05
5016	0.589715	0.00460666	0.0041623	0.00407116	0.38587	0.00415108	0.00370604	0.00371725		3344.67	0.64475	0.00382644	0.00489055	0.00424348	0.338449	0.00382653	3.67251e-06	1.04229e-05
5019	0.589619	0.00458136	0.00415288	0.00405871	0.385979	0.00416973	0.00371641	0.00372201		3346.67	0.644643	0.00382644	0.00489055	0.00424348	0.338556	0.00382652	3.6747e-06	1.04291e-05
5022	0.589517	0.00456308	0.00413197	0.00405499	0.386091	0.00417928	0.00373308	0.00372943		3348.67	0.644537	0.00382644	0.00489054	0.00424348	0.338662	0.00382652	3.6769e-06	1.04353e-05
5025	0.589398	0.00455733	0.00410648	0.00406228	0.386214	0.00417653	0.00374954	0.00373612		3350.67	0.64443	0.00382643	0.00489054	0.00424347	0.338769	0.00382652	3.67909e-06	1.04415e-05
5028	0.589256	0.00456456	0.0040856	0.00407801	0.386354	0.00416324	0.00375973	0.0037392		3352.67	0.644323	0.00382643	0.00489054	0.00424347	0.338875	0.00382652	3.68128e-06	1.04476e-05
5031	0.589095	0.00458048	0.00407678	0.00409585	0.386508	0.00414516	0.00376038	0.00373774		3354.67	0.644217	0.00382643	0.00489054	0.00424347	0.338982	0.00382651	3.68348e-06	1.04538e-05
5034	0.588929	0.00459804	0.0040824	0.00410861	0.386668	0.00412948	0.00375217	0.00373312		3356.67	0.644111	0.00382643	0.00489054	0.00424347	0.339088	0.00382651	3.68567e-06	1.046e-05
5037	0.588769	0.00461014	0.00409868	0.00411141	0.386821	0.0041219	0.00373934	0.00372812		3358.67	0.644004	0.00382642	0.00489053	0.00424347	0.339195	0.00382651	3.68787e-06	1.04662e-05
5040	0.588628	0.00461215	0.00411735	0.00410369	0.386961	0.0041246	0.00372798	0.0037255		3360.67	0.643898	0.00382642	0.00489053	0.00424347	0.339301	0.00382651	3.69006e-06	1.04724e-05
5043	0.58851	0.00460331	0.00412917	0.00408926	0.387082	0.00413595	0.00372357	0.0037267		3362.67	0.643792	0.00382642	0.00489053	0.00424346	0.339407	0.00382651	3.69225e-06	1.04785e-05
5046	0.588409	0.00458687	0.00412788	0.00407453	0.38719	0.00415166	0.0037289	0.00373142		3364.67	0.643686	0.00382642	0.00489053	0.00424346	0.339513	0.0038265	3.69445e-06	1.04847e-05
5049	0.588314	0.0045688	0.00411263	0.00406567	0.387291	0.00416667	0.00374297	0.00373817		3366.67	0.64358	0.00382642	0.00489053	0.00424346	0.339619	0.0038265	3.69664e-06	1.04909e-05
5052	0.58821	0.00455559	0.00408823	0.0040661	0.387396	0.00417687	0.00376138	0.00374509		3368.67	0.643474	0.00382641	0.00489052	0.00424346	0.339725	0.0038265	3.69884e-06	1.04971e-05
5055	0.588087	0.00455182	0.00406297	0.00407525	0.387515	0.00418003	0.00377804	0.00375076		3370.67	0.643368	0.00382641	0.00489052	0.00424346	0.339831	0.0038265	3.70103e-06	1.05032e-05
5058	0.587939	0.00455846	0.00404538	0.00408895	0.387651	0.00417595	0.00378751	0.00375448		3372.67	0.643262	0.00382641	0.00489052	0.00424346	0.339937	0.00382649	3.70322e-06	1.05094e-05
5061	0.587772	0.00457258	0.00404092	0.00410122	0.387804	0.00416606	0.00378718	0.0037561		3374.67	0.643156	0.00382641	0.00489052	0.00424345	0.340043	0.00382649	3.70542e-06	1.05156e-05
5064	0.587597	0.00458859	0.00405023	0.00410668	0.387971	0.00415275	0.0037783	0.00375583		3376.68	0.64305	0.0038264	0.00489051	0.00424345	0.340148	0.00382649	3.70761e-06	1.05218e-05
5067	0.587428	0.00460047	0.00406901	0.00410257	0.388142	0.00413883	0.00376551	0.00375422		3378.68	0.642945	0.0038264	0.00489051	0.00424345	0.340254	0.00382649	3.7098e-06	1.0528e-05
5070	0.587276	0.00460417	0.00408973	0.00408971	0.388306	0.00412696	0.00375497	0.00375233		3380.68	0.642839	0.0038264	0.00489051	0.00424345	0.34036	0.00382648	3.712e-06	1.05341e-05
5073	0.587147	0.00459907	0.00410432	0.00407215	0.388454	0.00411922	0.00375181	0.00375177		3382.68	0.642734	0.0038264	0.00489051	0.00424345	0.340465	0.00382648	3.71419e-06	1.05403e-05
5076	0.587037	0.00458799	0.00410702	0.0040557	0.388584	0.00411669	0.00375788	0.00375428		3384.68	0.642629	0.00382639	0.00489051	0.00424345	0.34057	0.00382648	3.71639e-06	1.05465e-05
5079	0.586936	0.00457593	0.00409635	0.00404579	0.388695	0.00411928	0.00377098	0.00376081		3386.68	0.642523	0.00382639	0.0048905	0.00424344	0.340676	0.00382648	3.71858e-06	1.05527e-05
5082	0.586832	0.00456812	0.00407578	0.00404552	0.388797	0.00412581	0.00378579	0.00377051		3388.68	0.642418	0.00382639	0.0048905	0.00424344	0.340781	0.00382647	3.72077e-06	1.05588e-05
5085	0.586711	0.00456817	0.00405254	0.00405435	0.388903	0.00413432	0.00379616	0.00378041		3390.68	0.642313	0.00382639	0.0048905	0.00424344	0.340886	0.00382647	3.72297e-06	1.0565e-05
5088	0.586569	0.00457702	0.00403511	0.004068	0.389024	0.00414256	0.00379786	0.00378632		3392.68	0.642208	0.00382639	0.0048905	0.00424344	0.340991	0.00382647	3.72516e-06	1.05712e-05
5091	0.586404	0.0045928	0.00403002	0.00407981	0.38917	0.00414856	0.0037903	0.00378465		3394.68	0.642103	0.00382638	0.0048905	0.00424344	0.341096	0.00382647	3.72735e-06	1.05774e-05
5094	0.586226	0.00461151	0.00403919	0.00408308	0.389338	0.00415093	0.0037766	0.00377452		3396.68	0.641998	0.00382638	0.00489049	0.00424344	0.341201	0.00382647	3.72955e-06	1.05835e-05
5097	0.586047	0.00462822	0.00405891	0.00407397	0.389522	0.00414917	0.003762	0.00375872		3398.68	0.641893	0.00382638	0.00489049	0.00424343	0.341306	0.00382646	3.73174e-06	1.05897e-05
5100	0.585882	0.00463843	0.00408098	0.00405356	0.389707	0.00414383	0.00375143	0.00374294		3400.68	0.641788	0.00382638	0.00489049	0.00424343	0.341411	0.00382646	3.73394e-06	1.05959e-05
5103	0.58574	0.00463942	0.00409574	0.00402807	0.38988	0.0041365	0.00374755	0.00373326		3402.68	0.641683	0.00382637	0.00489049	0.00424343	0.341516	0.00382646	3.73613e-06	1.06021e-05
5106	0.585621	0.00463116	0.00409591	0.00400686	0.390033	0.00412967	0.00375002	0.0037332		3404.68	0.641579	0.00382637	0.00489049	0.00424343	0.34162	0.00382646	3.73832e-06	1.06083e-05
5109	0.585517	0.00461654	0.00407969	0.00399856	0.390164	0.00412624	0.00375633	0.00374186		3406.68	0.641474	0.00382637	0.00489048	0.00424343	0.341725	0.00382645	3.74052e-06	1.06144e-05
5112	0.585414	0.00460073	0.00405172	0.00400707	0.39028	0.00412868	0.00376336	0.00375428		3408.68	0.64137	0.00382637	0.00489048	0.00424343	0.341829	0.00382645	3.74271e-06	1.06206e-05
5115	0.585299	0.0045895	0.0040214	0.00402925	0.39039	0.00413813	0.00376883	0.00376378		3410.68	0.641265	0.00382636	0.00489048	0.00424342	0.341934	0.00382645	3.74491e-06	1.06268e-05
5118	0.585161	0.00458721	0.00399915	0.00405576	0.390506	0.00415369	0.00377197	0.00376526		3412.68	0.641161	0.00382636	0.00489048	0.00424342	0.342038	0.00382645	3.7471e-06	1.0633e-05
5121	0.585	0.00459491	0.00399214	0.00407492	0.390635	0.00417241	0.00377309	0.00375751		3414.68	0.641057	0.00382636	0.00489047	0.00424342	0.342142	0.00382644	3.74929e-06	1.06391e-05
5124	0.584825	0.00460969	0.00400136	0.00407787	0.390779	0.00419022	0.00377272	0.00374356		3416.68	0.640952	0.00382636	0.00489047	0.00424342	0.342247	0.00382644	3.75149e-06	1.06453e-05
5127	0.584649	0.0046255	0.00402132	0.0040628	0.390938	0.00420337	0.00377089	0.00372899		3418.68	0.640848	0.00382636	0.00489047	0.00424342	0.342351	0.00382644	3.75368e-06	1.06515e-05
5130	0.584484	0.00463554	0.00404256	0.00403592	0.391106	0.0042099	0.00376709	0.00371919		3420.68	0.640744	0.00382635	0.00489047	0.00424342	0.342455	0.00382644	3.75587e-06	1.06577e-05
5133	0.584336	0.00463507	0.0040557	0.00400888	0.391276	0.00421042	0.00376097	0.00371707		3422.68	0.64064	0.00382635	0.00489047	0.00424342	0.342559	0.00382644	3.75807e-06	1.06639e-05
5136	0.584203	0.00462359	0.00405531	0.00399352	0.391442	0.00420784	0.00375315	0.00372217		3424.68	0.640536	0.00382635	0.00489046	0.00424341	0.342663	0.00382643	3.76026e-06	1.067e-05
5139	0.584075	0.00460516	0.00404189	0.00399668	0.391599	0.00420601	0.00374562	0.00373133		3426.69	0.640432	0.00382635	0.00489046	0.00424341	0.342766	0.00382643	3.76246e-06	1.06762e-05
5142	0.583942	0.00458658	0.0040212	0.00401722	0.391744	0.00420813	0.00374131	0.0037403		3428.69	0.640329	0.00382634	0.00489046	0.00424341	0.34287	0.00382643	3.76465e-06	1.06824e-05
5145	0.583796	0.00457427	0.00400159	0.00404662	0.391877	0.00421545	0.00374282	0.0037455		3430.69	0.640225	0.00382634	0.00489046	0.00424341	0.342974	0.00382643	3.76684e-06	1.06886e-05
5148	0.583638	0.0045713	0.00399046	0.0040728	0.392005	0.00422695	0.00375097	0.00374515		3432.69	0.640121	0.00382634	0.00489046	0.00424341	0.343078	0.00382642	3.76904e-06	1.06947e-05
5151	0.583472	0.00457602	0.00399162	0.00408516	0.392132	0.00423992	0.00376394	0.00373971		3434.69	0.640018	0.00382634	0.00489045	0.00424341	0.343181	0.00382642	3.77123e-06	1.07009e-05
5154	0.583308	0.00458309	0.00400421	0.00407886	0.392266	0.00425115	0.00377758	0.00373163		3436.69	0.639914	0.00382633	0.00489045	0.0042434	0.343285	0.00382642	3.77343e-06	1.07071e-05
5157	0.583153	0.00458637	0.00402351	0.00405643	0.392411	0.00425811	0.00378694	0.00372453		3438.69	0.639811	0.00382633	0.00489045	0.0042434	0.343388	0.00382642	3.77562e-06	1.07133e-05
5160	0.58301	0.00458215	0.00404299	0.00402636	0.392568	0.00425974	0.00378845	0.003722		3440.69	0.639707	0.00382633	0.00489045	0.0042434	0.343491	0.00382641	3.77781e-06	1.07194e-05
5163	0.582874	0.00457108	0.00405671	0.00399948	0.392734	0.00425657	0.00378159	0.00372631		3442.69	0.639604	0.00382633	0.00489044	0.0042434	0.343595	0.00382641	3.78001e-06	1.07256e-05
5166	0.582738	0.00455773	0.00406131	0.00398466	0.392902	0.00425041	0.00376937	0.00373728		3444.69	0.639501	0.00382633	0.00489044	0.0042434	0.343698	0.00382641	3.7822e-06	1.07318e-05
5169	0.582591	0.004548	0.0040569	0.00398561	0.393065	0.00424373	0.00375718	0.00375201		3446.69	0.639398	0.00382632	0.00489044	0.0042434	0.343801	0.00382641	3.78439e-06	1.0738e-05
5172	0.582431	0.00454582	0.00404685	0.00399977	0.393221	0.00423894	0.00375055	0.00376579		3448.69	0.639295	0.00382632	0.00489044	0.00424339	0.343904	0.00382641	3.78659e-06	1.07442e-05
5175	0.58226	0.00455088	0.0040364	0.00401961	0.393369	0.00423766	0.00375283	0.00377388		3450.69	0.639192	0.00382632	0.00489044	0.00424339	0.344007	0.0038264	3.78878e-06	1.07503e-05
5178	0.582086	0.00455858	0.00403072	0.00403567	0.393511	0.00424019	0.00376387	0.00377374		3452.69	0.639089	0.00382632	0.00489043	0.00424339	0.34411	0.0038264	3.79098e-06	1.07565e-05
5181	0.58192	0.00456242	0.00403305	0.00404018	0.393653	0.00424515	0.00378016	0.00376631		3454.69	0.638986	0.00382631	0.00489043	0.00424339	0.344213	0.0038264	3.79317e-06	1.07627e-05
5184	0.581771	0.00455745	0.00404349	0.00402988	0.393797	0.00424986	0.00379633	0.00375578		3456.69	0.638883	0.00382631	0.00489043	0.00424339	0.344316	0.0038264	3.79536e-06	1.07689e-05
5187	0.581639	0.00454309	0.00405902	0.00400706	0.393945	0.00425125	0.00380727	0.00374767		3458.69	0.638781	0.00382631	0.00489043	0.00424339	0.344418	0.00382639	3.79756e-06	1.0775e-05
5190	0.58152	0.00452381	0.00407466	0.00397856	0.3941	0.00424727	0.00380989	0.00374614		3460.69	0.638678	0.00382631	0.00489043	0.00424338	0.344521	0.00382639	3.79975e-06	1.07812e-05
5193	0.581401	0.00450731	0.00408541	0.00395304	0.394259	0.0042382	0.00380412	0.00375187		3462.69	0.638575	0.0038263	0.00489042	0.00424338	0.344623	0.00382639	3.80194e-06	1.07874e-05
5196	0.581272	0.0045011	0.00408808	0.00393763	0.39442	0.00422707	0.00379273	0.0037616		3464.69	0.638473	0.0038263	0.00489042	0.00424338	0.344726	0.00382639	3.80414e-06	1.07936e-05
5199	0.581123	0.00450901	0.00408248	0.00393534	0.394581	0.00421881	0.0037804	0.00376976		3466.69	0.638371	0.0038263	0.00489042	0.00424338	0.344828	0.00382638	3.80633e-06	1.07997e-05
5202	0.580956	0.00452953	0.00407128	0.00394417	0.394737	0.00421819	0.0037722	0.00377132		3468.69	0.638268	0.0038263	0.00489042	0.00424338	0.344931	0.00382638	3.80853e-06	1.08059e-05
5205	0.580777	0.00455641	0.00405884	0.00395821	0.394885	0.00422738	0.00377198	0.00376436		3470.69	0.638166	0.0038263	0.00489042	0.00424338	0.345033	0.00382638	3.81072e-06	1.08121e-05
5208	0.580599	0.00458123	0.00404943	0.00397028	0.395024	0.00424452	0.00378102	0.00375112		3472.69	0.638064	0.00382629	0.00489041	0.00424337	0.345135	0.00382638	3.81291e-06	1.08183e-05
5211	0.580431	0.00459665	0.00404561	0.00397472	0.395154	0.00426394	0.0037974	0.0037369		3474.69	0.637962	0.00382629	0.00489041	0.00424337	0.345237	0.00382638	3.81511e-06	1.08245e-05
5214	0.580282	0.00459878	0.00404758	0.00396938	0.39528	0.0042784	0.0038164	0.00372748		3476.7	0.63786	0.00382629	0.00489041	0.00424337	0.345339	0.00382637	3.8173e-06	1.08306e-05
5217	0.580154	0.00458797	0.0040535	0.00395595	0.395408	0.00428218	0.00383206	0.00372631		3478.7	0.637758	0.00382629	0.00489041	0.00424337	0.345441	0.00382637	3.81949e-06	1.08368e-05
5220	0.580042	0.00456815	0.0040606	0.00393883	0.395544	0.00427379	0.00383946	0.00373301		3480.7	0.637656	0.00382628	0.0048904	0.00424337	0.345543	0.00382637	3.82169e-06	1.0843e-05
5223	0.579938	0.0045453	0.00406646	0.00392321	0.39569	0.00425683	0.00383686	0.00374375		3482.7	0.637554	0.00382628	0.0048904	0.00424337	0.345645	0.00382637	3.82388e-06	1.08492e-05
5226	0.579831	0.0045259	0.00406975	0.00391331	0.395842	0.00423854	0.0038267	0.00375315		3484.7	0.637452	0.00382628	0.0048904	0.00424336	0.345747	0.00382636	3.82608e-06	1.08553e-05
5229	0.579712	0.00451564	0.00407027	0.00391121	0.395992	0.00422688	0.00381484	0.00375681		3486.7	0.63735	0.00382628	0.0048904	0.00424336	0.345849	0.00382636	3.82827e-06	1.08615e-05
5232	0.579575	0.00451834	0.00406842	0.00391666	0.396133	0.00422716	0.00380816	0.00375303		3488.7	0.637249	0.00382627	0.0048904	0.00424336	0.34595	0.00382636	3.83046e-06	1.08677e-05
5235	0.57942	0.00453492	0.00406466	0.00392736	0.396259	0.00424001	0.00381149	0.0037432		3490.7	0.637147	0.00382627	0.00489039	0.00424336	0.346052	0.00382636	3.83266e-06	1.08739e-05
5238	0.57925	0.00456243	0.00405916	0.00393966	0.396371	0.00426133	0.00382528	0.00373084		3492.7	0.637046	0.00382627	0.00489039	0.00424336	0.346153	0.00382635	3.83485e-06	1.088e-05
5241	0.579078	0.00459396	0.00405209	0.00394943	0.396477	0.00428411	0.00384506	0.00372004		3494.7	0.636944	0.00382627	0.00489039	0.00424336	0.346255	0.00382635	3.83704e-06	1.08862e-05
5244	0.578918	0.00461977	0.004044	0.00395317	0.396586	0.00430126	0.00386326	0.00371402		3496.7	0.636843	0.00382626	0.00489039	0.00424336	0.346356	0.00382635	3.83924e-06	1.08924e-05
5247	0.578784	0.00463011	0.00403622	0.00394908	0.396706	0.00430811	0.00387249	0.00371423		3498.7	0.636742	0.00382626	0.00489039	0.00424335	0.346457	0.00382635	3.84143e-06	1.08986e-05
5250	0.578681	0.00461888	0.00403073	0.00393803	0.396838	0.00430374	0.00386907	0.00372027		3500.7	0.63664	0.00382626	0.00489038	0.00424335	0.346558	0.00382635	3.84363e-06	1.09048e-05
5253	0.578606	0.00458671	0.00402946	0.00392361	0.396979	0.00429077	0.00385492	0.00373019		3502.7	0.636539	0.00382626	0.00489038	0.00424335	0.34666	0.00382634	3.84582e-06	1.09109e-05
5256	0.578543	0.00454192	0.00403332	0.00391114	0.397118	0.00427402	0.00383714	0.00374102		3504.7	0.636438	0.00382626	0.00489038	0.00424335	0.346761	0.00382634	3.84801e-06	1.09171e-05
5259	0.578474	0.0044984	0.00404143	0.00390573	0.397247	0.00425878	0.00382493	0.00374954		3506.7	0.636337	0.00382625	0.00489038	0.00424335	0.346862	0.00382634	3.85021e-06	1.09233e-05
5262	0.57838	0.0044708	0.00405091	0.00391011	0.39736	0.0042493	0.00382551	0.00375319		3508.7	0.636236	0.00382625	0.00489038	0.00424335	0.346963	0.00382634	3.8524e-06	1.09295e-05
5265	0.578253	0.00446877	0.00405781	0.00392327	0.397458	0.00424784	0.00384062	0.0037509		3510.7	0.636136	0.00382625	0.00489037	0.00424334	0.347063	0.00382633	3.85459e-06	1.09356e-05
5268	0.578098	0.00449278	0.00405862	0.00394063	0.397546	0.00425435	0.00386554	0.00374366		3512.7	0.636035	0.00382625	0.00489037	0.00424334	0.347164	0.00382633	3.85679e-06	1.09418e-05
5271	0.577932	0.00453338	0.00405201	0.00395594	0.397635	0.00426659	0.00389104	0.00373431		3514.7	0.635934	0.00382624	0.00489037	0.00424334	0.347265	0.00382633	3.85898e-06	1.0948e-05
5274	0.577774	0.00457444	0.00403979	0.00396384	0.397733	0.00428076	0.00390747	0.00372647		3516.7	0.635833	0.00382624	0.00489037	0.00424334	0.347366	0.00382633	3.86118e-06	1.09542e-05
5277	0.577644	0.00459938	0.00402639	0.00396224	0.397843	0.00429248	0.00390911	0.00372299		3518.7	0.635733	0.00382624	0.00489036	0.00424334	0.347466	0.00382632	3.86337e-06	1.09603e-05
5280	0.577548	0.00459771	0.00401706	0.00395306	0.397965	0.00429807	0.00389662	0.00372453		3520.7	0.635632	0.00382624	0.00489036	0.00424334	0.347567	0.00382632	3.86556e-06	1.09665e-05
5283	0.577481	0.00456913	0.00401529	0.0039413	0.398091	0.00429585	0.0038766	0.00372919		3522.7	0.635532	0.00382623	0.00489036	0.00424333	0.347667	0.00382632	3.86776e-06	1.09727e-05
5286	0.577429	0.0045237	0.00402108	0.00393272	0.398215	0.00428687	0.0038584	0.0037333		3524.7	0.635432	0.00382623	0.00489036	0.00424333	0.347767	0.00382632	3.86995e-06	1.09789e-05
5289	0.577373	0.00447771	0.00403081	0.00393141	0.398329	0.00427483	0.00385002	0.00373324		3526.71	0.635331	0.00382623	0.00489036	0.00424333	0.347868	0.00382632	3.87214e-06	1.09851e-05
5292	0.577298	0.00444732	0.00403903	0.00393828	0.39843	0.00426471	0.00385474	0.00372724		3528.71	0.635231	0.00382623	0.00489035	0.00424333	0.347968	0.00382631	3.87434e-06	1.09912e-05
5295	0.577198	0.00444245	0.00404131	0.00395108	0.39852	0.00426098	0.00387012	0.00371638		3530.71	0.635131	0.00382623	0.00489035	0.00424333	0.348068	0.00382631	3.87653e-06	1.09974e-05
5298	0.577074	0.00446339	0.00403649	0.00396561	0.398601	0.00426577	0.00388954	0.00370408		3532.71	0.635031	0.00382622	0.00489035	0.00424333	0.348168	0.00382631	3.87872e-06	1.10036e-05
5301	0.576935	0.00450139	0.00402712	0.00397748	0.398681	0.00427801	0.00390524	0.00369452		3534.71	0.634931	0.00382622	0.00489035	0.00424332	0.348268	0.00382631	3.88092e-06	1.10098e-05
5304	0.576795	0.00454265	0.00401789	0.00398355	0.398765	0.0042939	0.00391158	0.00369069		3536.71	0.634831	0.00382622	0.00489035	0.00424332	0.348368	0.0038263	3.88311e-06	1.10159e-05
5307	0.576666	0.00457384	0.00401297	0.00398262	0.398856	0.00430842	0.00390718	0.00369304		3538.71	0.634731	0.00382622	0.00489034	0.00424332	0.348468	0.0038263	3.88531e-06	1.10221e-05
5310	0.576559	0.00458691	0.00401384	0.00397543	0.398954	0.00431724	0.00389509	0.00369939		3540.71	0.634631	0.00382621	0.00489034	0.00424332	0.348568	0.0038263	3.8875e-06	1.10283e-05
5313	0.576475	0.00458133	0.00401881	0.00396435	0.399055	0.00431829	0.00388137	0.00370597		3542.71	0.634531	0.00382621	0.00489034	0.00424332	0.348667	0.0038263	3.88969e-06	1.10345e-05
5316	0.576412	0.00456325	0.00402441	0.00395279	0.399154	0.00431215	0.00387246	0.00370912		3544.71	0.634432	0.00382621	0.00489034	0.00424332	0.348767	0.00382629	3.89189e-06	1.10406e-05
5319	0.576359	0.00454225	0.00402767	0.00394456	0.399246	0.0043016	0.00387261	0.00370686		3546.71	0.634332	0.00382621	0.00489034	0.00424331	0.348867	0.00382629	3.89408e-06	1.10468e-05
5322	0.576302	0.00452737	0.00402775	0.00394283	0.399328	0.00429038	0.00388211	0.00369958		3548.71	0.634233	0.0038262	0.00489033	0.00424331	0.348966	0.00382629	3.89627e-06	1.1053e-05
5325	0.576232	0.00452393	0.00402608	0.00394894	0.3994	0.00428181	0.00389712	0.00368987		3550.71	0.634133	0.0038262	0.00489033	0.00424331	0.349066	0.00382629	3.89847e-06	1.10592e-05
5328	0.576144	0.00453233	0.004025	0.00396139	0.399467	0.00427788	0.00391111	0.00368155		3552.71	0.634034	0.0038262	0.00489033	0.00424331	0.349165	0.00382628	3.90066e-06	1.10653e-05
5331	0.576043	0.00454888	0.00402604	0.00397583	0.399532	0.00427877	0.00391746	0.0036783		3554.71	0.633935	0.0038262	0.00489033	0.00424331	0.349264	0.00382628	3.90286e-06	1.10715e-05
5334	0.575939	0.00456791	0.00402884	0.00398637	0.3996	0.00428309	0.00391222	0.00368237		3556.71	0.633835	0.0038262	0.00489032	0.00424331	0.349364	0.00382628	3.90505e-06	1.10777e-05
5337	0.575845	0.00458418	0.0040317	0.00398798	0.399673	0.00428843	0.00389592	0.00369369		3558.71	0.633736	0.00382619	0.00489032	0.0042433	0.349463	0.00382628	3.90724e-06	1.10839e-05
5340	0.575771	0.00459455	0.00403296	0.00397894	0.399747	0.00429222	0.00387356	0.00370976		3560.71	0.633637	0.00382619	0.00489032	0.0042433	0.349562	0.00382628	3.90944e-06	1.109e-05
5343	0.575717	0.0045984	0.00403245	0.00396197	0.399819	0.00429256	0.00385283	0.00372624		3562.71	0.633538	0.00382619	0.00489032	0.0042433	0.349661	0.00382627	3.91163e-06	1.10962e-05
5346	0.575676	0.00459712	0.0040318	0.00394333	0.399884	0.00428885	0.00384092	0.00373831		3564.71	0.633439	0.00382619	0.00489032	0.0042433	0.34976	0.00382627	3.91382e-06	1.11024e-05
5349	0.575637	0.00459299	0.00403343	0.0039301	0.39994	0.00428209	0.00384157	0.00374246		3566.71	0.63334	0.00382618	0.00489031	0.0042433	0.349859	0.00382627	3.91602e-06	1.11086e-05
5352	0.575593	0.00458811	0.00403872	0.00392684	0.399987	0.00427448	0.00385333	0.00373806		3568.71	0.633241	0.00382618	0.00489031	0.0042433	0.349958	0.00382627	3.91821e-06	1.11148e-05
5355	0.575541	0.0045838	0.00404683	0.00393347	0.400028	0.00426853	0.00387012	0.00372809		3570.71	0.633142	0.00382618	0.00489031	0.00424329	0.350056	0.00382626	3.9204e-06	1.11209e-05
5358	0.575484	0.00458055	0.00405477	0.0039454	0.400067	0.00426592	0.00388383	0.0037184		3572.71	0.633044	0.00382618	0.00489031	0.00424329	0.350155	0.00382626	3.9226e-06	1.11271e-05
5361	0.575431	0.00457832	0.00405903	0.00395583	0.400105	0.0042665	0.00388781	0.00371559		3574.71	0.632945	0.00382617	0.00489031	0.00424329	0.350254	0.00382626	3.92479e-06	1.11333e-05
5364	0.575388	0.00457698	0.00405768	0.00395914	0.400146	0.00426813	0.0038798	0.00372416		3576.72	0.632847	0.00382617	0.0048903	0.00424329	0.350352	0.00382626	3.92699e-06	1.11395e-05
5367	0.575354	0.00457658	0.00405172	0.00395355	0.40019	0.00426747	0.00386275	0.00374406		3578.72	0.632748	0.00382617	0.0048903	0.00424329	0.350451	0.00382625	3.92918e-06	1.11456e-05
5370	0.575324	0.0045773	0.00404472	0.00394185	0.400238	0.00426158	0.0038433	0.0037701		3580.72	0.63265	0.00382617	0.0048903	0.00424329	0.350549	0.00382625	3.93137e-06	1.11518e-05
5373	0.575289	0.00457923	0.00404101	0.00392992	0.400289	0.00424959	0.00382869	0.00379364		3582.72	0.632551	0.00382617	0.0048903	0.00424329	0.350648	0.00382625	3.93357e-06	1.1158e-05
5376	0.575245	0.00458201	0.00404334	0.00392376	0.400343	0.0042336	0.00382348	0.00380614		3584.72	0.632453	0.00382616	0.00489029	0.00424328	0.350746	0.00382625	3.93576e-06	1.11642e-05
5379	0.57519	0.00458474	0.00405133	0.00392667	0.400398	0.00421813	0.00382788	0.00380313		3586.72	0.632355	0.00382616	0.00489029	0.00424328	0.350844	0.00382625	3.93795e-06	1.11703e-05
5382	0.575132	0.00458611	0.00406176	0.00393763	0.400449	0.00420835	0.00383813	0.00378652		3588.72	0.632257	0.00382616	0.00489029	0.00424328	0.350942	0.00382624	3.94015e-06	1.11765e-05
5385	0.57508	0.00458493	0.00407022	0.0039518	0.400492	0.00420774	0.00384868	0.00376406		3590.72	0.632159	0.00382616	0.00489029	0.00424328	0.35104	0.00382624	3.94234e-06	1.11827e-05
5388	0.575043	0.00458067	0.00407345	0.00396257	0.400523	0.00421632	0.00385486	0.00374596		3592.72	0.632061	0.00382615	0.00489029	0.00424328	0.351138	0.00382624	3.94453e-06	1.11889e-05
5391	0.575024	0.00457394	0.00407075	0.00396445	0.400541	0.00423042	0.00385476	0.0037403		3594.72	0.631963	0.00382615	0.00489028	0.00424328	0.351236	0.00382624	3.94673e-06	1.1195e-05
5394	0.57502	0.00456643	0.00406407	0.00395545	0.400551	0.00424408	0.00384967	0.00374938		3596.72	0.631865	0.00382615	0.00489028	0.00424327	0.351334	0.00382623	3.94892e-06	1.12012e-05
5397	0.57502	0.00456045	0.0040567	0.00393811	0.400562	0.0042515	0.00384301	0.00376879		3598.72	0.631767	0.00382615	0.00489028	0.00424327	0.351432	0.00382623	3.95112e-06	1.12074e-05
5400	0.575014	0.00455802	0.00405163	0.0039187	0.40058	0.00424944	0.00383864	0.00378975		3600.72	0.631669	0.00382614	0.00489028	0.00424327	0.35153	0.00382623	3.95331e-06	1.12136e-05
5403	0.574992	0.00456004	0.00405041	0.00390497	0.400612	0.00423834	0.00383926	0.00380325		3602.72	0.631572	0.00382614	0.00489028	0.00424327	0.351627	0.00382623	3.9555e-06	1.12197e-05
5406	0.574953	0.00456591	0.00405298	0.00390313	0.400654	0.00422201	0.00384554	0.00380407		3604.72	0.631474	0.00382614	0.00489027	0.00424327	0.351725	0.00382622	3.9577e-06	1.12259e-05
5409	0.574899	0.00457361	0.00405834	0.00391517	0.4007	0.00420585	0.00385611	0.00379269		3606.72	0.631376	0.00382614	0.00489027	0.00424327	0.351822	0.00382622	3.95989e-06	1.12321e-05
5412	0.574839	0.0045804	0.0040653	0.0039377	0.40074	0.00419479	0.00386818	0.00377442		3608.72	0.631279	0.00382614	0.00489027	0.00424326	0.35192	0.00382622	3.96208e-06	1.12383e-05
5415	0.574786	0.00458381	0.00407277	0.00396277	0.400768	0.00419163	0.00387856	0.00375652		3610.72	0.631182	0.00382613	0.00489027	0.00424326	0.352017	0.00382622	3.96428e-06	1.12445e-05
5418	0.574749	0.00458247	0.0040797	0.00398064	0.400782	0.00419645	0.00388464	0.00374504		3612.72	0.631084	0.00382613	0.00489027	0.00424326	0.352115	0.00382622	3.96647e-06	1.12506e-05
5421	0.574735	0.00457663	0.00408476	0.00398345	0.400785	0.00420695	0.0038852	0.00374269		3614.72	0.630987	0.00382613	0.00489026	0.00424326	0.352212	0.00382621	3.96866e-06	1.12568e-05
5424	0.574744	0.00456808	0.00408657	0.00396861	0.400784	0.00421949	0.00388072	0.00374868		3616.72	0.63089	0.00382613	0.00489026	0.00424326	0.352309	0.00382621	3.97086e-06	1.1263e-05
5427	0.574769	0.00455951	0.00408435	0.00394014	0.400784	0.00423017	0.00387317	0.00375991		3618.72	0.630793	0.00382612	0.00489026	0.00424326	0.352406	0.00382621	3.97305e-06	1.12692e-05
5430	0.574796	0.00455357	0.00407866	0.0039076	0.40079	0.00423578	0.00386532	0.00377259		3620.72	0.630696	0.00382612	0.00489026	0.00424325	0.352503	0.00382621	3.97525e-06	1.12753e-05
5433	0.574813	0.00455189	0.00407176	0.00388252	0.400803	0.00423444	0.0038598	0.00378339		3622.72	0.630599	0.00382612	0.00489025	0.00424325	0.3526	0.0038262	3.97744e-06	1.12815e-05
5436	0.574809	0.00455447	0.00406679	0.00387394	0.400822	0.00422599	0.00385823	0.00378988		3624.72	0.630502	0.00382612	0.00489025	0.00424325	0.352697	0.0038262	3.97963e-06	1.12877e-05
5439	0.574783	0.00455971	0.00406628	0.00388466	0.400843	0.00421219	0.0038607	0.00379061		3626.73	0.630405	0.00382611	0.00489025	0.00424325	0.352794	0.0038262	3.98183e-06	1.12939e-05
5442	0.574743	0.00456508	0.00407067	0.00390996	0.400863	0.00419649	0.0038659	0.00378532		3628.73	0.630308	0.00382611	0.00489025	0.00424325	0.352891	0.0038262	3.98402e-06	1.13e-05
5445	0.574703	0.004568	0.00407772	0.00393937	0.400881	0.00418349	0.00387168	0.00377542		3630.73	0.630211	0.00382611	0.00489025	0.00424325	0.352987	0.00382619	3.98621e-06	1.13062e-05
5448	0.574678	0.00456678	0.0040834	0.00396077	0.400893	0.00417772	0.00387591	0.00376417		3632.73	0.630115	0.00382611	0.00489024	0.00424324	0.353084	0.00382619	3.98841e-06	1.13124e-05
5451	0.574679	0.00456096	0.00408402	0.00396527	0.400895	0.0041823	0.00387713	0.00375607		3634.73	0.630018	0.0038261	0.00489024	0.00424324	0.353181	0.00382619	3.9906e-06	1.13186e-05
5454	0.574705	0.00455118	0.00407825	0.00395083	0.400887	0.00419758	0.0038749	0.00375518		3636.73	0.629922	0.0038261	0.00489024	0.00424324	0.353277	0.00382619	3.99279e-06	1.13247e-05
5457	0.574746	0.00453879	0.00406815	0.00392318	0.400871	0.00422063	0.0038696	0.00376304		3638.73	0.629825	0.0038261	0.00489024	0.00424324	0.353374	0.00382619	3.99499e-06	1.13309e-05
5460	0.574787	0.00452531	0.00405826	0.00389358	0.400851	0.00424557	0.00386209	0.00377739		3640.73	0.629729	0.0038261	0.00489024	0.00424324	0.35347	0.00382618	3.99718e-06	1.13371e-05
5463	0.574811	0.0045123	0.00405339	0.00387443	0.400837	0.00426517	0.00385332	0.0037927		3642.73	0.629633	0.0038261	0.00489023	0.00424324	0.353566	0.00382618	3.99938e-06	1.13433e-05
5466	0.574812	0.00450124	0.00405603	0.00387419	0.400837	0.00427302	0.00384429	0.00380256		3644.73	0.629536	0.00382609	0.00489023	0.00424323	0.353663	0.00382618	4.00157e-06	1.13494e-05
5469	0.574789	0.00449362	0.00406504	0.00389385	0.400854	0.00426568	0.00383608	0.00380283		3646.73	0.62944	0.00382609	0.00489023	0.00424323	0.353759	0.00382618	4.00376e-06	1.13556e-05
5472	0.574755	0.00449067	0.00407615	0.00392619	0.400884	0.00424409	0.00383001	0.0037938		3648.73	0.629344	0.00382609	0.00489023	0.00424323	0.353855	0.00382617	4.00596e-06	1.13618e-05
5475	0.574725	0.00449291	0.00408413	0.00395845	0.400918	0.00421348	0.00382732	0.00378021		3650.73	0.629248	0.00382609	0.00489023	0.00424323	0.353951	0.00382617	4.00815e-06	1.1368e-05
5478	0.574713	0.00449969	0.00408537	0.00397736	0.400945	0.00418193	0.00382866	0.00376885		3652.73	0.629152	0.00382608	0.00489022	0.00424323	0.354047	0.00382617	4.01034e-06	1.13741e-05
5481	0.574726	0.00450891	0.00407961	0.00397483	0.400954	0.00415793	0.00383335	0.00376524		3654.73	0.629056	0.00382608	0.00489022	0.00424323	0.354143	0.00382617	4.01254e-06	1.13803e-05
5484	0.574757	0.00451742	0.00406982	0.00395166	0.400946	0.0041478	0.00383917	0.00377107		3656.73	0.62896	0.00382608	0.00489022	0.00424323	0.354239	0.00382616	4.01473e-06	1.13865e-05
5487	0.574795	0.00452195	0.00406056	0.00391776	0.400924	0.00415377	0.00384288	0.00378371		3658.73	0.628864	0.00382608	0.00489022	0.00424322	0.354334	0.00382616	4.01692e-06	1.13927e-05
5490	0.574823	0.00452048	0.00405569	0.0038884	0.4009	0.00417343	0.00384154	0.00379793		3660.73	0.628769	0.00382607	0.00489021	0.00424322	0.35443	0.00382616	4.01912e-06	1.13988e-05
5493	0.574828	0.00451338	0.00405667	0.00387786	0.400881	0.0042004	0.00383411	0.00380854		3662.73	0.628673	0.00382607	0.00489021	0.00424322	0.354526	0.00382616	4.02131e-06	1.1405e-05
5496	0.574806	0.00450379	0.00406234	0.00389315	0.400873	0.00422615	0.0038224	0.00381262		3664.73	0.628578	0.00382607	0.00489021	0.00424322	0.354621	0.00382616	4.0235e-06	1.14112e-05
5499	0.574764	0.00449678	0.00406997	0.00393059	0.400876	0.00424232	0.00381072	0.00381024		3666.73	0.628482	0.00382607	0.00489021	0.00424322	0.354717	0.00382615	4.0257e-06	1.14174e-05
5502	0.574714	0.00449742	0.00407696	0.00397686	0.400883	0.0042429	0.00380425	0.00380375		3668.73	0.628387	0.00382607	0.00489021	0.00424322	0.354812	0.00382615	4.02789e-06	1.14236e-05
5505	0.574674	0.0045085	0.00408204	0.00401439	0.400892	0.00422588	0.00380663	0.0037964		3670.73	0.628291	0.00382606	0.0048902	0.00424321	0.354908	0.00382615	4.03009e-06	1.14297e-05
5508	0.574654	0.00452872	0.00408547	0.00402863	0.4009	0.0041938	0.00381801	0.00379112		3672.73	0.628196	0.00382606	0.0048902	0.00424321	0.355003	0.00382615	4.03228e-06	1.14359e-05
5511	0.57466	0.0045526	0.00408819	0.00401414	0.400908	0.00415335	0.00383452	0.00378995		3674.73	0.628101	0.00382606	0.0048902	0.00424321	0.355098	0.00382614	4.03447e-06	1.14421e-05
5514	0.574685	0.00457231	0.00409066	0.00397684	0.400918	0.00411373	0.00384947	0.00379384		3676.74	0.628005	0.00382606	0.0048902	0.00424321	0.355193	0.00382614	4.03667e-06	1.14483e-05
5517	0.57472	0.00458087	0.00409221	0.00393147	0.400932	0.00408438	0.00385607	0.0038026		3678.74	0.62791	0.00382605	0.0048902	0.00424321	0.355289	0.00382614	4.03886e-06	1.14544e-05
5520	0.57475	0.00457531	0.00409137	0.00389551	0.40095	0.00407241	0.00385024	0.00381481		3680.74	0.627815	0.00382605	0.00489019	0.00424321	0.355384	0.00382614	4.04105e-06	1.14606e-05
5523	0.574763	0.00455834	0.00408692	0.0038822	0.400969	0.00408049	0.00383265	0.00382774		3682.74	0.62772	0.00382605	0.00489019	0.0042432	0.355479	0.00382613	4.04325e-06	1.14668e-05
5526	0.574751	0.00453753	0.0040791	0.00389557	0.400984	0.00410581	0.00380869	0.0038379		3684.74	0.627625	0.00382605	0.00489019	0.0042432	0.355574	0.00382613	4.04544e-06	1.1473e-05
5529	0.574718	0.00452232	0.00407005	0.00392942	0.400991	0.0041405	0.00378673	0.0038421		3686.74	0.627531	0.00382604	0.00489019	0.0042432	0.355668	0.00382613	4.04763e-06	1.14791e-05
5532	0.574669	0.00452003	0.00406307	0.00397019	0.40099	0.00417359	0.00377492	0.00383887		3688.74	0.627436	0.00382604	0.00489019	0.0042432	0.355763	0.00382613	4.04983e-06	1.14853e-05
5535	0.574619	0.00453274	0.00406113	0.00400251	0.400983	0.00419406	0.00377807	0.00382937		3690.74	0.627341	0.00382604	0.00489018	0.0042432	0.355858	0.00382613	4.05202e-06	1.14915e-05
5538	0.574578	0.00455647	0.00406524	0.0040149	0.400978	0.00419427	0.00379554	0.00381724		3692.74	0.627246	0.00382604	0.00489018	0.0042432	0.355953	0.00382612	4.05421e-06	1.14977e-05
5541	0.574555	0.00458281	0.00407376	0.00400377	0.400984	0.00417262	0.00382126	0.00380734		3694.74	0.627152	0.00382604	0.00489018	0.00424319	0.356047	0.00382612	4.05641e-06	1.15038e-05
5544	0.574551	0.00460245	0.00408295	0.00397426	0.401006	0.00413458	0.00384573	0.0038037		3696.74	0.627057	0.00382603	0.00489018	0.00424319	0.356142	0.00382612	4.0586e-06	1.151e-05
5547	0.574559	0.00460881	0.00408862	0.00393804	0.401047	0.00409131	0.00385944	0.0038078		3698.74	0.626963	0.00382603	0.00489017	0.00424319	0.356236	0.00382612	4.06079e-06	1.15162e-05
5550	0.574569	0.00460049	0.00408796	0.00390887	0.401103	0.00405631	0.00385646	0.00381798		3700.74	0.626868	0.00382603	0.00489017	0.00424319	0.35633	0.00382611	4.06299e-06	1.15224e-05
5553	0.574566	0.00458151	0.00408072	0.00389751	0.401166	0.00404085	0.00383687	0.00383017		3702.74	0.626774	0.00382603	0.00489017	0.00424319	0.356425	0.00382611	4.06518e-06	1.15285e-05
5556	0.574543	0.00455946	0.00406911	0.0039078	0.401224	0.00405005	0.00380695	0.00383964		3704.74	0.62668	0.00382602	0.00489017	0.00424319	0.356519	0.00382611	4.06738e-06	1.15347e-05
5559	0.5745	0.0045425	0.00405676	0.00393524	0.401265	0.0040808	0.00377717	0.00384294		3706.74	0.626586	0.00382602	0.00489017	0.00424318	0.356613	0.00382611	4.06957e-06	1.15409e-05
5562	0.574442	0.00453644	0.00404717	0.00396863	0.401285	0.00412279	0.0037584	0.00383903		3708.74	0.626492	0.00382602	0.00489016	0.00424318	0.356707	0.0038261	4.07176e-06	1.15471e-05
5565	0.574383	0.00454285	0.00404262	0.00399456	0.401287	0.004162	0.00375789	0.00382943		3710.74	0.626398	0.00382602	0.00489016	0.00424318	0.356801	0.0038261	4.07396e-06	1.15532e-05
5568	0.574334	0.00455889	0.00404358	0.0040029	0.401281	0.00418569	0.00377639	0.00381728		3712.74	0.626304	0.00382601	0.00489016	0.00424318	0.356895	0.0038261	4.07615e-06	1.15594e-05
5571	0.5743	0.00457856	0.00404894	0.00399117	0.401281	0.00418673	0.00380767	0.00380601		3714.74	0.62621	0.00382601	0.00489016	0.00424318	0.356989	0.0038261	4.07834e-06	1.15656e-05
5574	0.574277	0.00459484	0.00405652	0.00396581	0.401301	0.00416588	0.00384064	0.00379821		3716.74	0.626116	0.00382601	0.00489016	0.00424318	0.357083	0.00382609	4.08054e-06	1.15718e-05
5577	0.574256	0.00460193	0.00406366	0.00393943	0.401349	0.00413111	0.00386339	0.003795		3718.74	0.626022	0.00382601	0.00489015	0.00424317	0.357177	0.00382609	4.08273e-06	1.15779e-05
5580	0.574228	0.00459695	0.00406781	0.0039252	0.401424	0.00409442	0.00386765	0.00379613		3720.74	0.625928	0.00382601	0.00489015	0.00424317	0.357271	0.00382609	4.08492e-06	1.15841e-05
5583	0.574186	0.00458062	0.00406722	0.00393074	0.401515	0.0040675	0.00385211	0.00380033		3722.74	0.625835	0.003826	0.00489015	0.00424317	0.357364	0.00382609	4.08712e-06	1.15903e-05
5586	0.574133	0.00455708	0.00406147	0.00395449	0.401607	0.00405782	0.00382302	0.0038059		3724.74	0.625741	0.003826	0.00489015	0.00424317	0.357458	0.00382609	4.08931e-06	1.15965e-05
5589	0.574076	0.00453278	0.00405198	0.00398634	0.401683	0.00406664	0.00379201	0.00381129		3726.75	0.625647	0.003826	0.00489015	0.00424317	0.357551	0.00382608	4.0915e-06	1.16026e-05
5592	0.574022	0.0045148	0.00404176	0.00401239	0.401733	0.0040892	0.00377172	0.00381544		3728.75	0.625554	0.003826	0.00489014	0.00424317	0.357645	0.00382608	4.0937e-06	1.16088e-05
5595	0.573974	0.00450882	0.00403457	0.00402149	0.401755	0.00411703	0.00377082	0.00381807		3730.75	0.625461	0.00382599	0.00489014	0.00424317	0.357738	0.00382608	4.09589e-06	1.1615e-05
5598	0.573929	0.00451736	0.00403348	0.00401048	0.401758	0.00414111	0.00379063	0.00381955		3732.75	0.625367	0.00382599	0.00489014	0.00424316	0.357832	0.00382608	4.09808e-06	1.16212e-05
5601	0.573879	0.00453861	0.00403938	0.00398543	0.401758	0.00415487	0.00382438	0.00382056		3734.75	0.625274	0.00382599	0.00489014	0.00424316	0.357925	0.00382607	4.10028e-06	1.16273e-05
5604	0.573815	0.0045665	0.00405022	0.00395855	0.401772	0.00415584	0.00385986	0.00382156		3736.75	0.625181	0.00382599	0.00489013	0.00424316	0.358018	0.00382607	4.10247e-06	1.16335e-05
5607	0.573737	0.00459214	0.00406153	0.00394218	0.401815	0.00414579	0.0038842	0.00382243		3738.75	0.625088	0.00382598	0.00489013	0.00424316	0.358111	0.00382607	4.10466e-06	1.16397e-05
5610	0.57365	0.00460654	0.00406797	0.00394314	0.401892	0.00412944	0.003889	0.00382248		3740.75	0.624995	0.00382598	0.00489013	0.00424316	0.358204	0.00382607	4.10686e-06	1.16459e-05
5613	0.573567	0.00460365	0.00406558	0.00395994	0.401997	0.00411255	0.00387361	0.00382101		3742.75	0.624902	0.00382598	0.00489013	0.00424316	0.358297	0.00382606	4.10905e-06	1.1652e-05
5616	0.573501	0.00458284	0.00405353	0.00398409	0.402115	0.00410003	0.00384527	0.00381786		3744.75	0.624809	0.00382598	0.00489013	0.00424315	0.35839	0.00382606	4.11125e-06	1.16582e-05
5619	0.573458	0.00454956	0.0040347	0.00400459	0.402229	0.00409474	0.00381591	0.00381386		3746.75	0.624716	0.00382598	0.00489012	0.00424315	0.358483	0.00382606	4.11344e-06	1.16644e-05
5622	0.573432	0.00451387	0.00401467	0.00401299	0.402322	0.00409712	0.0037972	0.0038104		3748.75	0.624623	0.00382597	0.00489012	0.00424315	0.358576	0.00382606	4.11563e-06	1.16706e-05
5625	0.573409	0.00448701	0.00399957	0.00400686	0.402387	0.00410567	0.00379582	0.00380861		3750.75	0.62453	0.00382597	0.00489012	0.00424315	0.358669	0.00382606	4.11783e-06	1.16767e-05
5628	0.573372	0.00447732	0.00399372	0.00399011	0.40243	0.00411784	0.00381106	0.00380851		3752.75	0.624437	0.00382597	0.00489012	0.00424315	0.358761	0.00382605	4.12002e-06	1.16829e-05
5631	0.573307	0.00448704	0.00399794	0.00397058	0.402462	0.00413105	0.00383565	0.00380878		3754.75	0.624345	0.00382597	0.00489012	0.00424315	0.358854	0.00382605	4.12221e-06	1.16891e-05
5634	0.573214	0.00451142	0.00400942	0.00395629	0.402499	0.00414339	0.00385915	0.00380749		3756.75	0.624252	0.00382596	0.00489011	0.00424314	0.358947	0.00382605	4.12441e-06	1.16953e-05
5637	0.573101	0.00454054	0.00402299	0.00395227	0.402553	0.00415388	0.00387247	0.00380336		3758.75	0.62416	0.00382596	0.00489011	0.00424314	0.359039	0.00382605	4.1266e-06	1.17014e-05
5640	0.572985	0.00456326	0.0040333	0.00395893	0.402629	0.00416217	0.00387131	0.00379674		3760.75	0.624067	0.00382596	0.00489011	0.00424314	0.359132	0.00382604	4.12879e-06	1.17076e-05
5643	0.57288	0.00457162	0.0040368	0.00397249	0.402724	0.00416803	0.00385743	0.00378959		3762.75	0.623975	0.00382596	0.00489011	0.00424314	0.359224	0.00382604	4.13099e-06	1.17138e-05
5646	0.572798	0.00456383	0.00403286	0.00398678	0.402826	0.00417094	0.00383732	0.00378433		3764.75	0.623883	0.00382595	0.0048901	0.00424314	0.359316	0.00382604	4.13318e-06	1.172e-05
5649	0.572737	0.0045446	0.00402355	0.00399573	0.402928	0.00417017	0.00381924	0.00378208		3766.75	0.62379	0.00382595	0.0048901	0.00424314	0.359408	0.00382604	4.13537e-06	1.17261e-05
5652	0.572689	0.00452262	0.0040125	0.00399571	0.403023	0.00416541	0.00380987	0.00378163		3768.75	0.623698	0.00382595	0.0048901	0.00424313	0.359501	0.00382603	4.13757e-06	1.17323e-05
5655	0.572643	0.00450649	0.00400334	0.00398695	0.403111	0.00415763	0.00381213	0.00377978		3770.75	0.623606	0.00382595	0.0048901	0.00424313	0.359593	0.00382603	4.13976e-06	1.17385e-05
5658	0.572586	0.0045009	0.00399851	0.0039737	0.403193	0.00414944	0.0038245	0.00377307		3772.75	0.623514	0.00382595	0.0048901	0.00424313	0.359685	0.00382603	4.14195e-06	1.17447e-05
5661	0.572513	0.00450481	0.00399863	0.00396267	0.403274	0.00414462	0.00384205	0.00376011		3774.75	0.623422	0.00382594	0.00489009	0.00424313	0.359777	0.00382603	4.14415e-06	1.17508e-05
5664	0.572422	0.00451251	0.00400269	0.00396026	0.403354	0.00414669	0.00385854	0.00374293		3776.76	0.62333	0.00382594	0.00489009	0.00424313	0.359869	0.00382603	4.14634e-06	1.1757e-05
5667	0.57232	0.00451677	0.00400864	0.00396951	0.403433	0.00415705	0.00386864	0.00372653		3778.76	0.623238	0.00382594	0.00489009	0.00424313	0.359961	0.00382602	4.14853e-06	1.17632e-05
5670	0.572215	0.00451265	0.00401419	0.0039881	0.40351	0.00417388	0.00386964	0.00371668		3780.76	0.623147	0.00382594	0.00489009	0.00424312	0.360052	0.00382602	4.15073e-06	1.17694e-05
5673	0.572116	0.00449994	0.00401758	0.00400884	0.403586	0.00419237	0.00386229	0.00371703		3782.76	0.623055	0.00382593	0.00489009	0.00424312	0.360144	0.00382602	4.15292e-06	1.17755e-05
5676	0.572029	0.00448317	0.00401812	0.00402251	0.403663	0.00420644	0.00385028	0.00372725		3784.76	0.622963	0.00382593	0.00489008	0.00424312	0.360236	0.00382602	4.15511e-06	1.17817e-05
5679	0.571953	0.00446934	0.00401639	0.00402231	0.403746	0.0042112	0.00383889	0.00374307		3786.76	0.622872	0.00382593	0.00489008	0.00424312	0.360327	0.00382601	4.15731e-06	1.17879e-05
5682	0.571882	0.00446439	0.00401403	0.00400741	0.403836	0.00420503	0.00383299	0.00375835		3788.76	0.62278	0.00382593	0.00489008	0.00424312	0.360419	0.00382601	4.1595e-06	1.17941e-05
5685	0.571807	0.00447037	0.00401305	0.00398395	0.403932	0.00419019	0.00383522	0.00376786		3790.76	0.622689	0.00382592	0.00489008	0.00424312	0.36051	0.00382601	4.1617e-06	1.18002e-05
5688	0.57172	0.00448442	0.00401493	0.0039626	0.404032	0.00417188	0.00384503	0.00376939		3792.76	0.622597	0.00382592	0.00489008	0.00424311	0.360602	0.00382601	4.16389e-06	1.18064e-05
5691	0.571618	0.00450004	0.00401988	0.0039536	0.40413	0.0041561	0.00385899	0.00376405		3794.76	0.622506	0.00382592	0.00489007	0.00424311	0.360693	0.003826	4.16608e-06	1.18126e-05
5694	0.571504	0.00450983	0.00402655	0.00396189	0.404223	0.00414752	0.00387234	0.00375502		3796.76	0.622415	0.00382592	0.00489007	0.00424311	0.360784	0.003826	4.16828e-06	1.18188e-05
5697	0.57139	0.00450848	0.00403255	0.00398449	0.40431	0.00414807	0.0038811	0.00374569		3798.76	0.622323	0.00382592	0.00489007	0.00424311	0.360876	0.003826	4.17047e-06	1.18249e-05
5700	0.571288	0.00449477	0.00403549	0.0040118	0.404391	0.00415681	0.00388374	0.00373837		3800.76	0.622232	0.00382591	0.00489007	0.00424311	0.360967	0.003826	4.17266e-06	1.18311e-05
5703	0.571207	0.00447186	0.00403428	0.00403196	0.404469	0.00417079	0.00388155	0.00373418		3802.76	0.622141	0.00382591	0.00489006	0.00424311	0.361058	0.003826	4.17486e-06	1.18373e-05
5706	0.571147	0.00444607	0.00402974	0.00403621	0.404543	0.00418622	0.0038776	0.00373375		3804.76	0.62205	0.00382591	0.00489006	0.0042431	0.361149	0.00382599	4.17705e-06	1.18435e-05
5709	0.571102	0.00442462	0.00402444	0.00402266	0.404614	0.00419956	0.00387486	0.00373776		3806.76	0.621959	0.00382591	0.00489006	0.0042431	0.36124	0.00382599	4.17924e-06	1.18496e-05
5712	0.571057	0.00441333	0.00402154	0.00399672	0.404682	0.00420819	0.00387451	0.00374673		3808.76	0.621868	0.0038259	0.00489006	0.0042431	0.361331	0.00382599	4.18144e-06	1.18558e-05
5715	0.570998	0.00441486	0.00402323	0.0039683	0.404749	0.00421069	0.00387544	0.00376012		3810.76	0.621777	0.0038259	0.00489006	0.0042431	0.361422	0.00382599	4.18363e-06	1.1862e-05
5718	0.570918	0.00442807	0.00402962	0.00394733	0.40482	0.00420693	0.00387516	0.0037755		3812.76	0.621687	0.0038259	0.00489005	0.0042431	0.361512	0.00382598	4.18582e-06	1.18682e-05
5721	0.570818	0.00444853	0.00403848	0.0039398	0.404897	0.0041981	0.00387153	0.00378879		3814.76	0.621596	0.0038259	0.00489005	0.0042431	0.361603	0.00382598	4.18802e-06	1.18743e-05
5724	0.570709	0.00447001	0.00404612	0.003946	0.404982	0.00418652	0.00386435	0.00379581		3816.76	0.621505	0.00382589	0.00489005	0.0042431	0.361694	0.00382598	4.19021e-06	1.18805e-05
5727	0.570607	0.00448646	0.0040491	0.00396132	0.405071	0.00417523	0.00385576	0.00379436		3818.76	0.621415	0.00382589	0.00489005	0.00424309	0.361784	0.00382598	4.1924e-06	1.18867e-05
5730	0.570521	0.00449383	0.00404581	0.0039787	0.405158	0.00416724	0.00384927	0.00378568		3820.76	0.621324	0.00382589	0.00489005	0.00424309	0.361875	0.00382597	4.1946e-06	1.18929e-05
5733	0.570459	0.00449125	0.00403742	0.00399145	0.405234	0.00416468	0.00384794	0.00377417		3822.76	0.621234	0.00382589	0.00489004	0.00424309	0.361965	0.00382597	4.19679e-06	1.1899e-05
5736	0.570417	0.00448101	0.00402753	0.00399525	0.405293	0.00416813	0.00385268	0.00376533		3824.76	0.621143	0.00382588	0.00489004	0.00424309	0.362056	0.00382597	4.19898e-06	1.19052e-05
5739	0.570385	0.00446758	0.00402073	0.00398907	0.405337	0.00417649	0.00386158	0.00376301		3826.77	0.621053	0.00382588	0.00489004	0.00424309	0.362146	0.00382597	4.20118e-06	1.19114e-05
5742	0.570352	0.00445589	0.00402055	0.00397499	0.405371	0.00418741	0.00387061	0.0037675		3828.77	0.620963	0.00382588	0.00489004	0.00424309	0.362236	0.00382597	4.20337e-06	1.19176e-05
5745	0.570311	0.00444976	0.0040278	0.0039573	0.405405	0.00419805	0.00387545	0.00377552		3830.77	0.620873	0.00382588	0.00489004	0.00424308	0.362326	0.00382596	4.20556e-06	1.19237e-05
5748	0.570257	0.00445091	0.00404	0.00394129	0.405449	0.00420591	0.00387344	0.00378218		3832.77	0.620782	0.00382588	0.00489003	0.00424308	0.362417	0.00382596	4.20776e-06	1.19299e-05
5751	0.570193	0.00445896	0.00405243	0.00393167	0.405506	0.00420935	0.00386488	0.00378368		3834.77	0.620692	0.00382587	0.00489003	0.00424308	0.362507	0.00382596	4.20995e-06	1.19361e-05
5754	0.570123	0.0044722	0.00406021	0.00393097	0.405573	0.00420777	0.00385296	0.00377923		3836.77	0.620602	0.00382587	0.00489003	0.00424308	0.362597	0.00382596	4.21214e-06	1.19423e-05
5757	0.570053	0.00448839	0.00406058	0.00393854	0.405644	0.00420161	0.00384255	0.0037711		3838.77	0.620512	0.00382587	0.00489003	0.00424308	0.362687	0.00382595	4.21434e-06	1.19484e-05
5760	0.569987	0.00450537	0.00405416	0.00395056	0.40571	0.00419226	0.00383808	0.00376306		3840.77	0.620422	0.00382587	0.00489002	0.00424308	0.362776	0.00382595	4.21653e-06	1.19546e-05
5763	0.569927	0.00452093	0.00404463	0.00396137	0.405765	0.00418198	0.00384174	0.00375812		3842.77	0.620333	0.00382586	0.00489002	0.00424307	0.362866	0.00382595	4.21872e-06	1.19608e-05
5766	0.569874	0.00453257	0.00403687	0.00396585	0.405808	0.0041736	0.00385248	0.00375714		3844.77	0.620243	0.00382586	0.00489002	0.00424307	0.362956	0.00382595	4.22092e-06	1.1967e-05
5769	0.569829	0.00453758	0.00403468	0.00396158	0.405842	0.00416987	0.00386637	0.00375886		3846.77	0.620153	0.00382586	0.00489002	0.00424307	0.363046	0.00382594	4.22311e-06	1.19731e-05
5772	0.569791	0.00453387	0.00403919	0.00394996	0.405874	0.00417253	0.00387816	0.00376128		3848.77	0.620064	0.00382586	0.00489002	0.00424307	0.363135	0.00382594	4.2253e-06	1.19793e-05
5775	0.56976	0.00452127	0.00404866	0.0039355	0.405907	0.00418134	0.00388333	0.00376302		3850.77	0.619974	0.00382585	0.00489001	0.00424307	0.363225	0.00382594	4.2275e-06	1.19855e-05
5778	0.569732	0.00450266	0.00405962	0.00392367	0.405945	0.00419371	0.00388004	0.00376395		3852.77	0.619884	0.00382585	0.00489001	0.00424307	0.363314	0.00382594	4.22969e-06	1.19916e-05
5781	0.569702	0.00448387	0.0040685	0.00391846	0.405987	0.00420522	0.00386991	0.00376466		3854.77	0.619795	0.00382585	0.00489001	0.00424306	0.363404	0.00382594	4.23188e-06	1.19978e-05
5784	0.569665	0.00447199	0.00407288	0.00392076	0.406035	0.004211	0.00385765	0.00376532		3856.77	0.619706	0.00382585	0.00489001	0.00424306	0.363493	0.00382593	4.23408e-06	1.2004e-05
5787	0.569619	0.00447251	0.00407201	0.00392844	0.406086	0.00420754	0.00384923	0.00376508		3858.77	0.619616	0.00382585	0.00489001	0.00424306	0.363583	0.00382593	4.23627e-06	1.20102e-05
5790	0.569564	0.00448668	0.00406659	0.00393769	0.406139	0.00419416	0.00384953	0.00376249		3860.77	0.619527	0.00382584	0.00489	0.00424306	0.363672	0.00382593	4.23846e-06	1.20163e-05
5793	0.569503	0.00451028	0.0040584	0.00394503	0.406193	0.00417358	0.00386008	0.00375688		3862.77	0.619438	0.00382584	0.00489	0.00424306	0.363761	0.00382593	4.24066e-06	1.20225e-05
5796	0.569443	0.00453479	0.00404985	0.00394867	0.406245	0.00415124	0.003878	0.00374952		3864.77	0.619349	0.00382584	0.00489	0.00424306	0.36385	0.00382592	4.24285e-06	1.20287e-05
5799	0.56939	0.00455063	0.00404361	0.00394883	0.406293	0.00413367	0.00389677	0.00374367		3866.77	0.61926	0.00382584	0.00489	0.00424305	0.363939	0.00382592	4.24504e-06	1.20349e-05
5802	0.569347	0.00455097	0.00404188	0.00394706	0.406335	0.00412648	0.0039086	0.00374308		3868.77	0.619171	0.00382583	0.00489	0.00424305	0.364028	0.00382592	4.24724e-06	1.2041e-05
5805	0.569313	0.00453452	0.00404551	0.00394517	0.406371	0.00413256	0.00390767	0.0037497		3870.77	0.619082	0.00382583	0.00488999	0.00424305	0.364117	0.00382592	4.24943e-06	1.20472e-05
5808	0.569286	0.00450608	0.00405325	0.00394445	0.406404	0.00415105	0.00389294	0.00376203		3872.77	0.618993	0.00382583	0.00488999	0.00424305	0.364206	0.00382591	4.25162e-06	1.20534e-05
5811	0.569262	0.00447468	0.00406178	0.00394552	0.406435	0.00417742	0.00386896	0.00377522		3874.77	0.618904	0.00382583	0.00488999	0.00424305	0.364295	0.00382591	4.25382e-06	1.20596e-05
5814	0.569235	0.00445004	0.00406691	0.00394847	0.406467	0.00420462	0.00384442	0.00378323		3876.78	0.618815	0.00382582	0.00488999	0.00424305	0.364384	0.00382591	4.25601e-06	1.20657e-05
5817	0.569204	0.00443912	0.00406539	0.00395322	0.406503	0.00422496	0.00382868	0.00378188		3878.78	0.618726	0.00382582	0.00488998	0.00424304	0.364472	0.00382591	4.2582e-06	1.20719e-05
5820	0.569166	0.00444382	0.00405678	0.00395946	0.406542	0.00423234	0.0038278	0.00377116		3880.78	0.618638	0.00382582	0.00488998	0.00424304	0.364561	0.0038259	4.2604e-06	1.20781e-05
5823	0.569122	0.00446071	0.00404393	0.0039665	0.406585	0.00422411	0.00384191	0.00375544		3882.78	0.618549	0.00382582	0.00488998	0.00424304	0.36465	0.0038259	4.26259e-06	1.20843e-05
5826	0.569071	0.00448266	0.00403196	0.00397313	0.406632	0.00420213	0.00386507	0.00374138		3884.78	0.618461	0.00382582	0.00488998	0.00424304	0.364738	0.0038259	4.26478e-06	1.20904e-05
5829	0.569017	0.00450157	0.00402595	0.00397778	0.406683	0.00417259	0.0038878	0.00373458		3886.78	0.618372	0.00382581	0.00488998	0.00424304	0.364827	0.0038259	4.26698e-06	1.20966e-05
5832	0.568962	0.00451106	0.00402852	0.00397913	0.406737	0.00414441	0.00390106	0.003737		3888.78	0.618284	0.00382581	0.00488997	0.00424304	0.364915	0.0038259	4.26917e-06	1.21028e-05
5835	0.56891	0.00450841	0.00403844	0.00397691	0.406793	0.0041267	0.00390011	0.00374624		3890.78	0.618196	0.00382581	0.00488997	0.00424304	0.365003	0.00382589	4.27136e-06	1.2109e-05
5838	0.568865	0.00449507	0.00405115	0.00397232	0.406847	0.00412586	0.00388631	0.00375711		3892.78	0.618107	0.00382581	0.00488997	0.00424303	0.365092	0.00382589	4.27356e-06	1.21151e-05
5841	0.568828	0.00447589	0.0040608	0.00396785	0.406893	0.00414323	0.00386631	0.00376442		3894.78	0.618019	0.0038258	0.00488997	0.00424303	0.36518	0.00382589	4.27575e-06	1.21213e-05
5844	0.568798	0.00445749	0.00406296	0.00396633	0.406927	0.00417421	0.00384903	0.00376529		3896.78	0.617931	0.0038258	0.00488997	0.00424303	0.365268	0.00382589	4.27794e-06	1.21275e-05
5847	0.568768	0.00444625	0.00405665	0.00396953	0.406948	0.00420931	0.00384169	0.00376006		3898.78	0.617843	0.0038258	0.00488996	0.00424303	0.365356	0.00382588	4.28014e-06	1.21337e-05
5850	0.568734	0.00444662	0.00404479	0.00397708	0.406963	0.00423694	0.00384681	0.00375137		3900.78	0.617755	0.0038258	0.00488996	0.00424303	0.365444	0.00382588	4.28233e-06	1.21398e-05
5853	0.568689	0.00445993	0.00403276	0.00398629	0.406981	0.00424723	0.00386133	0.00374254		3902.78	0.617667	0.00382579	0.00488996	0.00424303	0.365532	0.00382588	4.28452e-06	1.2146e-05
5856	0.568631	0.00448405	0.00402601	0.00399314	0.407016	0.00423546	0.00387824	0.00373606		3904.78	0.617579	0.00382579	0.00488996	0.00424302	0.36562	0.00382588	4.28672e-06	1.21522e-05
5859	0.568563	0.00451377	0.00402764	0.00399416	0.407075	0.00420389	0.00388981	0.00373303		3906.78	0.617491	0.00382579	0.00488996	0.00424302	0.365708	0.00382587	4.28891e-06	1.21584e-05
5862	0.568489	0.00454198	0.00403727	0.00398822	0.407157	0.00416126	0.00389106	0.00373342		3908.78	0.617403	0.00382579	0.00488995	0.00424302	0.365796	0.00382587	4.2911e-06	1.21645e-05
5865	0.568418	0.00456147	0.00405153	0.00397725	0.407253	0.00412002	0.0038818	0.00373656		3910.78	0.617316	0.00382579	0.00488995	0.00424302	0.365883	0.00382587	4.2933e-06	1.21707e-05
5868	0.568356	0.00456695	0.00406574	0.00396547	0.407346	0.00409221	0.00386644	0.0037414		3912.78	0.617228	0.00382578	0.00488995	0.00424302	0.365971	0.00382587	4.29549e-06	1.21769e-05
5871	0.568304	0.00455686	0.00407578	0.00395738	0.407422	0.00408548	0.00385177	0.00374651		3914.78	0.61714	0.00382578	0.00488995	0.00424302	0.366059	0.00382587	4.29768e-06	1.2183e-05
5874	0.568265	0.00453429	0.00407936	0.00395558	0.407472	0.00410052	0.00384378	0.00375019		3916.78	0.617053	0.00382578	0.00488994	0.00424301	0.366146	0.00382586	4.29988e-06	1.21892e-05
5877	0.568233	0.00450658	0.00407626	0.00395959	0.407497	0.00413095	0.00384504	0.00375099		3918.78	0.616965	0.00382578	0.00488994	0.00424301	0.366234	0.00382586	4.30207e-06	1.21954e-05
5880	0.568206	0.00448328	0.0040678	0.00396631	0.407509	0.00416548	0.00385374	0.00374854		3920.78	0.616878	0.00382577	0.00488994	0.00424301	0.366321	0.00382586	4.30426e-06	1.22016e-05
5883	0.568175	0.00447321	0.0040563	0.00397187	0.407523	0.00419172	0.00386478	0.00374412		3922.78	0.616791	0.00382577	0.00488994	0.00424301	0.366408	0.00382586	4.30646e-06	1.22077e-05
5886	0.568134	0.00448122	0.00404474	0.00397373	0.407553	0.00420023	0.0038722	0.00374039		3924.78	0.616703	0.00382577	0.00488994	0.00424301	0.366496	0.00382585	4.30865e-06	1.22139e-05
5889	0.568077	0.00450612	0.00403653	0.00397193	0.407609	0.00418747	0.00387187	0.00374018		3926.79	0.616616	0.00382577	0.00488993	0.00424301	0.366583	0.00382585	4.31084e-06	1.22201e-05
5892	0.568001	0.00454058	0.00403495	0.00396889	0.40769	0.00415672	0.0038632	0.00374482		3928.79	0.616529	0.00382576	0.00488993	0.004243	0.36667	0.00382585	4.31304e-06	1.22263e-05
5895	0.567909	0.00457328	0.00404193	0.00396787	0.407789	0.00411667	0.00384918	0.00375325		3930.79	0.616442	0.00382576	0.00488993	0.004243	0.366757	0.00382585	4.31523e-06	1.22324e-05
5898	0.567809	0.00459272	0.00405669	0.00397115	0.407895	0.00407842	0.00383491	0.00376227		3932.79	0.616355	0.00382576	0.00488993	0.004243	0.366844	0.00382584	4.31742e-06	1.22386e-05
5901	0.567714	0.00459138	0.00407501	0.00397876	0.407995	0.00405183	0.00382527	0.00376822		3934.79	0.616268	0.00382576	0.00488993	0.004243	0.366931	0.00382584	4.31962e-06	1.22448e-05
5904	0.567638	0.00456859	0.00409002	0.0039884	0.40808	0.00404256	0.00382282	0.00376904		3936.79	0.616181	0.00382576	0.00488992	0.004243	0.367018	0.00382584	4.32181e-06	1.2251e-05
5907	0.567589	0.00453101	0.00409469	0.00399649	0.408145	0.00405081	0.00382681	0.00376548		3938.79	0.616094	0.00382575	0.00488992	0.004243	0.367105	0.00382584	4.324e-06	1.22571e-05
5910	0.567568	0.00449034	0.00408498	0.0039997	0.408191	0.0040718	0.0038337	0.00376087		3940.79	0.616007	0.00382575	0.00488992	0.00424299	0.367192	0.00382584	4.3262e-06	1.22633e-05
5913	0.567562	0.00445932	0.0040622	0.00399637	0.408224	0.00409787	0.00383886	0.00375927		3942.79	0.61592	0.00382575	0.00488992	0.00424299	0.367279	0.00382583	4.32839e-06	1.22695e-05
5916	0.567554	0.00444722	0.00403326	0.00398728	0.408255	0.00412103	0.00383875	0.00376328		3944.79	0.615834	0.00382575	0.00488991	0.00424299	0.367365	0.00382583	4.33058e-06	1.22757e-05
5919	0.567525	0.00445686	0.00400832	0.00397538	0.408294	0.00413537	0.00383252	0.00377262		3946.79	0.615747	0.00382574	0.00488991	0.00424299	0.367452	0.00382583	4.33278e-06	1.22818e-05
5922	0.567462	0.00448384	0.00399677	0.00396492	0.408347	0.00413836	0.00382242	0.00378428		3948.79	0.615661	0.00382574	0.00488991	0.00424299	0.367538	0.00382583	4.33497e-06	1.2288e-05
5925	0.567362	0.00451839	0.00400329	0.00395996	0.408419	0.00413113	0.00381271	0.0037942		3950.79	0.615574	0.00382574	0.00488991	0.00424299	0.367625	0.00382582	4.33716e-06	1.22942e-05
5928	0.567234	0.00454881	0.0040257	0.00396299	0.408504	0.00411758	0.00380765	0.00379939		3952.79	0.615488	0.00382574	0.00488991	0.00424298	0.367711	0.00382582	4.33936e-06	1.23003e-05
5931	0.567098	0.00456534	0.00405565	0.00397386	0.408595	0.00410307	0.00380953	0.00379936		3954.79	0.615401	0.00382573	0.0048899	0.00424298	0.367798	0.00382582	4.34155e-06	1.23065e-05
5934	0.566976	0.00456305	0.00408186	0.00398962	0.408683	0.00409275	0.00381749	0.00379614		3956.79	0.615315	0.00382573	0.0048899	0.00424298	0.367884	0.00382582	4.34374e-06	1.23127e-05
5937	0.566885	0.00454306	0.00409459	0.00400516	0.408761	0.00409033	0.00382786	0.00379285		3958.79	0.615229	0.00382573	0.0048899	0.00424298	0.36797	0.00382581	4.34594e-06	1.23189e-05
5940	0.566833	0.00451181	0.00408948	0.00401484	0.408826	0.00409723	0.00383573	0.00379193		3960.79	0.615142	0.00382573	0.0048899	0.00424298	0.368057	0.00382581	4.34813e-06	1.2325e-05
5943	0.566813	0.00447884	0.0040692	0.00401444	0.408881	0.00411239	0.00383714	0.00379383		3962.79	0.615056	0.00382573	0.0048899	0.00424298	0.368143	0.00382581	4.35032e-06	1.23312e-05
5946	0.566808	0.0044538	0.0040423	0.00400297	0.408932	0.00413277	0.00383083	0.0037971		3964.79	0.61497	0.00382572	0.00488989	0.00424298	0.368229	0.00382581	4.35252e-06	1.23374e-05
5949	0.566796	0.00444361	0.00401968	0.00398341	0.408985	0.00415419	0.00381882	0.00379951		3966.79	0.614884	0.00382572	0.00488989	0.00424297	0.368315	0.00382581	4.35471e-06	1.23436e-05
5952	0.566754	0.0044504	0.00401034	0.00396207	0.409046	0.0041724	0.0038055	0.0037996		3968.79	0.614798	0.00382572	0.00488989	0.00424297	0.368401	0.0038258	4.3569e-06	1.23497e-05
5955	0.566673	0.00447104	0.00401795	0.00394632	0.409114	0.00418409	0.00379576	0.00379761		3970.79	0.614712	0.00382572	0.00488989	0.00424297	0.368487	0.0038258	4.3591e-06	1.23559e-05
5958	0.566555	0.00449812	0.00403964	0.00394158	0.40919	0.00418752	0.00379292	0.00379535		3972.79	0.614626	0.00382571	0.00488989	0.00424297	0.368572	0.0038258	4.36129e-06	1.23621e-05
5961	0.566418	0.00452238	0.00406734	0.00394875	0.409268	0.00418294	0.00379747	0.003795		3974.79	0.614541	0.00382571	0.00488988	0.00424297	0.368658	0.0038258	4.36348e-06	1.23683e-05
5964	0.566287	0.00453571	0.00409107	0.00396343	0.409346	0.00417248	0.00380699	0.0037977		3976.8	0.614455	0.00382571	0.00488988	0.00424297	0.368744	0.00382579	4.36568e-06	1.23744e-05
5967	0.566184	0.0045339	0.0041027	0.00397759	0.409422	0.00415985	0.00381731	0.00380271		3978.8	0.614369	0.00382571	0.00488988	0.00424296	0.36883	0.00382579	4.36787e-06	1.23806e-05
5970	0.566124	0.00451811	0.00409888	0.00398315	0.409494	0.00414945	0.0038242	0.0038076		3980.8	0.614284	0.0038257	0.00488988	0.00424296	0.368915	0.00382579	4.37006e-06	1.23868e-05
5973	0.566103	0.00449447	0.00408199	0.00397603	0.409565	0.00414534	0.00382488	0.00380942		3982.8	0.614198	0.0038257	0.00488987	0.00424296	0.369001	0.00382579	4.37226e-06	1.2393e-05
5976	0.566102	0.00447187	0.00405914	0.00395843	0.409634	0.00414991	0.00381883	0.00380627		3984.8	0.614113	0.0038257	0.00488987	0.00424296	0.369086	0.00382578	4.37445e-06	1.23991e-05
5979	0.566091	0.00445868	0.00403949	0.00393811	0.409704	0.00416299	0.00380764	0.00379824		3986.8	0.614027	0.0038257	0.00488987	0.00424296	0.369172	0.00382578	4.37664e-06	1.24053e-05
5982	0.566044	0.00445964	0.00403104	0.00392466	0.409777	0.00418146	0.00379437	0.00378757		3988.8	0.613942	0.00382569	0.00488987	0.00424296	0.369257	0.00382578	4.37884e-06	1.24115e-05
5985	0.56595	0.00447415	0.00403779	0.00392458	0.409853	0.00420006	0.00378252	0.00377764		3990.8	0.613857	0.00382569	0.00488987	0.00424295	0.369342	0.00382578	4.38103e-06	1.24176e-05
5988	0.565814	0.00449652	0.00405837	0.00393772	0.409933	0.00421294	0.0037752	0.00377159		3992.8	0.613771	0.00382569	0.00488986	0.00424295	0.369428	0.00382578	4.38322e-06	1.24238e-05
5991	0.565662	0.00451824	0.0040863	0.00395698	0.410016	0.00421571	0.00377426	0.00377107		3994.8	0.613686	0.00382569	0.00488986	0.00424295	0.369513	0.00382577	4.38542e-06	1.243e-05
[truncated: 3,002 more rows]

## Sheet: Fig3b
Ehrenfest population dynamics
Time (fs)	pop D1	pop D2	pop D3	pop D4	pop A1	pop A2	pop A3	pop A4
0	0.9634	0.0248556	0.00527995	0.00646487	-1.4243e-17	1.24876e-18	4.98629e-19	-8.3004e-20
3	0.961226	0.0250132	0.00561489	0.0068371	0.000187025	0.00111844	2.8985e-06	8.07735e-07
6	0.955229	0.0254315	0.00649704	0.00782687	0.000737611	0.00426341	1.13042e-05	3.7004e-06
9	0.946823	0.0259585	0.00760439	0.00909757	0.00162591	0.00885643	2.44296e-05	9.9128e-06
12	0.937881	0.0263794	0.00853768	0.0102215	0.00282522	0.014093	4.12242e-05	2.09957e-05
15	0.930177	0.0264654	0.00896986	0.0108292	0.00432515	0.0191348	6.06896e-05	3.82512e-05
18	0.924887	0.0260242	0.0087657	0.0107352	0.00614405	0.0232997	8.21794e-05	6.22529e-05
21	0.922307	0.024941	0.00802674	0.00999718	0.00833035	0.0261997	0.000105583	9.26192e-05
24	0.921861	0.0232022	0.00704658	0.00888824	0.0109507	0.0277919	0.000131331	0.000128122
27	0.92238	0.0208977	0.00619639	0.00779625	0.0140676	0.0283346	0.000160203	0.00016709
30	0.92254	0.018205	0.00578573	0.00708734	0.0177131	0.0282678	0.000193012	0.000207974
33	0.921304	0.0153588	0.00595162	0.00698259	0.0218679	0.0280555	0.00023024	0.00024985
36	0.918223	0.0126148	0.00661575	0.00748979	0.026453	0.0280392	0.000271768	0.000292705
39	0.913516	0.0102137	0.00752239	0.00841068	0.0313397	0.0283435	0.000316758	0.000337353
42	0.90791	0.0083509	0.0083393	0.00941739	0.0363752	0.0288582	0.000363742	0.000385023
45	0.902329	0.0071568	0.00878178	0.0101686	0.0414188	0.0292975	0.000410871	0.000436726
48	0.897534	0.00668794	0.00871353	0.010424	0.0463777	0.0293144	0.000456256	0.000492627
51	0.893847	0.00692982	0.00818908	0.0101198	0.0512332	0.0286309	0.000498323	0.000551641
54	0.891043	0.00780929	0.00742519	0.00938084	0.0560484	0.0271455	0.0005361	0.000611418
57	0.888426	0.00921351	0.00671509	0.00847025	0.0609544	0.024983	0.000569388	0.000668771
60	0.885063	0.0110113	0.00631889	0.00769504	0.0661192	0.0224736	0.000598787	0.000720443
63	0.880091	0.0130726	0.00637098	0.00730203	0.0717066	0.0200676	0.000625553	0.000764012
66	0.872986	0.0152812	0.00683707	0.00739871	0.0778364	0.0182108	0.0006513	0.000798651
69	0.863721	0.0175399	0.0075345	0.00792446	0.0845582	0.0172191	0.000677578	0.000825507
72	0.852766	0.0197667	0.00820565	0.00867947	0.0918432	0.017186	0.00070542	0.000847551
75	0.840946	0.0218855	0.00861558	0.00939907	0.0995979	0.0179516	0.000734976	0.000868874
78	0.829208	0.0238159	0.00863686	0.00984628	0.107693	0.0191411	0.0007654	0.000893622
81	0.818372	0.0254668	0.00829104	0.00989031	0.115999	0.0202617	0.000795046	0.000924824
84	0.808949	0.0267382	0.00773307	0.00954495	0.124417	0.0208316	0.000821996	0.000963484
87	0.801065	0.0275317	0.00718725	0.00895564	0.132899	0.0205076	0.000844753	0.00100821
90	0.79449	0.0277692	0.00686059	0.00834229	0.141444	0.0191751	0.000862854	0.00105553
93	0.788758	0.0274148	0.00686739	0.00791994	0.150081	0.0169808	0.000877148	0.00110087
96	0.78332	0.0264944	0.00719249	0.00782579	0.15884	0.0142983	0.000889585	0.00113984
99	0.777677	0.0251058	0.00770487	0.00807752	0.167725	0.0116377	0.000902556	0.00116957
102	0.77147	0.0234156	0.00821346	0.00857504	0.176694	0.00952511	0.000918036	0.00118967
105	0.764503	0.0216389	0.00854138	0.00914238	0.185654	0.00838023	0.000936865	0.0012024
108	0.756732	0.0200064	0.00858944	0.00959216	0.194484	0.0084257	0.000958481	0.00121223
111	0.748213	0.0187219	0.00836589	0.00978897	0.203057	0.0096471	0.000981198	0.00122466
114	0.739069	0.0179208	0.00797395	0.00969003	0.211287	0.0118114	0.00100293	0.00124482
117	0.729451	0.0176391	0.00756542	0.00935119	0.219159	0.0145353	0.00102205	0.00127615
120	0.71953	0.0178016	0.00728082	0.00889935	0.226747	0.0173838	0.00103806	0.00131952
123	0.709478	0.0182338	0.00719969	0.00848375	0.23421	0.01997	0.00105176	0.00137312
126	0.699458	0.0186983	0.0073187	0.00822457	0.24177	0.0220329	0.00106503	0.00143299
129	0.689605	0.0189473	0.0075626	0.00817656	0.249661	0.0234738	0.00108005	0.00149416
132	0.680005	0.0187807	0.00782046	0.00831838	0.258079	0.0243464	0.00109854	0.00155195
135	0.67068	0.0180961	0.00799064	0.00856846	0.267133	0.0248076	0.00112108	0.00160307
138	0.661595	0.0169168	0.00801687	0.00881939	0.276812	0.0250468	0.00114683	0.00164627
141	0.652677	0.0153919	0.00790332	0.00897703	0.28698	0.0252155	0.00117371	0.00168237
144	0.64385	0.0137659	0.00770557	0.00899085	0.297396	0.0253783	0.0011989	0.00171378
147	0.635078	0.012326	0.00750403	0.00886617	0.307765	0.0254977	0.00121974	0.00174358
150	0.626379	0.0113375	0.00737156	0.00865619	0.317792	0.0254549	0.00123442	0.00177456
153	0.617832	0.0109861	0.00734782	0.00843879	0.327246	0.0250989	0.00124258	0.00180829
156	0.60955	0.0113386	0.00742871	0.00828749	0.335998	0.0243072	0.0012454	0.00184458
159	0.601637	0.0123334	0.00757283	0.00824709	0.344044	0.0230386	0.00124521	0.00188131
162	0.59414	0.013801	0.00772064	0.0083214	0.351495	0.0213623	0.00124477	0.00191483
165	0.587019	0.0155097	0.00781802	0.00847612	0.358536	0.0194542	0.0012463	0.00194086
168	0.580143	0.0172226	0.00783526	0.00865392	0.365378	0.0175609	0.00125077	0.0019557
171	0.573315	0.018751	0.00777519	0.00879564	0.372206	0.015942	0.00125759	0.00195751
174	0.566326	0.0199903	0.00766846	0.00885972	0.379136	0.0148076	0.0012649	0.00194718
177	0.559015	0.0209291	0.00755921	0.00883381	0.386197	0.0142671	0.00127042	0.00192861
180	0.551321	0.0216318	0.00748709	0.00873559	0.393339	0.0143046	0.00127253	0.00190808
183	0.543311	0.0222004	0.00747296	0.00860374	0.400461	0.0147866	0.0012712	0.00189284
186	0.535166	0.022728	0.00751324	0.00848321	0.407452	0.0155	0.00126827	0.0018893
189	0.527138	0.0232585	0.0075843	0.00841001	0.414233	0.0162078	0.00126703	0.00190125
192	0.519486	0.0237645	0.00765421	0.00840058	0.420785	0.0167097	0.00127117	0.00192875
195	0.51241	0.0241501	0.00769629	0.00844864	0.427154	0.0168893	0.00128335	0.00196807
198	0.506004	0.0242786	0.00769895	0.00852969	0.433434	0.0167372	0.00130412	0.00201267
201	0.50024	0.0240161	0.00766803	0.00861098	0.439734	0.0163443	0.00133154	0.00205516
204	0.494984	0.0232793	0.00762171	0.00866316	0.44613	0.0158705	0.00136163	0.00208935
207	0.490045	0.0220736	0.00758098	0.00866957	0.452632	0.0154969	0.0013897	0.00211198
210	0.48523	0.0205076	0.00756036	0.00863034	0.45916	0.0153763	0.0014119	0.00212347
213	0.48039	0.0187809	0.00756278	0.00856051	0.465556	0.0155953	0.00142653	0.00212742
216	0.475459	0.0171454	0.00758042	0.00848328	0.471612	0.0161568	0.00143464	0.00212923
219	0.470453	0.0158498	0.00760016	0.00842126	0.477116	0.0169862	0.00143948	0.00213428
222	0.465458	0.0150817	0.00761057	0.00838896	0.481912	0.0179576	0.00144524	0.00214625
225	0.460591	0.0149225	0.00760712	0.00838897	0.485939	0.0189292	0.00145541	0.00216624
228	0.45597	0.0153269	0.0075933	0.00841266	0.489252	0.0197803	0.00147144	0.00219274
231	0.451677	0.0161336	0.0075778	0.00844471	0.492016	0.020436	0.00149224	0.00222242
234	0.447744	0.0171049	0.00756958	0.00846927	0.494471	0.0208759	0.00151472	0.00225137
237	0.444155	0.0179839	0.0075733	0.00847556	0.496876	0.0211257	0.00153504	0.0022763
240	0.440859	0.0185571	0.00758732	0.00846083	0.499455	0.0212358	0.00155019	0.00229542
243	0.437791	0.0187031	0.00760485	0.0084302	0.502347	0.0212559	0.00155913	0.00230876
246	0.434898	0.0184185	0.00761742	0.00839386	0.505577	0.021214	0.00156315	0.00231799
249	0.432147	0.0178124	0.00761904	0.00836286	0.509061	0.0211066	0.00156526	0.00232573
252	0.429537	0.0170732	0.00760893	0.00834532	0.512628	0.0209037	0.00156905	0.00233476
255	0.427092	0.0164178	0.00759195	0.00834409	0.516065	0.0205644	0.00157728	0.0023472
258	0.424847	0.0160352	0.00757651	0.00835663	0.519171	0.0200592	0.0015909	0.00236398
261	0.42283	0.0160404	0.00757096	0.00837663	0.521799	0.0193889	0.00160871	0.00238472
264	0.421056	0.0164504	0.00758008	0.00839673	0.523886	0.0185949	0.00162782	0.00240791
267	0.419513	0.0171853	0.00760292	0.00841107	0.525456	0.0177558	0.00164467	0.00243141
270	0.418171	0.0180946	0.00763303	0.00841695	0.526604	0.016972	0.00165631	0.00245301
273	0.416989	0.0189998	0.00766091	0.00841516	0.527461	0.0163417	0.00166142	0.00247087
276	0.415932	0.0197412	0.00767768	0.00840906	0.528159	0.0159372	0.00166076	0.0024838
279	0.414981	0.0202165	0.00767862	0.00840288	0.528786	0.0157868	0.00165692	0.0024913
282	0.414141	0.0204014	0.00766509	0.00840005	0.529377	0.0158686	0.00165337	0.00249351
285	0.41344	0.0203479	0.00764389	0.00840197	0.529903	0.016119	0.00165324	0.00249119
288	0.412921	0.0201619	0.00762446	0.00840776	0.530291	0.0164498	0.00165824	0.00248573
291	0.41263	0.0199667	0.00761498	0.00841476	0.530454	0.016773	0.00166809	0.00247915
294	0.412599	0.0198635	0.00761895	0.00841981	0.530321	0.0170227	0.00168081	0.00247406
297	0.41284	0.0199007	0.00763399	0.00842055	0.529868	0.01717	0.00169359	0.00247333
300	0.413337	0.0200582	0.00765303	0.00841644	0.529126	0.017226	0.00170401	0.00247951
303	0.414052	0.020254	0.00766767	0.00840916	0.528178	0.0172336	0.00171107	0.00249409
306	0.414933	0.0203686	0.0076718	0.00840197	0.527142	0.0172502	0.00171562	0.00251673
309	0.415927	0.0202823	0.0076641	0.00839851	0.526136	0.0173273	0.00171998	0.00254497
312	0.416995	0.0199135	0.00764834	0.00840118	0.525247	0.0174937	0.00172696	0.00257449
315	0.418118	0.0192485	0.00763136	0.0084099	0.524508	0.017746	0.0017386	0.00260019
318	0.419299	0.0183518	0.00761998	0.00842168	0.523884	0.0180507	0.0017552	0.00261762
321	0.420558	0.0173565	0.0076182	0.00843136	0.523281	0.0183559	0.00177498	0.00262452
324	0.421921	0.0164337	0.0076258	0.00843336	0.522561	0.0186089	0.00179453	0.00262169
327	0.423406	0.0157511	0.00763882	0.00842395	0.521584	0.0187738	0.00180998	0.00261291
330	0.425016	0.015431	0.00765149	0.00840308	0.520232	0.0188438	0.00181841	0.00260382
333	0.426736	0.0155192	0.00765861	0.00837511	0.518449	0.0188427	0.00181903	0.0026001
336	0.428538	0.015974	0.00765758	0.00834776	0.516247	0.0188167	0.00181362	0.00260563
339	0.430388	0.0166774	0.00764928	0.00832978	0.513711	0.0188175	0.00180601	0.00262125
342	0.432266	0.0174655	0.00763767	0.00832774	0.510975	0.0188825	0.00180083	0.00264453
345	0.434169	0.0181705	0.00762851	0.0083435	0.508197	0.0190192	0.0018018	0.00267062
348	0.436121	0.0186612	0.00762726	0.0083731	0.505516	0.0191978	0.00181037	0.00269382
351	0.438164	0.0188723	0.00763713	0.00840786	0.503027	0.0193573	0.00182518	0.00270937
354	0.440353	0.0188153	0.00765767	0.0084372	0.500759	0.019421	0.00184254	0.00271485
357	0.442732	0.0185677	0.00768445	0.00845234	0.498674	0.0193201	0.00185788	0.00271082
360	0.445327	0.0182466	0.00771025	0.00844933	0.496682	0.0190164	0.0018675	0.00270056
363	0.448127	0.0179731	0.00772747	0.00843039	0.494664	0.0185186	0.00186995	0.00268905
366	0.451085	0.0178391	0.00773105	0.00840306	0.492508	0.0178859	0.00186655	0.00268144
369	0.454121	0.0178846	0.00772072	0.0083775	0.490136	0.0172172	0.00186078	0.00268149
372	0.457142	0.0180918	0.00770166	0.00836302	0.487525	0.016629	0.00185688	0.00269048
375	0.460058	0.0183948	0.00768283	0.00836507	0.484707	0.0162277	0.00185821	0.00270684
378	0.462807	0.0187023	0.00767357	0.0083836	0.481759	0.0160824	0.00186595	0.00272668
381	0.465371	0.0189255	0.00767973	0.00841341	0.478778	0.0162086	0.00187885	0.00274504
384	0.467779	0.0190028	0.007701	0.00844594	0.475856	0.0165642	0.00189376	0.00275753
387	0.470099	0.0189158	0.00773083	0.00847208	0.473053	0.0170613	0.00190701	0.0027617
390	0.472421	0.0186913	0.00775895	0.00848495	0.470381	0.0175892	0.0019158	0.00275784
393	0.474832	0.0183911	0.00777572	0.0084818	0.467809	0.0180421	0.00191923	0.00274882
396	0.477388	0.0180927	0.00777617	0.00846466	0.465276	0.0183448	0.0019185	0.0027391
399	0.480104	0.0178661	0.00776208	0.0084395	0.46271	0.0184691	0.00191626	0.00273329
402	0.482949	0.0177545	0.0077411	0.00841428	0.460054	0.0184364	0.00191551	0.00273461
405	0.485858	0.0177633	0.00772341	0.00839643	0.457288	0.018308	0.00191842	0.00274398
408	0.488751	0.0178599	0.00771744	0.00839066	0.454432	0.0181641	0.00192555	0.0027598
411	0.491556	0.0179849	0.00772669	0.00839763	0.451541	0.0180797	0.0019358	0.00277865
414	0.494229	0.0180706	0.00774869	0.00841401	0.448692	0.0181023	0.00194702	0.00279644
417	0.496761	0.0180614	0.00777657	0.00843385	0.445961	0.0182395	0.00195695	0.00280989
420	0.499177	0.0179303	0.0078021	0.00845078	0.443401	0.0184571	0.00196415	0.00281746
423	0.501525	0.0176869	0.00781881	0.00846023	0.44103	0.0186911	0.00196846	0.00281974
426	0.503856	0.0173749	0.00782399	0.00846086	0.438827	0.0188666	0.00197097	0.00281899
429	0.506214	0.0170605	0.00781902	0.00845464	0.436739	0.0189215	0.00197345	0.00281809
432	0.508616	0.0168138	0.00780827	0.00844567	0.434694	0.0188256	0.00197762	0.00281935
435	0.511049	0.0166905	0.0077974	0.00843835	0.432626	0.018591	0.00198451	0.00282365
438	0.513473	0.0167181	0.00779159	0.00843553	0.430487	0.0182704	0.00199412	0.0028303
441	0.515828	0.0168898	0.00779422	0.0084377	0.428264	0.0179433	0.00200544	0.00283757
444	0.51805	0.0171686	0.00780615	0.00844328	0.425978	0.0176941	0.00201679	0.0028437
447	0.520087	0.0174983	0.0078255	0.00844976	0.423677	0.0175879	0.00202637	0.00284789
450	0.521914	0.0178186	0.00784809	0.00845512	0.421429	0.0176515	0.00203276	0.00285071
453	0.52354	0.0180801	0.00786854	0.00845877	0.419299	0.0178639	0.00203548	0.00285385
456	0.525009	0.0182537	0.00788198	0.00846151	0.417338	0.0181606	0.00203516	0.00285924
459	0.526392	0.0183345	0.00788583	0.00846478	0.415572	0.0184498	0.00203347	0.00286804
462	0.527763	0.0183377	0.00788102	0.00846953	0.413998	0.0186374	0.00203267	0.00287996
465	0.52919	0.0182904	0.00787191	0.00847554	0.412592	0.0186521	0.00203477	0.00289329
468	0.530708	0.0182214	0.00786464	0.00848124	0.411311	0.0184669	0.00204085	0.00290562
471	0.532312	0.0181523	0.00786456	0.00848443	0.410114	0.0181071	0.00205059	0.00291485
474	0.533959	0.0180919	0.00787376	0.00848327	0.408963	0.0176462	0.00206233	0.0029201
477	0.535576	0.0180366	0.00788989	0.00847719	0.407837	0.0171871	0.00207376	0.00292205
480	0.537077	0.0179737	0.007907	0.00846743	0.406732	0.0168367	0.00208294	0.00292259
483	0.538387	0.0178883	0.00791815	0.00845675	0.405659	0.0166777	0.0020892	0.00292404
486	0.539456	0.0177706	0.00791848	0.00844868	0.404636	0.0167479	0.00209349	0.00292821
489	0.540274	0.0176207	0.00790754	0.00844625	0.403687	0.0170308	0.00209795	0.00293577
492	0.540868	0.0174501	0.0078895	0.00845082	0.40283	0.0174602	0.00210483	0.00294618
495	0.541299	0.0172797	0.00787142	0.00846122	0.402077	0.0179381	0.00211532	0.00295797
498	0.541643	0.0171337	0.00786031	0.00847385	0.40143	0.0183604	0.00212881	0.00296948
501	0.541971	0.0170326	0.00786033	0.00848362	0.400886	0.0186434	0.00214302	0.00297943
504	0.542332	0.0169865	0.00787134	0.00848562	0.400438	0.0187436	0.00215503	0.00298732
507	0.542739	0.0169923	0.00788926	0.0084771	0.40008	0.0186667	0.00216269	0.00299348
510	0.543164	0.0170342	0.00790788	0.00845879	0.399808	0.0184627	0.00216568	0.00299884
513	0.543552	0.0170886	0.00792121	0.00843505	0.399623	0.0182094	0.00216576	0.00300447
516	0.543833	0.0171316	0.00792551	0.00841274	0.399531	0.0179891	0.00216599	0.00301122
519	0.543942	0.0171469	0.00792027	0.00839883	0.399538	0.0178653	0.00216936	0.00301945
522	0.543839	0.0171307	0.00790819	0.00839798	0.399652	0.0178653	0.0021774	0.00302896
525	0.543523	0.017093	0.00789418	0.00841065	0.399877	0.017974	0.00218959	0.00303911
528	0.543024	0.0170541	0.0078838	0.00843275	0.400212	0.0181406	0.00220365	0.00304905
531	0.542402	0.0170375	0.00788156	0.00845689	0.400653	0.0182941	0.00221657	0.00305799
534	0.541726	0.0170615	0.00788942	0.00847476	0.401191	0.0183662	0.0022259	0.00306536
537	0.541054	0.0171327	0.00790594	0.00847991	0.401814	0.0183114	0.00223061	0.00307095
540	0.54042	0.0172429	0.00792649	0.00846992	0.402514	0.0181209	0.00223135	0.00307496
543	0.539822	0.0173713	0.00794464	0.00844722	0.403281	0.0178257	0.00223003	0.00307793
546	0.539226	0.0174908	0.0079544	0.00841833	0.404113	0.0174883	0.00222908	0.00308073
549	0.538571	0.0175768	0.00795264	0.00839181	0.405008	0.0171843	0.00223062	0.00308434
552	0.537791	0.0176154	0.00794056	0.00837556	0.40597	0.016982	0.002236	0.00308972
555	0.53683	0.0176076	0.0079234	0.00837432	0.406999	0.0169229	0.00224548	0.00309751
558	0.53566	0.0175696	0.00790841	0.00838815	0.408097	0.0170109	0.00225827	0.00310782
561	0.534289	0.0175269	0.00790181	0.00841242	0.409265	0.0172119	0.00227275	0.0031201
564	0.532763	0.0175052	0.0079061	0.00843917	0.410502	0.0174637	0.00228685	0.00313324
567	0.531155	0.0175213	0.00791898	0.0084597	0.411807	0.0176936	0.00229864	0.00314586
570	0.529539	0.0175756	0.00793445	0.0084673	0.413181	0.0178384	0.002307	0.00315683
573	0.527978	0.0176512	0.00794558	0.00845947	0.414628	0.0178608	0.00231209	0.00316568
576	0.526498	0.0177175	0.00794754	0.00843878	0.416152	0.0177582	0.0023155	0.00317291
579	0.525087	0.0177398	0.00793963	0.00841199	0.417759	0.0175626	0.00231977	0.00317983
582	0.523696	0.0176902	0.00792525	0.00838777	0.419454	0.0173307	0.00232746	0.00318797
585	0.522254	0.0175576	0.00790999	0.00837372	0.421238	0.0171285	0.00234003	0.00319842
588	0.520689	0.0173527	0.00789905	0.00837377	0.423104	0.0170138	0.00235712	0.00321121
591	0.518948	0.0171071	0.00789505	0.00838697	0.42504	0.0170219	0.00237654	0.00322523
594	0.517011	0.016866	0.00789739	0.00840792	0.427026	0.0171573	0.00239508	0.00323873
597	0.514896	0.0166768	0.00790312	0.00842888	0.429042	0.017394	0.00240975	0.00325017
600	0.512648	0.0165766	0.00790874	0.00844248	0.431064	0.0176823	0.00241903	0.00325903
603	0.510332	0.0165825	0.00791181	0.00844421	0.433078	0.017962	0.00242348	0.00326613
606	0.508011	0.0166865	0.00791172	0.0084336	0.435082	0.0181769	0.00242538	0.00327324
609	0.505734	0.0168577	0.00790925	0.00841397	0.437088	0.0182872	0.00242781	0.00328207
612	0.503529	0.0170498	0.00790562	0.00839092	0.439121	0.0182776	0.0024334	0.00329335
615	0.50139	0.0172135	0.00790154	0.00837033	0.441215	0.0181592	0.00244347	0.00330633
618	0.499292	0.01731	0.00789697	0.00835656	0.443403	0.0179644	0.00245773	0.00331909
621	0.497191	0.017321	0.00789163	0.00835147	0.445703	0.0177376	0.00247475	0.00332951
624	0.495039	0.0172545	0.00788573	0.00835431	0.448114	0.0175233	0.00249268	0.00333642
627	0.492797	0.0171418	0.00788036	0.00836243	0.450613	0.0173555	0.00250999	0.00334021
630	0.490443	0.0170293	0.0078772	0.00837225	0.453159	0.0172499	0.00252582	0.00334277
633	0.487983	0.0169646	0.00787747	0.00838039	0.455706	0.0172027	0.00254	0.00334656
636	0.485442	0.0169831	0.00788107	0.00838449	0.45821	0.0171932	0.00255278	0.00335353
639	0.482865	0.0170965	0.00788618	0.00838366	0.460647	0.0171924	0.0025646	0.00336418
642	0.480298	0.01729	0.00789003	0.0083786	0.463018	0.0171723	0.00257598	0.00337745
645	0.477777	0.0175251	0.00789025	0.00837127	0.465343	0.0171152	0.00258742	0.00339132
648	0.475315	0.0177505	0.00788631	0.00836429	0.467662	0.0170185	0.00259941	0.00340384
651	0.472902	0.0179165	0.00787994	0.00836014	0.47002	0.0168961	0.00261224	0.00341396
654	0.470504	0.0179882	0.00787437	0.00836046	0.472452	0.0167736	0.00262589	0.00342189
657	0.46808	0.0179547	0.00787269	0.00836555	0.474978	0.0166809	0.00263989	0.00342869
660	0.465591	0.017832	0.00787614	0.00837426	0.477594	0.0166434	0.00265344	0.00343551
663	0.463016	0.0176571	0.00788333	0.0083843	0.480276	0.0166745	0.00266574	0.00344282
666	0.460358	0.0174774	0.00789082	0.00839286	0.482983	0.0167715	0.0026764	0.00345035
669	0.457643	0.0173372	0.00789475	0.00839736	0.485668	0.0169161	0.0026857	0.0034574
672	0.454916	0.0172653	0.0078927	0.0083961	0.488293	0.0170789	0.00269455	0.00346367
675	0.452225	0.0172671	0.00788478	0.00838881	0.490834	0.0172268	0.00270406	0.0034698
678	0.44961	0.0173238	0.00787364	0.00837674	0.493292	0.0173314	0.00271504	0.00347733
681	0.447095	0.0173985	0.00786322	0.00836248	0.49569	0.0173754	0.00272751	0.00348803
684	0.44468	0.0174466	0.00785717	0.00834936	0.498067	0.0173563	0.00274065	0.00350289
687	0.442344	0.01743	0.00785746	0.00834055	0.500468	0.017286	0.00275317	0.00352139
690	0.440051	0.0173285	0.00786374	0.00833804	0.502927	0.0171865	0.0027639	0.00354141
693	0.437762	0.0171473	0.00787368	0.00834185	0.505459	0.0170842	0.00277239	0.00355996
696	0.43544	0.0169172	0.00788388	0.00834986	0.508053	0.0170027	0.00277913	0.00357433
699	0.433067	0.0166871	0.007891	0.00835832	0.51067	0.0169578	0.00278538	0.00358323
702	0.430641	0.0165119	0.00789281	0.00836306	0.513257	0.0169547	0.00279257	0.00358722
705	0.428175	0.0164373	0.00788879	0.00836097	0.51576	0.0169879	0.00280159	0.00358852
708	0.425698	0.0164872	0.00788024	0.00835115	0.518137	0.0170436	0.00281239	0.00359009
711	0.42324	0.0166562	0.00786981	0.00833525	0.520376	0.0171042	0.0028239	0.00359463
714	0.420826	0.0169101	0.00786063	0.00831699	0.522496	0.0171522	0.00283462	0.00360368
717	0.418474	0.0171946	0.00785526	0.0083008	0.524541	0.017174	0.00284345	0.00361722
720	0.416188	0.0174489	0.00785475	0.00829039	0.526572	0.0171622	0.00285037	0.00363378
723	0.413964	0.0176214	0.00785825	0.00828755	0.528646	0.0171155	0.00285662	0.00365091
726	0.41179	0.0176824	0.0078633	0.00829173	0.530804	0.0170385	0.00286419	0.00366597
729	0.409653	0.0176317	0.00786671	0.00830032	0.533057	0.0169394	0.00287469	0.00367689
732	0.407542	0.0174977	0.00786588	0.00830963	0.535386	0.0168278	0.00288835	0.00368275
735	0.40545	0.0173287	0.0078599	0.008316	0.537745	0.016713	0.00290351	0.00368411
738	0.403379	0.0171801	0.00785001	0.00831688	0.540072	0.0166026	0.00291715	0.00368291
741	0.401334	0.0170994	0.00783926	0.00831154	0.542306	0.0165024	0.00292621	0.00368196
744	0.399324	0.0171137	0.00783141	0.00830122	0.5444	0.0164165	0.00292905	0.0036842
747	0.39736	0.0172229	0.00782942	0.00828884	0.546333	0.0163476	0.00292647	0.00369185
750	0.39545	0.0174003	0.00783436	0.00827809	0.548112	0.0162981	0.00292159	0.00370571
753	0.393598	0.0176001	0.00784492	0.00827235	0.549772	0.0162696	0.00291863	0.00372483
756	0.391803	0.01777	0.00785786	0.00827355	0.551365	0.0162626	0.00292123	0.00374671
759	0.39006	0.017865	0.0078692	0.00828138	0.552949	0.0162761	0.00293087	0.003768
762	0.388362	0.0178592	0.0078756	0.00829316	0.554572	0.0163064	0.00294636	0.00378555
765	0.386701	0.017752	0.00787543	0.00830451	0.556257	0.0163479	0.00296436	0.00379745
768	0.385074	0.0175675	0.00786925	0.00831073	0.558001	0.0163933	0.00298092	0.00380367
771	0.383478	0.0173473	0.00785947	0.00830834	0.559772	0.016436	0.00299303	0.00380603
774	0.381916	0.0171388	0.00784954	0.00829645	0.561521	0.0164711	0.00299974	0.00380753
777	0.380394	0.0169827	0.00784275	0.00827713	0.563192	0.0164974	0.00300238	0.00381118
780	0.378919	0.0169021	0.00784132	0.00825489	0.564744	0.0165168	0.00300373	0.00381892
783	0.377495	0.016898	0.00784574	0.00823513	0.566154	0.0165338	0.00300681	0.00383101
786	0.376129	0.0169499	0.00785468	0.00822222	0.567432	0.016553	0.00301367	0.00384609
789	0.374821	0.0170234	0.00786548	0.00821798	0.568609	0.0165768	0.00302486	0.00386179
792	0.373571	0.0170811	0.00787497	0.00822108	0.569733	0.0166035	0.00303941	0.0038757
795	0.372377	0.0170941	0.00788044	0.00822771	0.570851	0.0166275	0.00305542	0.00388615
798	0.371234	0.017051	0.00788051	0.00823318	0.571998	0.0166398	0.00307083	0.00389257
801	0.370136	0.016961	0.00787551	0.00823385	0.573182	0.0166321	0.00308396	0.00389539
804	0.369076	0.0168513	0.00786734	0.0082284	0.574389	0.0165992	0.00309391	0.00389559
807	0.368048	0.0167585	0.00785886	0.00821811	0.575579	0.0165426	0.00310062	0.0038942
810	0.367051	0.0167175	0.00785303	0.0082059	0.576705	0.0164709	0.00310483	0.00389201
813	0.366084	0.0167509	0.0078521	0.00819494	0.577722	0.0163981	0.00310792	0.00388954
816	0.365153	0.0168619	0.00785701	0.00818734	0.578601	0.0163405	0.00311158	0.00388737
819	0.364264	0.0170324	0.00786718	0.00818362	0.579339	0.0163107	0.00311733	0.00388639
822	0.363425	0.0172282	0.00788066	0.00818305	0.579955	0.0163142	0.00312602	0.00388788
825	0.362645	0.0174071	0.00789454	0.00818443	0.580492	0.0163463	0.00313742	0.00389313
828	0.361927	0.0175304	0.00790562	0.00818679	0.581003	0.0163934	0.00315027	0.00390278
831	0.361276	0.0175723	0.00791124	0.00818962	0.581536	0.0164359	0.00316268	0.00391615
834	0.360689	0.0175265	0.00790999	0.00819256	0.582124	0.0164547	0.00317294	0.00393096
837	0.360162	0.0174071	0.00790229	0.00819505	0.582773	0.0164366	0.00318026	0.00394382
840	0.35969	0.0172446	0.00789047	0.0081962	0.583463	0.0163789	0.00318519	0.00395137
843	0.359262	0.0170788	0.00787825	0.00819515	0.584154	0.0162905	0.00318939	0.00395161
846	0.35887	0.0169479	0.00786962	0.0081917	0.58479	0.0161906	0.00319495	0.00394494
849	0.358504	0.01688	0.00786749	0.00818674	0.585321	0.0161033	0.0032035	0.00393421
852	0.358158	0.0168869	0.00787257	0.00818213	0.585709	0.0160517	0.00321546	0.00392381
855	0.357834	0.0169615	0.00788292	0.00818003	0.585942	0.0160518	0.00322981	0.00391805
858	0.357537	0.0170811	0.00789457	0.0081818	0.586033	0.0161083	0.00324445	0.00391956
861	0.357278	0.0172139	0.00790289	0.00818738	0.58602	0.0162128	0.00325701	0.00392828
864	0.357068	0.0173275	0.00790438	0.00819516	0.585952	0.0163456	0.00326575	0.00394161
867	0.356918	0.0173965	0.00789806	0.00820268	0.585879	0.0164798	0.00327022	0.00395548
870	0.356835	0.0174081	0.00788594	0.00820768	0.585838	0.0165876	0.00327145	0.00396591
873	0.35682	0.0173633	0.00787232	0.00820899	0.585846	0.0166471	0.00327152	0.0039704
876	0.356872	0.0172745	0.00786223	0.00820682	0.585896	0.0166473	0.00327287	0.00396858
879	0.356984	0.017161	0.00785969	0.00820242	0.585962	0.016591	0.00327745	0.00396198
882	0.357152	0.0170431	0.00786626	0.00819741	0.586008	0.016494	0.00328613	0.00395325
885	0.357371	0.0169373	0.00788055	0.00819317	0.585994	0.0163804	0.00329842	0.00394522
888	0.357637	0.0168532	0.00789862	0.00819054	0.585891	0.0162764	0.00331269	0.00394022
891	0.357945	0.0167935	0.00791529	0.00818992	0.585687	0.0162032	0.00332658	0.00393981
894	0.35829	0.0167555	0.00792569	0.00819147	0.585383	0.016172	0.00333766	0.00394474
897	0.358665	0.0167335	0.00792682	0.00819515	0.584998	0.0161822	0.00334418	0.00395493
900	0.359065	0.0167218	0.00791853	0.00820048	0.584557	0.0162223	0.00334556	0.00396935
903	0.359487	0.0167167	0.00790367	0.00820642	0.584082	0.0162754	0.00334271	0.00398597
906	0.359928	0.016718	0.00788725	0.00821131	0.583592	0.0163241	0.00333782	0.00400193
909	0.360389	0.0167286	0.00787476	0.00821342	0.58309	0.016356	0.00333386	0.00401414
912	0.360875	0.0167534	0.00787024	0.00821171	0.582569	0.0163666	0.00333365	0.00402023
915	0.361391	0.0167968	0.00787481	0.00820658	0.582013	0.0163594	0.00333897	0.00401939
918	0.361944	0.0168614	0.00788619	0.00820007	0.581402	0.0163434	0.00334992	0.00401278
921	0.362541	0.016945	0.00789964	0.00819542	0.580721	0.0163293	0.00336486	0.00400324
924	0.363188	0.0170408	0.00790986	0.00819583	0.579965	0.0163256	0.00338087	0.00399429
927	0.363889	0.0171368	0.00791309	0.00820313	0.579139	0.0163353	0.0033947	0.00398905
930	0.364647	0.0172186	0.0079086	0.00821681	0.578262	0.0163546	0.00340382	0.00398931
933	0.365464	0.017271	0.00789885	0.00823391	0.577355	0.0163743	0.0034073	0.00399525
936	0.366343	0.0172819	0.00788826	0.00824995	0.576444	0.0163818	0.00340615	0.00400566
939	0.367284	0.017245	0.00788127	0.00826057	0.575543	0.0163651	0.0034031	0.00401859
942	0.368287	0.017161	0.00788051	0.00826314	0.574658	0.0163165	0.00340168	0.00403194
945	0.369347	0.0170388	0.00788585	0.00825773	0.573786	0.0162355	0.00340503	0.00404381
948	0.370456	0.0168941	0.00789464	0.00824706	0.572911	0.0161304	0.00341466	0.00405271
951	0.371598	0.0167465	0.00790312	0.00823528	0.572012	0.0160181	0.00342969	0.00405769
954	0.372754	0.0166164	0.00790802	0.00822632	0.571069	0.0159208	0.00344693	0.00405854
957	0.373906	0.0165209	0.00790786	0.00822236	0.570063	0.0158618	0.00346192	0.00405603
960	0.375035	0.0164704	0.00790335	0.0082232	0.568986	0.0158597	0.00347065	0.00405204
963	0.376129	0.0164669	0.00789683	0.00822666	0.567837	0.0159234	0.00347119	0.0040493
966	0.377187	0.0165043	0.0078911	0.00822988	0.566623	0.0160494	0.00346475	0.00405062
969	0.378214	0.0165697	0.0078883	0.00823079	0.565363	0.0162207	0.00345543	0.00405782
972	0.379227	0.0166466	0.00788915	0.00822912	0.564078	0.0164106	0.00344883	0.00407085
975	0.380245	0.016718	0.00789292	0.00822634	0.562792	0.016588	0.00344993	0.00408748
978	0.381292	0.0167696	0.00789796	0.00822474	0.561527	0.016724	0.00346102	0.00410391
981	0.382388	0.0167909	0.0079025	0.00822607	0.560298	0.0167981	0.00348073	0.00411615
984	0.383548	0.0167767	0.0079054	0.00823056	0.559112	0.0168018	0.00350428	0.00412169
987	0.384778	0.0167264	0.00790662	0.0082367	0.557967	0.0167398	0.00352523	0.0041206
990	0.386076	0.0166437	0.00790723	0.00824215	0.55685	0.0166274	0.00353784	0.00411565
993	0.38743	0.0165359	0.00790902	0.00824499	0.555743	0.0164864	0.00353929	0.00411132
996	0.388819	0.0164134	0.00791375	0.00824485	0.554626	0.0163396	0.00353088	0.00411203
999	0.390219	0.016289	0.00792236	0.00824312	0.553482	0.0162061	0.00351762	0.00412048
1002	0.391607	0.0161766	0.00793437	0.0082422	0.552299	0.0160984	0.00350636	0.00413667
1005	0.392964	0.0160902	0.00794774	0.00824421	0.551072	0.0160214	0.00350317	0.00415805
1008	0.39428	0.0160415	0.00795952	0.00824974	0.549804	0.0159736	0.00351091	0.00418066
1011	0.395552	0.0160379	0.00796687	0.00825742	0.548507	0.0159499	0.00352805	0.00420059
1014	0.396785	0.0160812	0.00796836	0.00826442	0.547192	0.0159443	0.00354931	0.00421524
1017	0.397986	0.0161667	0.00796471	0.00826771	0.545871	0.0159526	0.00356772	0.00422392
1020	0.399159	0.0162838	0.00795876	0.00826537	0.544554	0.0159741	0.00357752	0.00422756
1023	0.40031	0.0164184	0.0079544	0.00825745	0.543244	0.0160106	0.00357645	0.00422806
1026	0.401441	0.0165551	0.00795498	0.00824602	0.541943	0.0160655	0.0035666	0.00422745
1029	0.402554	0.0166799	0.00796175	0.00823438	0.540649	0.0161401	0.00355348	0.00422734
1032	0.403653	0.0167819	0.00797319	0.00822594	0.539361	0.0162321	0.0035436	0.0042288
1035	0.404746	0.0168536	0.00798562	0.00822299	0.538084	0.0163335	0.00354178	0.00423245
1038	0.405843	0.0168901	0.00799479	0.00822601	0.536827	0.0164311	0.0035492	0.00423859
1041	0.406958	0.0168883	0.0079979	0.00823348	0.535603	0.016509	0.00356303	0.00424722
[truncated: 2,986 more rows]

## Sheet: Fig3c
Ehrenfest population dynamics
[truncated: 3,335 more rows]

[truncated: 8 more sheets: Fig4, Fig5a, Fig5b, Fig5c, FigS3, FigS4, FigS5, FigS6]
